# Supplementary material for: A Rhodopseudomonas strain with a substantially smaller genome retains the core metabolic versatility of its genus
Source: Appl Environ Microbiol. 2025 Mar 10;91(4):e02056-24. doi: 10.1128/aem.02056-24 (PMC12016538; doi:10.1128/aem.02056-24)
Supplement: Table S1 — Reference genome sequences used in this study. [file aem.02056-24-s0004.xlsx]

## Sheet: TABLE S1
TABLE S1. Reference genome sequences used in this study
Strain	IMG Genome ID	Genome size	Gene count
BisB18	637000237	5513844	5028
BisB5	637000238	4892717	4501
CGA009	637000239	5467640	4918
HaA2	637000240	5331656	4788
BisA53	639279312	5505494	4996
TIE-1	642555153	5744041	5377
DX-1	649633091	5404117	5081
CEA001	2516653001	5417108	6082
0001L	2516653002	5452064	5622
1a1	2516653003	5310758	5436
AP1	2516653005	5482873	5633
ATCC17001	2516653006	5198859	5043
ATCC17007	2516653007	5493281	5676
ATCCBAA-37	2516653008	5300311	5293
BIS3	2516653009	5456053	5551
DCP3	2516653010	5510482	5873
DSM126	2516653011	5327492	5918
DSM131	2516653013	5356467	5572
DSM7375	2516653014	5677265	5749
DSM8283	2516653015	5343628	5629
KD1	2516653016	5553564	5617
NCIB8288	2516653017	5349750	5352
No7	2516653018	5512264	5669
P4	2516653019	5449824	5703
RCH350	2516653020	5420144	5498
RCH500	2516653021	5468780	5715
RSP24	2516653022	5453366	5525
S55	2516653023	5298513	5157
WS17	2516653024	5285209	5227
JSC-3b	2568526178	4065668	3768
42OL	2645727527	5104493	4824
BAL398	2713897179	6057463	6083
R1	2838991096	5308236	5004
2.1.37	2838996101	5492271	5164
PS3	2841785053	5269926	4942
YSC3	2841795500	5371816	5066
2.1.18	2844132369	5628020	5279
XCP	2849991896	5590663	5317
DSM127	2973961576	3965210	3656
