# Supplementary material for: A Rhodopseudomonas strain with a substantially smaller genome retains the core metabolic versatility of its genus
Source: Appl Environ Microbiol. 2025 Mar 10;91(4):e02056-24. doi: 10.1128/aem.02056-24 (PMC12016538; doi:10.1128/aem.02056-24)
Supplement: Table S2 — Gene inventory comparisons of Rhodopseudomonas strains CGA009 and DSM127. [file aem.02056-24-s0005.xlsx]

## Sheet: TABLE S2a
TABLE S2a. Gene inventory comparisons of Rhodopseudomonas strains CGA009 and DSM127
Genome count	Gene count	CGA009 locus	DSM127 locus	Product (based on CGA009)
2	20	RPA2146 RPA2142 RPA1412 RPA0464 RPA0743 RPA1763 RPA1766 RPA3465 RPA1003 RPA1242 RPA0221 RPA4421 RPA3299 RPA4829 RPA1449	Ga0565166_01_3024080_3025591 Ga0565166_01_1223387_1224988 Ga0565166_01_3559285_3560796 Ga0565166_01_860993_862570 Ga0565166_01_3456748_3458301	malonyl CoA synthetase
2	13	RPA0203 RPA0682 RPA4087 RPA3609 RPA2190 RPA4730 RPA1738	Ga0565166_01_3726687_3727289 Ga0565166_01_3088571_3091357 Ga0565166_01_492312_495098 Ga0565166_01_1068123_1069772 Ga0565166_01_1319187_1321016 Ga0565166_01_3614679_3616301	heme exporter protein A (heme ABC transporter ATP-binding protein), cytochrome c biogenesis
2	13	RPA0989 RPA4023 RPA1233 RPA3809 RPA1417 RPA4046 RPA4038 RPA3293	Ga0565166_01_2793966_2794811 Ga0565166_01_2785897_2786595 Ga0565166_01_808869_809612 Ga0565166_01_160527_161279 Ga0565166_01_327353_328057	putative ATP-binding component of ABC transporter
2	12	RPA2349 RPA4591 RPA2763 RPA4251 RPA2625 RPA1569 RPA2350 RPA2362	Ga0565166_01_1197991_1199304 Ga0565166_01_1710733_1712013 Ga0565166_01_2692516_2693823 Ga0565166_01_2869064_2870359	O-acetylhomoserine sulfhydrylase
2	11	RPA1752 RPA1567 RPA2414 RPA4025 RPA2276 RPA3720 RPA1791 RPA0665	Ga0565166_01_853799_854503 Ga0565166_01_2467891_2468601 Ga0565166_01_2072306_2073052	putative ABC transporter subunit, ATP-binding component
2	10	RPA3093 RPA1655 RPA1873 RPA2193 RPA0485 RPA4813	Ga0565166_01_3521433_3522626 Ga0565166_01_1479588_1480814 Ga0565166_01_2071051_2072271 Ga0565166_01_212126_213340	possible urea/short-chain amide ABC transporter
1	9	RPA1754 RPA2956 RPA4095 RPA3903 RPA2372 RPA1498 RPA2736 RPA0096 RPA4680		putative multidrug-efflux transport protein
2	8	RPA0129 RPA4409 RPA0055 RPA1398 RPA3471 RPA4408 RPA1399	Ga0565166_01_3600013_3601065	ATP-binding component of sn-glycerol 3-phosphate transport system
1	8	RPA3723 RPA3486 RPA4170 RPA0580 RPA1651 RPA1798 RPA0106 RPA3724		possible branched-chain amino acid transport system substrate-binding protein
1	7	RPA1472 RPA2328 RPA1216 RPA0101 RPA2645 RPA1447 RPA0760		putative dipeptide transport system permease protein 1
1	7	RPA3480 RPA2307 RPA0407 RPA1876 RPA4430 RPA3414 RPA3840		possible TonB-dependent receptor (outer membrane siderophore receptor)
2	7	RPA1199 RPA0427 RPA4568	Ga0565166_01_3781473_3782279 Ga0565166_01_3015781_3016602 Ga0565166_01_3053165_3053953 Ga0565166_01_175222_175995	enoyl-acyl carrier protein reductase
2	7	RPA4163 RPA0883 RPA2622 RPA3385 RPA1364 RPA0469	Ga0565166_01_3925175_3925987	putative sulfate ester transporter
2	7	RPA4291 RPA2654 RPA3009 RPA3013 RPA1491	Ga0565166_01_437674_437829 Ga0565166_01_1537897_1538040	light harvesting protein B-800-850, beta chain E (antenna pigment protein, beta chain E) (LH II-E beta)
1	7		Ga0565166_01_752788_753810 Ga0565166_01_1133172_1134194 Ga0565166_01_785771_786730 Ga0565166_01_1788629_1789651 Ga0565166_01_578753_579775 Ga0565166_01_1316506_1317528 Ga0565166_01_571352_572374	transposase
2	6	RPA0850 RPA0263 RPA3218	Ga0565166_01_3165957_3166430 Ga0565166_01_2274362_2274781 Ga0565166_01_3617084_3617512	Protein of unknown function UPF0047
2	6	RPA3278 RPA3478 RPA1239 RPA2127	Ga0565166_01_303563_304336 Ga0565166_01_1930865_1931671	biopolymer transport protein ExbB
2	6	RPA1660 RPA0013 RPA3260	Ga0565166_01_2559872_2562661 Ga0565166_01_3298586_3300760 Ga0565166_01_1469602_1471812	Cu+-exporting ATPase
2	6	RPA0073 RPA0373 RPA0267	Ga0565166_01_3579113_3579433 Ga0565166_01_3389404_3389832 Ga0565166_01_3633707_3634630	thioredoxin 1
1	6	RPA1445 RPA0099 RPA0098 RPA0755 RPA0758 RPA1444		oligopeptide ABC transporter (ATP-binding protein)
2	6	RPA0771 RPA2982 RPA3837 RPA3579	Ga0565166_01_2035658_2035924 Ga0565166_01_1976721_1976945	possible protein commonly found in insertion elements
2	6	RPA0979 RPA4187 RPA1268	Ga0565166_01_2978234_2979730 Ga0565166_01_2620391_2621878 Ga0565166_01_310064_311446	two component sigma-54-dependent hydrogenase transcriptional regulator hoxA, Fis family
2	6	RPA2735 RPA1497 RPA3904	Ga0565166_01_1510590_1511720 Ga0565166_01_2936606_2937811 Ga0565166_01_2039784_2040965	putative RND multidrug efflux membrane fusion protein MexC precursor
2	6	RPA2194 RPA4667 RPA3974 RPA1572	Ga0565166_01_357490_359844 Ga0565166_01_669729_672032	putative carbon-monoxide dehydrogenase large subunit
2	6	RPA2581 RPA1810	Ga0565166_01_1575845_1577239 Ga0565166_01_2375524_2377089 Ga0565166_01_3524078_3525433 Ga0565166_01_432396_433805	putative outer membrane protein
2	6	RPA2539 RPA2144 RPA3175	Ga0565166_01_1226836_1228851 Ga0565166_01_2239594_2241609 Ga0565166_01_1790907_1792916	possible biotin carboxylase
2	6	RPA4515 RPA4694 RPA4580 RPA2319 RPA3100	Ga0565166_01_2638576_2639547	Uncharacterized protein family UPF0065
2	6	RPA2575 RPA3483 RPA2574	Ga0565166_01_1511724_1514843 Ga0565166_01_1567180_1570293 Ga0565166_01_1564070_1567180	possible RND efflux transporter
2	6	RPA4203 RPA4312 RPA4484 RPA4482	Ga0565166_01_3086644_3087165 Ga0565166_01_2739777_2740346	putative sensor (PAS) domain for methyl-accepting chemotaxis sensory transducer
1	6		Ga0565166_01_435556_437247 Ga0565166_01_964018_965778 Ga0565166_01_1757655_1759337 Ga0565166_01_2248284_2249975 Ga0565166_01_2824153_2825844 Ga0565166_01_2821942_2823633	methyl-accepting chemotaxis protein
2	5	RPA0025 RPA4419 RPA2331	Ga0565166_01_3310160_3311920 Ga0565166_01_3454730_3456316	gamma-glutamyltranspeptidase/glutathione hydrolase
2	5	RPA2128 RPA1240 RPA3477	Ga0565166_01_1930427_1930861 Ga0565166_01_304346_304777	biopolymer transport protein ExbD/TolR
2	5	RPA1384 RPA0697 RPA0698	Ga0565166_01_2965376_2966242 Ga0565166_01_2966239_2967123	phosphonate transport system permease protein
2	5	RPA3027 RPA3008 RPA2011	Ga0565166_01_1009395_1011260 Ga0565166_01_1702110_1704011	potassium uptake protein Kup
1	5	RPA1448 RPA0100 RPA2329 RPA1471 RPA2644		putative ABC transporter permease protein
2	5	RPA1206 RPA0461 RPA2324 RPA0112	Ga0565166_01_3814764_3816257	putative betaine aldehyde dehydrogenase
2	5	RPA0131 RPA2633 RPA2679 RPA1408	Ga0565166_01_3384989_3385726	ABC sulfate transport system, ATP-binding protein
2	5	RPA0138 RPA1631 RPA1678	Ga0565166_01_2539172_2540056 Ga0565166_01_2830711_2831577	chemotaxis methyltransferase, CheR1
2	5	RPA0274 RPA0272 RPA2966	Ga0565166_01_3638696_3639034 Ga0565166_01_1361380_1361718	GlnK, nitrogen regulatory protein P-II
2	5	RPA2184 RPA2989 RPA0400	Ga0565166_01_3329249_3330223 Ga0565166_01_1253467_1254447	possible alcohol dehydrogenases and quinone oxidoreductases.
2	5	RPA4106 RPA0514 RPA3698 RPA3542	Ga0565166_01_1101428_1103020	putative efflux pump protein FarB
2	5	RPA2478 RPA2404 RPA4280 RPA0567	Ga0565166_01_2250715_2251701	probable transcriptional regulator, AraC family
1	5	RPA3725 RPA2037 RPA3217 RPA4807 RPA0806		possible high-affinity branched-chain amino acid transport system substrate-binding protein
2	5	RPA0905 RPA3675 RPA1882	Ga0565166_01_2429545_2429715 Ga0565166_01_958441_958611	Flp/Fap pilin component
2	5	RPA2536 RPA4769 RPA1105	Ga0565166_01_3254650_3255888 Ga0565166_01_1795192_1796460	possible OpgC protein, require for succinylation of osmoregulated periplasmic glucans
2	5	RPA1315 RPA4248 RPA2109	Ga0565166_01_2690258_2690875 Ga0565166_01_1741108_1741740	two-component transcriptional regulator, LuxR family
1	5	RPA2381 RPA3281 RPA1340 RPA1348 RPA1335		probable FecR, iron siderophore sensor protein
2	5	RPA3015 RPA1490 RPA3016	Ga0565166_01_2014082_2016421 Ga0565166_01_2016418_2018748	Bacteriophytochrome (light-regulated signal transduction histidine kinase), PhyB4
2	5	RPA3012 RPA1492 RPA2653	Ga0565166_01_2012423_2012602 Ga0565166_01_1537705_1537884	light harvesting protein B-800-850, alpha chain E (antenna pigment protein, alpha chain E) (LH II-E alpha)
2	5	RPA2619 RPA3730 RPA1686	Ga0565166_01_906870_908489 Ga0565166_01_2531655_2533262	putative alcohol dehydrogenase
2	5	RPA1784 RPA2049 RPA2541 RPA4554	Ga0565166_01_1183175_1184500	TrapT family, dctM subunit, C4-dicarboxylate transport
2	5	RPA4572 RPA1929 RPA3488	Ga0565166_01_994506_996074 Ga0565166_01_1164266_1165747	htrA-like serine protease
2	5	RPA1968 RPA4414 RPA1961	Ga0565166_01_3446814_3449951 Ga0565166_01_2322558_2325728	RND efflux transporter
2	5	RPA4479 RPA2056	Ga0565166_01_1744582_1747689 Ga0565166_01_185617_188697 Ga0565166_01_1463788_1466988	RND divalent metal cation efflux transporter CzcA
2	5	RPA2364 RPA2637 RPA2347 RPA2617	Ga0565166_01_1200855_1202234	possible vanadium nitrogenase associated protein N (U51863)
2	5	RPA2560 RPA4797 RPA2628	Ga0565166_01_1551799_1552830 Ga0565166_01_3495290_3496333	ABC transporter, periplasmic amino acid binding protein aapJ-1
2	5	RPA3704 RPA4488 RPA3518 RPA3811	Ga0565166_01_854986_855279	Excinuclease ABC, C subunit, N-terminal
2	5	RPA4460 RPA4459	Ga0565166_01_1961692_1962984 Ga0565166_01_3374892_3376160 Ga0565166_01_3373577_3374845	putative flavocytochrome C sulfide dehydrogenase, flavoprotein subunit
1	5		Ga0565166_01_2933432_2936596 Ga0565166_01_2040994_2044143 Ga0565166_01_3048646_3051795 Ga0565166_01_3376587_3379751 Ga0565166_01_1372512_1375652	HAE1 family hydrophobic/amphiphilic exporter-1
2	4	RPA2094 RPA0712	Ga0565166_01_2514043_2515113 Ga0565166_01_1943131_1944192	nicotinate-nucleotide--dimethylbenzimidazole phosphoribosyltransferase
2	4	RPA2698 RPA3095	Ga0565166_01_1668067_1669008 Ga0565166_01_2175418_2176800	GTP-binding protein Era
2	4	RPA2863 RPA0185	Ga0565166_01_1506480_1507910 Ga0565166_01_3750303_3751706	dihydrolipoamide dehydrogenase, E3 Component of Pyruvate dehydrogenase multienzyme complex
2	4	RPA3977 RPA0456	Ga0565166_01_665368_666897 Ga0565166_01_3825683_3827236	putative virulence factor MviN-like protein, possible efflux protein
2	4	RPA1192 RPA1016	Ga0565166_01_287290_287817 Ga0565166_01_273103_273639	ubiquinol-cytochrome c reductase iron-sulfur subunit
2	4	RPA3688 RPA2643 RPA1470	Ga0565166_01_2442296_2443933	microcin C transport system ATP-binding protein
2	4	RPA0976 RPA0967	Ga0565166_01_2981943_2982179 Ga0565166_01_2989078_2989374	putative hypC
2	4	RPA0558 RPA3821	Ga0565166_01_783342_784139 Ga0565166_01_3483140_3484057	putative phosphoribosylaminoimidazole-succinocarboxamide synthase
2	4	RPA2944 RPA4259	Ga0565166_01_1385485_1387560 Ga0565166_01_2700987_2703605	NADH-quinone oxidoreductase subunit G
2	4	RPA4137 RPA3770 RPA4138	Ga0565166_01_2585421_2586092	phasin
2	4	RPA1438 RPA4620 RPA1376	Ga0565166_01_450324_451223	nitrogenase iron protein NifH
2	4	RPA0700 RPA2330 RPA1214	Ga0565166_01_2968216_2969028	phosphonate transport system ATP-binding protein
2	4	RPA4271 RPA3734	Ga0565166_01_901071_902015 Ga0565166_01_2716346_2717314	penicillin tolerance protein (lytB), control of stringent response
2	4	RPA3252 RPA3283	Ga0565166_01_2295155_2296345 Ga0565166_01_2328962_2330152	elongation factor Tu
2	4	RPA2686 RPA2998 RPA0898	Ga0565166_01_1658218_1659108	dihydrodipicolinate synthase
2	4	RPA3311 RPA3645	Ga0565166_01_2949133_2951451 Ga0565166_01_2413825_2415909	glycosyl hydrolase
2	4	RPA3604 RPA0231	Ga0565166_01_1071128_1071718 Ga0565166_01_3547743_3548303	uncharacterized protein (TIGR00645 family)
2	4	RPA2795 RPA0285	Ga0565166_01_2096555_2097370 Ga0565166_01_3648539_3649240	pyridoxal phosphate enzyme (YggS family)
2	4	RPA1511 RPA0345	Ga0565166_01_2916566_2917453 Ga0565166_01_2347134_2348114	magnesium chelatase accessory protein
2	4	RPA2164 RPA1140	Ga0565166_01_1237322_1238962 Ga0565166_01_218442_220085	chaperonin GroEL2, cpn60
2	4	RPA0718 RPA2096	Ga0565166_01_2509729_2511216 Ga0565166_01_1940744_1942324	cobyric acid synthase
2	4	RPA0689 RPA0702	Ga0565166_01_2958771_2959925 Ga0565166_01_2969838_2971022	alpha-D-ribose 1-methylphosphonate 5-triphosphate diphosphatase
2	4	RPA0090 RPA0778	Ga0565166_01_1990023_1990433 Ga0565166_01_2068421_2068870	cell division protein FtsX
2	4	RPA0104 RPA3409	Ga0565166_01_2037475_2039298 Ga0565166_01_1839686_1841530	Amidohydrolase
2	4	RPA0105 RPA1394 RPA2797	Ga0565166_01_2098947_2100452	transcriptional regulator, GntR family with aminotransferase domain
2	4	RPA2098 RPA1400 RPA0418	Ga0565166_01_211311_212042	Glutamine amidotransferase class-I
2	4	RPA0494 RPA0583	Ga0565166_01_866646_869492 Ga0565166_01_3903282_3906452	sensor histidine kinase with PAS/PAC and Response regulator receiver domains
2	4	RPA0515 RPA3697 RPA4105	Ga0565166_01_1100174_1101394	possible efflux pump protein FarA
2	4	RPA0522 RPA3367 RPA4282	Ga0565166_01_3855365_3855805	possible activator of photopigment and puc with BLUF domain
2	4	RPA3795 RPA0650 RPA1811	Ga0565166_01_923479_924258	cyclohex-1-ene-1-carboxyl-CoA hydratase
2	4	RPA4088 RPA0681	Ga0565166_01_491218_492315 Ga0565166_01_3091354_3092421	membrane permeases, predicted cation efflux pump
2	4	RPA0683 RPA4086	Ga0565166_01_495102_496295 Ga0565166_01_3087455_3088567	possible ABC transporter permease component
2	4	RPA3718 RPA0685 RPA1413	Ga0565166_01_2466173_2467042	transcriptional regulator, IclR family
2	4	RPA2081 RPA0720	Ga0565166_01_3500572_3501414 Ga0565166_01_1948301_1949161	putative ABC-type cobalamin/Fe3+-siderophores transport systems, periplasmic components
2	4	RPA0722 RPA2382	Ga0565166_01_3501411_3502190 Ga0565166_01_1949161_1949943	putative iron(III) dicitrate ABC transporter, ATP-binding component FecE
1	4	RPA1218 RPA0762 RPA1446 RPA0761		possible oligopeptide ABC transporter, periplasmic binding protein component
2	4	RPA3580 RPA0770 RPA3836	Ga0565166_01_2035918_2036844	Integrase, catalytic domain
2	4	RPA0816 RPA0958	Ga0565166_01_2999372_3001153 Ga0565166_01_96766_98556	putative acyl-CoA dehydrogenase
2	4	RPA0857 RPA3371	Ga0565166_01_1293009_1293713 Ga0565166_01_3176077_3176778	possible outer membrane protein
2	4	RPA0900 RPA1283 RPA2871	Ga0565166_01_1500668_1501279	probable Rht family transporter, amino acid efflux
2	4	RPA1141 RPA2165	Ga0565166_01_1239110_1239424 Ga0565166_01_220286_220582	chaperonin GroES1, cpn10
2	4	RPA1195 RPA4633	Ga0565166_01_3019276_3020055 Ga0565166_01_441323_442168	short-chain dehydrogenase
2	4	RPA1212 RPA1510	Ga0565166_01_3623006_3623983 Ga0565166_01_2917466_2918419	Alpha/beta hydrolase fold
2	4	RPA1241 RPA2129	Ga0565166_01_1929582_1930430 Ga0565166_01_304774_305577	possible tonB transport protein
2	4	RPA1369 RPA3656 RPA4708	Ga0565166_01_132087_133055	conserved unknown protein
2	4	RPA2361 RPA1427	Ga0565166_01_1197245_1197946 Ga0565166_01_191077_191742	putative ABC transporter, permease protein
2	4	RPA1430 RPA1428	Ga0565166_01_1728447_1729232 Ga0565166_01_190240_191013	possible lipoprotein
2	4	RPA1493 RPA1547	Ga0565166_01_2880527_2881960 Ga0565166_01_2939420_2940868	PucC, possible chlorophyll Major Facilitator Superfamily (MFS) exporter
1	4	RPA1579 RPA3485 RPA4557 RPA3463		L-carnitine dehydratase/bile acid-inducible protein F
2	4	RPA2365 RPA1588	Ga0565166_01_796245_797312 Ga0565166_01_1202255_1203355	putative L-allo-threonine aldolase
2	4	RPA2809 RPA1608 RPA3284	Ga0565166_01_2330314_2331543	Beta-lactamase
2	4	RPA1627 RPA1676	Ga0565166_01_2833723_2836542 Ga0565166_01_2540594_2543428	multidomain chemotaxis histidine kinase CheA2 (Hpt, CheA, CheW, & Resp. Reg. Rec. domains)
2	4	RPA1628 RPA1677	Ga0565166_01_2540099_2540590 Ga0565166_01_2833228_2833719	chemotaxis signal transduction/oligomerization protein CheW2
2	4	RPA1654 RPA4336 RPA3023	Ga0565166_01_2758178_2759116	putative oxido-reductase
2	4	RPA1787 RPA1707	Ga0565166_01_2478272_2480146 Ga0565166_01_2490956_2492830	putative feruloyl-CoA synthetase
2	4	RPA3194 RPA3462 RPA1776	Ga0565166_01_879227_880366	possible lipid transfer protein
2	4	RPA1819 RPA4792	Ga0565166_01_3490456_3491067 Ga0565166_01_927846_928412	RNA polymerase ECF-type sigma factor, possible FecI
2	4	RPA4817 RPA1915	Ga0565166_01_984043_984711 Ga0565166_01_3274947_3275612	two-component transcriptional regulator FeuP, winged helix family
2	4	RPA4415 RPA1967	Ga0565166_01_2325744_2326847 Ga0565166_01_3449964_3451067	putative component of multidrug efflux system
2	4	RPA2010 RPA2897	Ga0565166_01_1047153_1047980 Ga0565166_01_1478645_1479502	putative chemotaxis protein motB1
2	4	RPA2131 RPA2756	Ga0565166_01_189191_190189 Ga0565166_01_183339_184322	hypothetical protein
2	4	RPA2635 RPA2353 RPA2615	Ga0565166_01_1190117_1190992	putative nitrogenase NifH subunit
2	4	RPA4507 RPA2493	Ga0565166_01_3158150_3159976 Ga0565166_01_1905751_1907571	possible P-methylase
2	4	RPA2501 RPA4243	Ga0565166_01_2683748_2685532 Ga0565166_01_1848982_1850787	poly-beta-hydroxybutyrate synthase
2	4	RPA3729 RPA2647 RPA3439	Ga0565166_01_908689_909861	putative hydrolase
2	4	RPA2724 RPA2796	Ga0565166_01_1686028_1687329 Ga0565166_01_2097389_2098693	glycine hydroxymethyltransferase
2	4	RPA4668 RPA3802	Ga0565166_01_816581_817429 Ga0565166_01_356513_357313	carbon monoxide dehydrogenase medium subunit
2	4	RPA3803 RPA4666	Ga0565166_01_816053_816538 Ga0565166_01_359965_360450	carbon-monoxide dehydrogenase small subunit
2	4	RPA4782 RPA3944	Ga0565166_01_699125_700204 Ga0565166_01_3268451_3269485	uncharacterized membrane protein YbhN (UPF0104 family)
2	4	RPA3962 RPA4237	Ga0565166_01_2675943_2676719 Ga0565166_01_683665_684453	ATP-binding component of ABC transporter
2	4	RPA4238 RPA3963	Ga0565166_01_2676722_2677870 Ga0565166_01_682480_683661	putative permease of ABC transporter
2	4	RPA4483 RPA4202 RPA4481	Ga0565166_01_3085347_3086669	methyl-accepting chemotaxis sensory transducer
2	4	RPA4329 RPA4330	Ga0565166_01_2752073_2752573 Ga0565166_01_2751196_2751669	conserved unknown protein
2	4	RPA4427 RPA4762	Ga0565166_01_3461430_3461984 Ga0565166_01_3247997_3248584	putative methylated-DNA-protein-cystein methyltransferase
2	4	RPA4629 RPA4631	Ga0565166_01_444463_444657 Ga0565166_01_446879_447103	ferredoxin 2[4Fe-4S], fdxN
2	3	RPA1529 RPA1536	Ga0565166_01_2898093_2899526	transcriptional regulator PpsR
2	3	RPA1290 RPA2282	Ga0565166_01_538646_538951	addiction module HigA family antidote
2	3	RPA4617 RPA1373	Ga0565166_01_454423_456102	nitrogenase molybdenum-cofactor synthesis protein NifE
2	3	RPA1013 RPA0015	Ga0565166_01_3301287_3302744	nitrogen fixation protein fixG, homologous to rdxB of R. sphaeroides
2	3	RPA2861 RPA3307	Ga0565166_01_1509649_1510440	exodeoxyribonuclease-3
2	3	RPA0749	Ga0565166_01_2658479_2659306 Ga0565166_01_2647188_2648024	sulfate transport system permease protein
2	3	RPA4616 RPA1372	Ga0565166_01_456113_457486	nitrogenase reductase-associated ferredoxin, nifN
2	3	RPA2696 RPA0824	Ga0565166_01_1666513_1667271	signal peptidase I
2	3	RPA2750	Ga0565166_01_1704076_1705617 Ga0565166_01_415678_417165	Undecaprenyl-phosphate glucose phosphotransferase
1	3	RPA4124 RPA2233 RPA4113		conjugal transfer protein trbB
2	3	RPA0376 RPA2838	Ga0565166_01_1529050_1529703	putative L-isoaspartyl protein carboxyl methyltransferase
2	3	RPA4794	Ga0565166_01_1953896_1955053 Ga0565166_01_3493270_3494286	putative cytochrome bd-quinol oxidase subunit II
2	3	RPA0748	Ga0565166_01_2646281_2647183 Ga0565166_01_2659303_2660172	possible sulfate ABC transporter, permease component
2	3	RPA4176 RPA4005	Ga0565166_01_2610190_2610468	ribosomal protein S21
2	3	RPA4643 RPA0945	Ga0565166_01_1983096_1985117	transketolase
2	3	RPA3651 RPA0386	Ga0565166_01_3929830_3930855	DNA end-binding protein Ku
2	3	RPA4081 RPA3677	Ga0565166_01_2430676_2431476	pilus assembly protein CpaB
2	3	RPA3500 RPA1329	Ga0565166_01_1154275_1155702	fumarate hydratase class II
2	3	RPA3931 RPA0648	Ga0565166_01_708187_710061	flagellar hook-associated protein 1 FlgK
2	3	RPA4582 RPA3990	Ga0565166_01_479369_480364	UDP-glucose 4-epimerase
2	3	RPA3554 RPA2257	Ga0565166_01_170358_170816	arsenate reductase
2	3	RPA4199 RPA2507	Ga0565166_01_1843745_1844473	2-haloacid dehalogenase
2	3	RPA1257	Ga0565166_01_2526649_2527443 Ga0565166_01_1942376_1943131	adenosylcobinamide-GDP ribazoletransferase
2	3	RPA4780 RPA3736	Ga0565166_01_3265953_3266966	phosphate transport system substrate-binding protein
2	3	RPA0010 RPA2351	Ga0565166_01_3297034_3297543	possible glutamate uptake transcriptional regulator, AsnC family
2	3	RPA0127 RPA0056	Ga0565166_01_3599055_3599903	sn-glycerol 3-phosphate transport system, integral membrane protein
2	3	RPA0058 RPA4788	Ga0565166_01_3596526_3597842	putative sn-glycerol 3-phosphate transport system
2	3	RPA0077	Ga0565166_01_2538848_2539159 Ga0565166_01_3571046_3571369	hypothetical protein
2	3	RPA4096 RPA0095	Ga0565166_01_3379755_3380900	putative multidrug efflux membrane fusion protein
2	3	RPA0137 RPA1630	Ga0565166_01_2831574_2832731	chemotaxis methylesterase, CheB1
2	3	RPA2309 RPA0150	Ga0565166_01_3405909_3406931	putative ABC transporter, iron, hemin permease homolog
2	3	RPA0151 RPA2308	Ga0565166_01_3404846_3405907	possible iron ABC transporter periplasmic binding protein
1	3	RPA1118 RPA3277 RPA0155		putative tolR/exbD protein
2	3	RPA0220	Ga0565166_01_1468593_1469492 Ga0565166_01_3520337_3521332	putative cation efflux system protein
2	3	RPA0233 RPA4559	Ga0565166_01_3704457_3705350	putative Citrate lyase beta chain (acyl lyase subunit) (citE)
2	3	RPA0266 RPA3121	Ga0565166_01_423393_424871	putative alginate o-acetyltransferase AlgI
2	3	RPA0273 RPA0275	Ga0565166_01_3639069_3640511	ammonium transporter AmtB
2	3	RPA4094 RPA0377	Ga0565166_01_2686529_2687362	conserved unknown protein
2	3	RPA1764 RPA0398	Ga0565166_01_862773_863645	putative 2, 4-dienoyl-CoA reductase (NADPH) precursor
2	3	RPA0405 RPA1881	Ga0565166_01_1532462_1533835	TRAP transporter TAXI family solute receptor
1	3	RPA1411 RPA0416 RPA3305		putative enoyl-CoA hydratase
2	3	RPA0731 RPA0430	Ga0565166_01_3786065_3786988	hydrogen peroxide-inducible transcriptional regulator OxyR, LysR family
2	3	RPA0465	Ga0565166_01_1755588_1757204 Ga0565166_01_720619_722055	possible transmembrane protein
2	3	RPA0467 RPA3271	Ga0565166_01_3926769_3927749	putative glycerate dehydrogenase
2	3	RPA0472 RPA3728	Ga0565166_01_1923476_1925482	OmpA-like transmembrane domain
2	3	RPA0475 RPA2201	Ga0565166_01_2107948_2108979	putative oxidoreductase
1	3	RPA2419 RPA3423 RPA0538		putative Omp2b porin
2	3	RPA0539 RPA3422	Ga0565166_01_1266441_1266992	transcriptional regulator, MarR family
2	3	RPA0552 RPA2448	Ga0565166_01_1891138_1892472	dicarboxylate transport protein
2	3	RPA0589 RPA3115	Ga0565166_01_3350897_3352588	possible acyl-CoA dehydrogenase
2	3	RPA0723	Ga0565166_01_3502187_3503242 Ga0565166_01_1949940_1950950	possible hemin ABC transporter, permease component
2	3	RPA0725 RPA2284	Ga0565166_01_2063080_2063394	possible chaperone
2	3	RPA0729 RPA3674	Ga0565166_01_2427989_2428540	Flp pilus assembly protein TadG
2	3	RPA3673 RPA0730	Ga0565166_01_2427371_2427979	conserved unknown protein
2	3	RPA0750	Ga0565166_01_2648303_2649292 Ga0565166_01_2657002_2658009	sulfate ABC transporter, periplasmic binding protein component
2	3	RPA0766 RPA4143	Ga0565166_01_2590176_2590916	transcriptional regulator, Crp/Fnr family
2	3	RPA4002 RPA0780	Ga0565166_01_240503_241795	possible acyl-CoA dehydrogenase
2	3	RPA0783	Ga0565166_01_3853662_3855320 Ga0565166_01_242754_244589	putative diguanylate cyclase (GGDEF)/phosphodiesterase (EAL)
2	3	RPA0809 RPA4151	Ga0565166_01_117852_118757	transcriptional regulator, LysR family
2	3	RPA4346 RPA0817	Ga0565166_01_95396_96604	probable acyl-CoA thiolase
2	3	RPA0854 RPA1554	Ga0565166_01_3173249_3174478	5-aminolevulinic acid synthase (ALAS)
1	3	RPA0894 RPA3475 RPA1937		putative transposase
2	3	RPA0915 RPA1940	Ga0565166_01_58837_59835	putative NADPH quinone oxidoreductase
2	3	RPA4037 RPA0988	Ga0565166_01_2785151_2785900	putative branched-chain amino acid ABC transporter, ATP-binding protein
2	3	RPA4341 RPA1010	Ga0565166_01_2762372_2764363	Beta-lactamase-like:ATP/GTP-binding site motif A (P-loop)
2	3	RPA3088 RPA1017	Ga0565166_01_2168018_2168410	Nitrogen fixation-related protein
2	3	RPA1056 RPA4658	Ga0565166_01_576876_577862	putative dehydrogenase (zinc-binding alcohol dehydrogenase, NADPH quinone oxidoreductase, oxidoreductase)
2	3	RPA1234 RPA4042	Ga0565166_01_2787754_2789685	possible long-chain-fatty-acid--CoA ligase
2	3	RPA4693 RPA1310	Ga0565166_01_127539_128705	putative NADH:flavin oxidoreductase
1	3	RPA2709 RPA1325 RPA1951		putative FusE-MFP/HlyD family membrane fusion protein
2	3	RPA1414 RPA3192	Ga0565166_01_2256455_2257315	MaoC-like dehydratase
2	3	RPA1431 RPA2405	Ga0565166_01_210307_211140	putative NAD+ ADP-ribosyltransferase
2	3	RPA3153 RPA1482	Ga0565166_01_2947670_2948512	hypothetical protein
2	3	RPA1489 RPA3014	Ga0565166_01_2013202_2013894	two-component transcriptional regulator, LuxR family
2	3	RPA1559	Ga0565166_01_2873077_2874534 Ga0565166_01_3946893_3948311	ribulose-bisphosphate carboxylase large chain
2	3	RPA1573	Ga0565166_01_532512_533069 Ga0565166_01_2865099_2865701	LemA family
2	3	RPA4332 RPA1576	Ga0565166_01_2754394_2755044	putative glutathione S-transferase
2	3	RPA1994 RPA1591	Ga0565166_01_799088_799474	conserved unknown protein
2	3	RPA1612 RPA4553	Ga0565166_01_2849733_2850902	putative acyl-CoA dehydrogenase
2	3	RPA1639 RPA4800	Ga0565166_01_2810129_2811406	possible oxalate/formate Major Facilitator Family (MFS) antiporter
2	3	RPA1691 RPA4763	Ga0565166_01_3248609_3250030	probable cation efflux pump (multidrug resistance protein)
2	3	RPA1702 RPA4823	Ga0565166_01_3280042_3281592	putative acyl-CoA ligase
2	3	RPA1710 RPA1709	Ga0565166_01_2488290_2489534	putative acyl-CoA dehydrogenase
2	3	RPA3215 RPA1711	Ga0565166_01_2487449_2488162	putative nitroreductase
2	3	RPA1793 RPA4020	Ga0565166_01_324761_325633	branched-chain amino acid transport system permease protein
1	3	RPA2378 RPA1845 RPA2745		putative tonB-dependent receptor protein
1	3	RPA2160 RPA3474 RPA1853		putative short-chain dehydrogenase
2	3	RPA1872 RPA3956	Ga0565166_01_693737_694057	Rhodocoxin
2	3	RPA1991	Ga0565166_01_1754309_1755409 Ga0565166_01_1296112_1297188	hypothetical protein
2	3	RPA2001 RPA2326	Ga0565166_01_1038575_1040131	putative acetolactate synthase large subunit
2	3	RPA2013	Ga0565166_01_1048610_1049764 Ga0565166_01_1194107_1195285	possible aminotransferase
1	3	RPA2497 RPA2114 RPA2041		ABC-transport protein, ATP-binding protein
2	3	RPA2074 RPA2839	Ga0565166_01_1528445_1528816	response regulator receiver (CheY-like protein)
1	3	RPA2341 RPA2155 RPA3472		dihydroxy-acid dehydratase
2	3	RPA2182	Ga0565166_01_2761499_2762206 Ga0565166_01_1252066_1252779	putative glutathione S-transferase
2	3	RPA3556 RPA2256	Ga0565166_01_170809_171165	transcriptional regulator, ArsR family, ArsR1
2	3	RPA2277 RPA2411	Ga0565166_01_2070105_2070980	possible ABC transporter, permease protein
1	3	RPA2297 RPA3915 RPA3929		conserved unknown protein
2	3	RPA2303	Ga0565166_01_3397810_3398574 Ga0565166_01_2493333_2494091	putative 3-hydroxyacyl-CoA dehydrogenase
2	3	RPA2316 RPA2765	Ga0565166_01_1712743_1713570	enoyl-CoA hydratase
2	3	RPA2320 RPA3495	Ga0565166_01_1157386_1158903	possible TctA subunit of the Tripartite Tricarboxylate Transport(TTT) Family
1	3	RPA2348 RPA2616 RPA2636		possible nitrogenase molybdenum-iron protein alpha chain (nitrogenase component I) (dinitrogenase)
2	3	RPA2354 RPA2634	Ga0565166_01_1191028_1191957	putative nitrogenase iron-molybdenum cofactor biosynthesis protein NifB
2	3	RPA2413 RPA3294	Ga0565166_01_161276_162040	putative urea/short-chain amide transport system ATP-binding protein
2	3	RPA2463	Ga0565166_01_12266_13351 Ga0565166_01_1870675_1871841	putative cysteine desulfurase, nifS homolog
1	3	RPA4639 RPA4638 RPA2479		methyl-accepting chemotaxis receptor/sensory transducer
2	3	RPA2629 RPA2561	Ga0565166_01_1552840_1554045	polar amino acid ABC transport permease protein aapQ-1
2	3	RPA3482 RPA2573	Ga0565166_01_1562770_1564053	possible membrane protein, permease.
1	3	RPA2613 RPA2608 RPA2618		possible sulfonate binding protein
2	3	RPA2620 RPA2803	Ga0565166_01_1762174_1762488	unknown protein
2	3	RPA3657 RPA2714	Ga0565166_01_1679196_1680761	putative long-chain-fatty-acid--CoA ligase
2	3	RPA2734 RPA2773	Ga0565166_01_1719612_1720559	possible epoxide hydrolase-related protein
2	3	RPA2784	Ga0565166_01_1337455_1338150 Ga0565166_01_1970304_1970999	possible nodulin-related protein
2	3	RPA2815	Ga0565166_01_1775587_1776372 Ga0565166_01_1767270_1767998	possible outer membrane protein
2	3	RPA3022 RPA4565	Ga0565166_01_179235_180374	putative diguanylate cyclase (GGDEF)
2	3	RPA4013 RPA3057	Ga0565166_01_2132815_2134680	ABC transporter, duplicated ATPase domains
2	3	RPA3655 RPA3067	Ga0565166_01_2145573_2146628	putative NAD-dependent alcohol dehydrogenase
2	3	RPA3308 RPA3943	Ga0565166_01_700663_701169	ycfI, putative structural proteins
1	3	RPA3377 RPA4596 RPA4657		3-oxoacyl-acyl carrier protein reductase
2	3	RPA3745 RPA4573	Ga0565166_01_894578_895078	unknown protein
1	3	RPA4054 RPA3917 RPA3763		putative acetolactate synthase large subunit
2	3	RPA3812 RPA4472	Ga0565166_01_806630_807400	putative holocytochrome c synthase
2	3	RPA4422 RPA3863	Ga0565166_01_508778_509491	transcriptional regulator, Crp/Fnr family
2	3	RPA4299 RPA4300	Ga0565166_01_2729554_2730483	Permeases of the drug/metabolite transporter (DMT) superfamily
2	3	RPA4307 RPA4306	Ga0565166_01_2733279_2734964	methyl-accepting chemotaxis receptor/sensory transducer
2	3	RPA4395	Ga0565166_01_3432457_3433899 Ga0565166_01_1609922_1611346	transcriptional regulator, XRE family
2	3	RPA4443	Ga0565166_01_438362_440014 Ga0565166_01_610676_612304	acyl-CoA synthetase
2	3	RPA4462 RPA4477	Ga0565166_01_3362490_3363563	Lipocalin-related protein and Bos/Can/Equ allergen
2	3	RPA4522	Ga0565166_01_3943910_3944656 Ga0565166_01_1979650_1980342	Haloacid dehalogenase-like hydrolase
2	3	RPA4634	Ga0565166_01_440227_441027 Ga0565166_01_598098_598970	xanthine dehydrogenase accessory factor
2	3	RPA4793	Ga0565166_01_3491852_3493267 Ga0565166_01_1952309_1953883	cytochrome bd-quinol oxidase subunit I
2	3	RPA4796	Ga0565166_01_2844051_2844623 Ga0565166_01_3494647_3495240	ErfK/YbiS/YcfS/YnhG
2	3	RPA4809	Ga0565166_01_3508336_3509019 Ga0565166_01_1969165_1969881	putative ABC transporter, ATP-binding protein
2	3	RPA3029	Ga0565166_01_1330382_1330555 Ga0565166_01_1150711_1150884	uncharacterized membrane protein YtjA (UPF0391 family)
1	3		Ga0565166_01_1921532_1923007 Ga0565166_01_1264488_1265993 Ga0565166_01_1919431_1920966	putative flippase GtrA
1	3		Ga0565166_01_2505421_2505951 Ga0565166_01_2506679_2507203 Ga0565166_01_2506016_2506549	microcystin-dependent protein
1	3		Ga0565166_01_724874_726574 Ga0565166_01_960158_961843 Ga0565166_01_2826085_2827776	methyl-accepting chemotaxis protein
1	3		Ga0565166_01_635613_636254 Ga0565166_01_3473622_3474263 Ga0565166_01_3390490_3391131	transposase
1	3		Ga0565166_01_635308_635661 Ga0565166_01_3474215_3474568 Ga0565166_01_3391083_3391436	putative transposase
1	3		Ga0565166_01_3716026_3716181 Ga0565166_01_2012615_2012770 Ga0565166_01_2941256_2941411	light-harvesting protein B-800-850 beta chain
2	2	RPA3702	Ga0565166_01_2454293_2458129	5-methyltetrahydrofolate--homocysteine methyltransferase
2	2	RPA0508	Ga0565166_01_3894877_3895842	acetyl-CoA carboxylase carboxyl transferase subunit alpha
2	2	RPA0175	Ga0565166_01_3762909_3763316	putative H+-transporting ATP synthase epsilon chain.
2	2	RPA4615	Ga0565166_01_457536_457937	nitrogenase molybdenum-iron protein nifX
2	2	RPA3705	Ga0565166_01_2458288_2459787	glycerol kinase
2	2	RPA0302	Ga0565166_01_3667873_3668343	putative protein-export protein SecB
2	2	RPA2967	Ga0565166_01_1359887_1361296	glutamine synthetase
2	2	RPA0434	Ga0565166_01_3846359_3847465	putative tRNA pseudouridine 55 synthase
2	2	RPA2888	Ga0565166_01_1490714_1491475	triose-phosphate isomerase
2	2	RPA0875	Ga0565166_01_3193141_3194178	ferrochelatase
2	2	RPA3900	Ga0565166_01_730173_730961	putative flagellar basal-body rod protein flgg (distal rod protein)
2	2	RPA0679	Ga0565166_01_3953213_3955243	Protein of unknown function UPF0004:Elongator protein 3/MiaB/NifB
2	2	RPA4216	Ga0565166_01_2660292_2662451	malate synthase G
2	2	RPA0328	Ga0565166_01_3691213_3691839	XTP/dITP diphosphohydrolase
2	2	RPA1546	Ga0565166_01_2881957_2882658	magnesium-protoporphyrin O-methyltransferase
2	2	RPA0624	Ga0565166_01_47224_48381	succinyl-diaminopimelate desuccinylase
2	2	RPA3227	Ga0565166_01_2281690_2282079	30S ribosomal protein S11
2	2	RPA1552	Ga0565166_01_2877203_2878306	conserved unknown protein
2	2	RPA3883	Ga0565166_01_743857_744927	putative flagellar biosynthetic protein flhB
1	2	RPA2227 RPA4118		putative CONJUGAL TRANSFER protein trbL
2	2	RPA4015	Ga0565166_01_2771565_2772974	adenosylhomocysteinase
2	2	RPA0166	Ga0565166_01_3772002_3772412	Iojap-related protein
2	2	RPA0082	Ga0565166_01_3562931_3564508	ubiquinone biosynthesis protein
2	2	RPA3084	Ga0565166_01_2162490_2163983	replicative DNA helicase (dnaB)
2	2	RPA3240	Ga0565166_01_2289470_2289838	50S ribosomal protein L14
2	2	RPA1178	Ga0565166_01_254289_255839	putative histidyl-tRNA synthetase
2	2	RPA2867	Ga0565166_01_1501909_1502946	pyruvate dehydrogenase E1 component alpha subunit
2	2	RPA3002	Ga0565166_01_3073208_3073810	K+-transporting ATPase ATPase C chain
2	2	RPA3129	Ga0565166_01_2203947_2204114	50S ribosomal protein L33
2	2	RPA2683	Ga0565166_01_1656414_1657148	KipI family sensor histidine kinase inhibitor
2	2	RPA0694	Ga0565166_01_2963419_2964030	putative PhnH protein, phosphonate metabolism, function unknown
2	2	RPA2599	Ga0565166_01_1597166_1599931	DNA gyrase subunit A
2	2	RPA1839	Ga0565166_01_938936_939313	dihydroneopterin aldolase
2	2	RPA2045	Ga0565166_01_1178181_1179197	biotin synthase
2	2	RPA4376	Ga0565166_01_628232_628729	signal peptidase II
2	2	RPA3246	Ga0565166_01_2291911_2292189	small subunit ribosomal protein S19
2	2	RPA1553	Ga0565166_01_2876113_2877189	putative photosynthetic complex assembly protein 2
2	2	RPA2692	Ga0565166_01_1661991_1662383	RNA polymerase omega subunit
2	2	RPA0334	Ga0565166_01_3698479_3699612	molecular chaperone DnaJ
1	2	RPA2229 RPA4120		putative conjugal transfer protein trbJ
2	2	RPA0846	Ga0565166_01_3163565_3164308	Fo ATP synthase subunit A
2	2	RPA3985	Ga0565166_01_659384_660364	ADP-L-glycero-D-mannoheptose-6-epimerase
2	2	RPA3636	Ga0565166_01_2400190_2401710	putative glucose-6-phosphate 1-dehydrogenase
2	2	RPA3232	Ga0565166_01_2286014_2286208	ribosomal protein L30
2	2	RPA3644	Ga0565166_01_2411678_2413828	1,4-alpha-glucan branching enzyme (glycogen branching enzyme)
2	2	RPA4630	Ga0565166_01_445314_446870	nitrogen fixation protein nifB
2	2	RPA1051	Ga0565166_01_566193_569321	pyruvate phosphate dikinase
2	2	RPA0323	Ga0565166_01_3687074_3687463	Protein of unknown function UPF0102
2	2	RPA1606	Ga0565166_01_794831_795163	monothiol glutaredoxin
2	2	RPA1181	Ga0565166_01_259245_260099	HAD superfamily hydrolase (TIGR01459 family)
2	2	RPA0444	Ga0565166_01_3836595_3838205	putative apolipoprotein n-acyltransferase
2	2	RPA0709	Ga0565166_01_3353681_3354184	conserved unknown protein
2	2	RPA3125	Ga0565166_01_2200242_2202608	ribonuclease R
2	2	RPA3491	Ga0565166_01_1161620_1162762	putative protease subunit hflK
2	2	RPA3847	Ga0565166_01_771306_773975	alanyl-tRNA synthetase
2	2	RPA4377	Ga0565166_01_625153_628161	isoleucyl-tRNA synthetase
2	2	RPA3254	Ga0565166_01_2298487_2298957	small subunit ribosomal protein S7
2	2	RPA0018	Ga0565166_01_3303929_3304663	cytochrome c oxidase cbb3-type subunit 2
2	2	RPA0435	Ga0565166_01_3845946_3846362	ribosome-binding factor A
2	2	RPA3074	Ga0565166_01_2152872_2153609	3-oxoacyl-acyl carrier protein reductase fabG
2	2	RPA1039	Ga0565166_01_554576_555472	possible isopentenyl monophosphate kinase
2	2	RPA1604	Ga0565166_01_792328_793296	dimethylhistidine N-methyltransferase
2	2	RPA2874	Ga0565166_01_1499226_1500509	enolase
2	2	RPA3634	Ga0565166_01_2396296_2399148	transaldolase/glucose-6-phosphate isomerase
2	2	RPA3249	Ga0565166_01_2293345_2293965	large subunit ribosomal protein L4
2	2	RPA0227	Ga0565166_01_3551217_3552329	3-isopropylmalate dehydrogenase
2	2	RPA4836	Ga0565166_01_3286196_3286462	small subunit ribosomal protein S20
2	2	RPA1583	Ga0565166_01_2856300_2857394	putative membrane protein
2	2	RPA3155	Ga0565166_01_2227005_2227856	putative pantoate-beta-alanine ligase
2	2	RPA2559	Ga0565166_01_1550288_1551478	cystathionine beta-lyase
2	2	RPA0617	Ga0565166_01_3196299_3196904	recombination protein RecR
2	2	RPA0512	Ga0565166_01_3788954_3791599	DNA mismatch repair protein MutS
2	2	RPA0803	Ga0565166_01_104977_106020	putative mRNA 3-end processing factor
2	2	RPA0591	Ga0565166_01_3775615_3778419	Protein PII uridylyltransferase
2	2	RPA3532	Ga0565166_01_1112498_1113895	UDP-N-acetylmuramoylalanine--D-glutamate ligase
2	2	RPA0219	Ga0565166_01_3519680_3520015	succinate dehydrogenase / fumarate reductase cytochrome b subunit
2	2	RPA3268	Ga0565166_01_2309165_2313289	RNA polymerase beta subunit
2	2	RPA3077	Ga0565166_01_2156462_2156923	possible 30S ribosomal protein S6
2	2	RPA3694	Ga0565166_01_2451231_2451974	3-deoxy-manno-octulosonate cytidylyltransferase (CMP-KDO synthetase)
2	2	RPA0833	Ga0565166_01_3143654_3144592	heme O synthase
2	2	RPA0831	Ga0565166_01_3141079_3141939	cytochrome c oxidase subunit II
2	2	RPA1099	Ga0565166_01_3154504_3155028	crossover junction endodeoxyribonuclease RuvC
2	2	RPA0433	Ga0565166_01_3847468_3847737	ribosomal protein S15
2	2	RPA0040	Ga0565166_01_3536974_3537372	translation initiation factor IF-3
2	2	RPA0425	Ga0565166_01_3779467_3779991	3-hydroxydecanoyl-acyl carrier protein dehydrase
2	2	RPA1981	Ga0565166_01_1024912_1025637	ribose 5-phosphate isomerase
2	2	RPA0069	Ga0565166_01_3585214_3586428	tryptophan synthase beta chain
2	2	RPA4608	Ga0565166_01_461213_462415	cysteine desulfurase
2	2	RPA4642	Ga0565166_01_1981969_1983054	fructose-bisphosphate aldolase class II
2	2	RPA3065	Ga0565166_01_2143686_2144699	pyridoxal phosphate biosynthetic protein PdxA
2	2	RPA4607	Ga0565166_01_462420_463583	putative homocitrate synthase
2	2	RPA4466	Ga0565166_01_3367476_3367805	putative sulfur oxidation protein soxZ
2	2	RPA2660	Ga0565166_01_1632769_1634595	glucosamine-fructose-6-phosphate aminotransferase
2	2	RPA2466	Ga0565166_01_1866724_1868040	sufD, needed for fhuF Fe-S center production/stability
2	2	RPA3080	Ga0565166_01_2158319_2158903	putative 50S ribosomal protein L9, cultivar specific nodulation protein Csn1
2	2	RPA3701	Ga0565166_01_2453407_2454291	methylenetetrahydrofolate reductase (NADPH)
2	2	RPA3107	Ga0565166_01_2186844_2188322	Glu-tRNA(Gln) amidotransferase subunit A
2	2	RPA3740	Ga0565166_01_512328_514397	squalene-hopene/tetraprenyl-beta-curcumene cyclase
2	2	RPA4623	Ga0565166_01_448618_448821	nitrogen fixation protein NifT
2	2	RPA0506	Ga0565166_01_3893777_3894745	site-specific integrase/recombinase XerD
2	2	RPA1543	Ga0565166_01_2887317_2888918	protochlorophyllide reductase BchB subunit
2	2	RPA2587	Ga0565166_01_1583133_1584092	lipoic acid synthetase
2	2	RPA3250	Ga0565166_01_2293967_2294695	50S ribosomal protein L3
2	2	RPA1888	Ga0565166_01_970516_971772	putative major capsid protein, R. capsulatus GTA orfg5 homologue
2	2	RPA2850	Ga0565166_01_1522069_1523070	conserved unknown protein
2	2	RPA2395	Ga0565166_01_1614675_1615592	methylisocitrate lyase
2	2	RPA0037	Ga0565166_01_3538584_3539666	phenylalanyl-tRNA synthetase alpha chain
2	2	RPA0189	Ga0565166_01_3744595_3747552	putative alpha-ketoglutarate dehydrogenase (E1 subunit)
2	2	RPA1829	Ga0565166_01_931227_932213	LAO/AO transport system kinase
2	2	RPA3671	Ga0565166_01_2426389_2426673	translation initiation factor if-1 (infA)
2	2	RPA1983	Ga0565166_01_1026187_1027572	putative glutathione reductase
2	2	RPA2700	Ga0565166_01_1669441_1670199	putative DNA repair protein RecO
2	2	RPA2046	Ga0565166_01_1179696_1181285	2-isopropylmalate synthase
2	2	RPA2605	Ga0565166_01_1602889_1603983	S-adenosylmethionine tRNA ribosyltransferase
2	2	RPA0352	Ga0565166_01_205159_206970	GTP-binding protein LepA
2	2	RPA0812	Ga0565166_01_103184_103975	putative transmembrane protein
2	2	RPA2726	Ga0565166_01_1687836_1688987	diaminohydroxyphosphoribosylaminopyrimidine deaminase/5-amino-6-(5-phosphoribosylamino)uracil reductase
2	2	RPA4527	Ga0565166_01_504720_505343	putative septum formation maf protein
2	2	RPA0078	Ga0565166_01_3569448_3570971	Protein of unknown function UPF0079
2	2	RPA1542	Ga0565166_01_2888920_2890209	light-independent protochlorophyllide reductase subunit N
2	2	RPA2847	Ga0565166_01_1524113_1524919	sec-independent protein translocase protein TatC
2	2	RPA3169	Ga0565166_01_2236761_2237426	lipoate biosynthesis protein B
2	2	RPA0616	Ga0565166_01_3196907_3197224	Uncharacterized BCR
2	2	RPA1123	Ga0565166_01_3107989_3108492	omp16 protein
2	2	RPA4743	Ga0565166_01_3231588_3233036	argininosuccinate lyase, (ASAL)
2	2	RPA2945	Ga0565166_01_1384046_1385371	NADH-quinone oxidoreductase subunit F
2	2	RPA2977	Ga0565166_01_1353283_1357050	ribonucleotide reductase
2	2	RPA3234	Ga0565166_01_2286927_2287289	50S ribosomal protein L18
2	2	RPA3450	Ga0565166_01_1308372_1309868	putative malonic semialdehyde oxidative decarboxylase
1	2	RPA1253 RPA3666		branched-chain amino acid transport system ATP-binding protein
2	2	RPA0075	Ga0565166_01_3572379_3575528	ATP-dependent helicase/nuclease subunit B
2	2	RPA2727	Ga0565166_01_1688987_1689595	riboflavin synthase
2	2	RPA0297	Ga0565166_01_3663989_3664423	putative membrane protein
2	2	RPA3048	Ga0565166_01_2125462_2127660	putative polyphosphate kinase
2	2	RPA0242	Ga0565166_01_3712094_3712822	putative tRNA (guanine-N1)-methyltransferase
2	2	RPA4016	Ga0565166_01_2773204_2774400	S-adenosylmethionine synthetase
2	2	RPA4437	Ga0565166_01_3424645_3425853	homoserine O-acetyltransferase
1	2	RPA3667 RPA1252		possible permease of ABC transporter
2	2	RPA0631	Ga0565166_01_41463_42116	GTP-binding protein
2	2	RPA3884	Ga0565166_01_743075_743845	putative flagellar biosynthetic protein FliR
2	2	RPA3052	Ga0565166_01_2130436_2131089	phosphoribosylglycinamide formyltransferase-1
2	2	RPA4197	Ga0565166_01_2638244_2638369	50S ribosomal protein L36
2	2	RPA2740	Ga0565166_01_1696605_1697666	fatty acid/phospholipid synthesis protein
2	2	RPA0158	Ga0565166_01_3476840_3477223	putative ribosomal protein L21
2	2	RPA4661	Ga0565166_01_364448_365245	trehalose 6-phosphate phosphatase
2	2	RPA4715	Ga0565166_01_136334_137482	molybdate transport system ATP-binding protein
2	2	RPA2465	Ga0565166_01_1868057_1868812	Fe-S cluster assembly ATP-binding protein
2	2	RPA0241	Ga0565166_01_3711596_3711979	50s ribosomal protein L19
2	2	RPA0159	Ga0565166_01_3477288_3477557	ribosomal protein L27
2	2	RPA0965	Ga0565166_01_2990019_2990615	hydrogenase maturation protease
2	2	RPA3519	Ga0565166_01_1129104_1130789	DNA repair protein RecN (Recombination protein N)
2	2	RPA0162	Ga0565166_01_3479780_3480826	possible GTP-binding proteins
2	2	RPA1054	Ga0565166_01_573682_575289	L-aspartate oxidase
2	2	RPA3111	Ga0565166_01_2188560_2188847	aspartyl-tRNA(Asn)/glutamyl-tRNA(Gln) amidotransferase subunit C
2	2	RPA1161	Ga0565166_01_3028118_3029740	putative exonuclease VII, large subunit OB-fold nucleic acid binding domain
2	2	RPA2453	Ga0565166_01_1881763_1882731	peptide chain release factor 2
2	2	RPA0436	Ga0565166_01_3843111_3845777	translation initiation factor IF-2
2	2	RPA0178	Ga0565166_01_3758757_3760289	putative H+-transporting ATP synthase alpha chain.
2	2	RPA4439	Ga0565166_01_3427074_3428171	putative histidinol-phosphate aminotransferase
2	2	RPA0392	Ga0565166_01_3323803_3325140	argininosuccinate synthase
2	2	RPA2035	Ga0565166_01_1172513_1173532	ketol-acid reductoisomerase
2	2	RPA2906	Ga0565166_01_1425813_1427237	glutamyl-tRNA synthetase
2	2	RPA0343	Ga0565166_01_3545758_3546513	endonuclease III DNA-(apurinic or apyrimidinic site) lyase
2	2	RPA3235	Ga0565166_01_2287301_2287834	large subunit ribosomal protein L6
1	2	RPA1466 RPA1404		putative glutamyl-tRNA(Gln) amidotransferase subunit A
2	2	RPA2703	Ga0565166_01_1670259_1672520	DNA topoisomerase IV subunitA
2	2	RPA1921	Ga0565166_01_990065_992047	cytochrome c-type biogenesis protein CcmF
2	2	RPA4632	Ga0565166_01_442487_444238	Nif-specific regulatory protein
2	2	RPA3113	Ga0565166_01_2190455_2190976	putative Holliday junction resolvase
2	2	RPA0192	Ga0565166_01_3740439_3741407	malate dehydrogenase
2	2	RPA0973	Ga0565166_01_2985555_2985896	hydrogenase nickel incorporation protein HypA/HybF
2	2	RPA0044	Ga0565166_01_3532663_3533469	bacitracin resistance protein
2	2	RPA0381	Ga0565166_01_173587_174849	glucose-1-phosphate adenylyltransferase
2	2	RPA0822	Ga0565166_01_89702_91072	gamma-glutamylcysteine synthetase
2	2	RPA2730	Ga0565166_01_1690931_1691896	putative thiamine-monophosphate kinase (thiamine-phosphate kinase).
2	2	RPA3650	Ga0565166_01_2419589_2422273	bifunctional non-homologous end joining protein LigD
2	2	RPA3739	Ga0565166_01_899195_899929	adenosylhomocysteine nucleosidase
2	2	RPA3231	Ga0565166_01_2285516_2286001	50S ribosomal protein L15
2	2	RPA1102	Ga0565166_01_3151885_3152931	RuvB
2	2	RPA2725	Ga0565166_01_1687357_1687839	transcriptional repressor NrdR
2	2	RPA0315	Ga0565166_01_3677842_3678798	type I pantothenate kinase
2	2	RPA3531	Ga0565166_01_1114476_1115627	cell division protein FtsW
2	2	RPA1984	Ga0565166_01_1028664_1030052	3-deoxy-7-phosphoheptulonate synthase
2	2	RPA2089	Ga0565166_01_2519338_2520069	precorrin-2/cobalt-factor-2 C20-methyltransferase
2	2	RPA3490	Ga0565166_01_1162759_1163673	putative hflC protein
2	2	RPA2903	Ga0565166_01_1431532_1432242	SOS response transcriptional repressor, lexA
2	2	RPA3742	Ga0565166_01_896897_897736	putative poly-isoprenyl transferase
2	2	RPA2122	Ga0565166_01_1935897_1937318	putative oxygen independent coproporphyrinogen III oxidase
2	2	RPA2886	Ga0565166_01_1492192_1493823	CTP synthase
2	2	RPA4717	Ga0565166_01_138403_139173	molybdate transport system substrate-binding protein
2	2	RPA0696	Ga0565166_01_2964605_2965333	GntR family phosphonate transport system transcriptional regulator
2	2	RPA2084	Ga0565166_01_2523206_2523985	precorrin 3 or 4 methylase
2	2	RPA4772	Ga0565166_01_3257825_3258766	ornithine carbamoyltransferase
2	2	RPA2514	Ga0565166_01_1833761_1834813	putative lysyl-tRNA synthetase
2	2	RPA3061	Ga0565166_01_2137877_2139043	lipopolysaccharide export system permease protein
2	2	RPA2606	Ga0565166_01_1603980_1605113	tRNA guanine transglycosylase
2	2	RPA3820	Ga0565166_01_784302_784547	Protein of unknown function UPF0062
2	2	RPA1167	Ga0565166_01_267230_268186	possible adenine-specific methylase
2	2	RPA1463	Ga0565166_01_601311_603155	dihydroxy-acid dehydratase
2	2	RPA2913	Ga0565166_01_1419859_1420884	UDP-3-O-[3-hydroxymyristoyl] glucosamine N-acyltransferase
2	2	RPA1190	Ga0565166_01_285892_286524	7-carboxy-7-deazaguanine synthase
2	2	RPA2093	Ga0565166_01_2515422_2516807	tricarballylate dehydrogenase
2	2	RPA1072	Ga0565166_01_586174_586611	uncharacterized protein (TIGR02301 family)
2	2	RPA2029	Ga0565166_01_1166858_1167751	putative phosphoserine phosphatase
2	2	RPA2515	Ga0565166_01_1832637_1833764	putative L-lysine 2,3-aminomutase
2	2	RPA0396	Ga0565166_01_3326918_3328126	23S rRNA (adenine2503-C2)-methyltransferase
2	2	RPA1821	Ga0565166_01_929821_930327	uncharacterized repeat protein (TIGR03809 family)
2	2	RPA4741	Ga0565166_01_3229980_3231245	diaminopimelate decarboxylase
2	2	RPA3117	Ga0565166_01_2192802_2193755	aspartate carbamoyltransferase catalytic subunit
2	2	RPA1545	Ga0565166_01_2882658_2883599	light-independent protochlorophyllide reductase subunit L
2	2	RPA0251	Ga0565166_01_3719316_3720581	MiaB-like tRNA modifying enzyme
2	2	RPA0598	Ga0565166_01_3880274_3880546	glutaredoxin 3
2	2	RPA2031	Ga0565166_01_1169075_1170853	acetolactate synthase-1/2/3 large subunit
2	2	RPA0695	Ga0565166_01_2964033_2964491	alpha-D-ribose 1-methylphosphonate 5-triphosphate synthase subunit PhnG
2	2	RPA0701	Ga0565166_01_2969197_2969841	putative acetyltransferase (virginiamycin, streptogramin A, chloramphenicol)
2	2	RPA2907	Ga0565166_01_1424357_1425661	citrate synthase
2	2	RPA2731	Ga0565166_01_1692112_1694241	H+ translocating pyrophosphate synthase
2	2	RPA3735	Ga0565166_01_899870_901018	hopanoid biosynthesis associated radical SAM protein HpnH
2	2	RPA3989	Ga0565166_01_656570_657568	putative lipopolysaccharide-heptosyl-transferase
2	2	RPA0557	Ga0565166_01_2338217_2339197	cysteine synthase, cytosolic O-acetylserine(thiol)lyase
2	2	RPA3986	Ga0565166_01_658121_659209	heptosyltransferase-2
2	2	RPA0255	Ga0565166_01_3344863_3346008	N6-L-threonylcarbamoyladenine synthase
2	2	RPA3069	Ga0565166_01_2147887_2148546	putative guanylate kinase
2	2	RPA0513	Ga0565166_01_3787120_3788325	3-oxoadipyl-CoA thiolase
2	2	RPA1548	Ga0565166_01_2879740_2880507	H subunit of photosynthetic reaction center complex
2	2	RPA0699	Ga0565166_01_2967188_2968096	phosphonate transport system substrate-binding protein
2	2	RPA0603	Ga0565166_01_3875688_3876641	2-polyprenyl-6-hydroxyphenyl methylase/3-demethylubiquinone-9 3-methyltransferase
2	2	RPA0208	Ga0565166_01_3722731_3723387	intracellular septation protein
2	2	RPA3577	Ga0565166_01_1083544_1085469	phosphomethylpyrimidine synthase
2	2	RPA0633	Ga0565166_01_39069_39410	probable ribonuclease p protein component (protein c5)
2	2	RPA3714	Ga0565166_01_2461311_2462501	pimeloyl-CoA dehydrogenase large subunit
2	2	RPA0339	Ga0565166_01_3702171_3702992	dihydrodipicolinate reductase
2	2	RPA0839	Ga0565166_01_3147246_3148664	threonine synthase
2	2	RPA4295	Ga0565166_01_2722188_2723483	adenylosuccinate synthase
2	2	RPA3244	Ga0565166_01_2290800_2291498	30S ribosomal protein S3
2	2	RPA2729	Ga0565166_01_1690285_1690794	N utilization substance protein B
2	2	RPA0808	Ga0565166_01_117118_117882	DNA ligase-associated metallophosphoesterase
2	2	RPA1521	Ga0565166_01_2906522_2907460	2-desacetyl-2-hydroxyethyl bacteriochlorophyllide a dehydrogenase
2	2	RPA0001	Ga0565166_01_3287703_3289139	chromosomal replication initiator protein
2	2	RPA2954	Ga0565166_01_1377236_1378510	putative peptidase T (aminotripeptidase) (tripeptidase)
2	2	RPA2583	Ga0565166_01_1578714_1581572	valyl-tRNA synthetase
2	2	RPA1149	Ga0565166_01_227856_228833	ATP phosphoribosyltransferase
2	2	RPA3242	Ga0565166_01_2290136_2290342	50S ribosomal protein L29
2	2	RPA1838	Ga0565166_01_938446_938943	2-amino-4-hydroxy-6-hydroxymethyldihydropteridine diphosphokinase
2	2	RPA3899	Ga0565166_01_730981_731745	putative flagellar basal-body rod protein flgF
2	2	RPA4775	Ga0565166_01_3261516_3262223	two-component system phosphate regulon response regulator PhoB
2	2	RPA3538	Ga0565166_01_1105095_1106108	Bacterial methyltransferase
2	2	RPA3394	Ga0565166_01_1281117_1281467	DUF37
2	2	RPA3850	Ga0565166_01_766240_769125	glycine cleavage system protein P
2	2	RPA0028	Ga0565166_01_3315012_3316604	phosphoribosylaminoimidazolecarboxamide formyltransferase/IMP cyclohydrolase
2	2	RPA2919	Ga0565166_01_1412355_1412918	ribosome recycling factor
2	2	RPA2397	Ga0565166_01_1616599_1618974	5-methyltetrahydropteroyltriglutamate--homocysteine methyltransferase
2	2	RPA0250	Ga0565166_01_3718450_3719316	diaminopimelate epimerase
2	2	RPA3243	Ga0565166_01_2290353_2290766	large subunit ribosomal protein L16
2	2	RPA3741	Ga0565166_01_897736_898983	squalene-associated FAD-dependent desaturase
2	2	RPA3493	Ga0565166_01_1160129_1160944	thymidylate synthase
2	2	RPA2962	Ga0565166_01_1365344_1366705	putative trigger factor
2	2	RPA0188	Ga0565166_01_3747659_3748993	dihydrolipoamide succinyl transferase
2	2	RPA4270	Ga0565166_01_2715360_2716340	homoserine kinase
2	2	RPA3253	Ga0565166_01_2296385_2298457	elongation factor G
2	2	RPA4821	Ga0565166_01_3278610_3279485	5'-methylthioadenosine phosphorylase
2	2	RPA2909	Ga0565166_01_1423029_1424201	lipid-A-disaccharide synthase
2	2	RPA4635	Ga0565166_01_3360311_3362194	ferrous iron transport protein B
2	2	RPA3104	Ga0565166_01_2182578_2184062	Glu-tRNA(Gln) amidotransferase subunit B
2	2	RPA2959	Ga0565166_01_1369821_1372247	ATP-dependent Lon protease
2	2	RPA4436	Ga0565166_01_3423965_3424642	methionine biosynthesis protein MetW
2	2	RPA1169	Ga0565166_01_266504_266755	molybdopterin synthase sulfur carrier subunit
2	2	RPA2841	Ga0565166_01_1527634_1528401	survival protein surE
2	2	RPA0446	Ga0565166_01_3834917_3835420	Protein of unknown function UPF0054
2	2	RPA0061	Ga0565166_01_3592726_3594063	3-phosphoshikimate 1-carboxyvinyltransferase
2	2	RPA1124	Ga0565166_01_3106821_3107849	tol-pal system protein YbgF
2	2	RPA4048	Ga0565166_01_422215_423048	alpha-D-glucose-1-phosphate cytidylyltransferase
2	2	RPA3119	Ga0565166_01_2195098_2195709	glycerol-3-phosphate acyltransferase PlsY
2	2	RPA2435	Ga0565166_01_1900229_1901584	biotin carboxylase
2	2	RPA3641	Ga0565166_01_2404261_2406216	4-alpha-glucanotransferase
2	2	RPA2922	Ga0565166_01_1409459_1410451	small subunit ribosomal protein S2
2	2	RPA2916	Ga0565166_01_1414663_1415886	1-deoxy-d-xylulose 5-phosphate reductoisomerase
2	2	RPA0691	Ga0565166_01_2960645_2961442	phosphonate ABC transporter, ATP-binding component,PhnK protein
1	2		Ga0565166_01_1999262_2000296 Ga0565166_01_3038344_3039243	CRISPR-associated protein Cas1
2	2	RPA3574	Ga0565166_01_1087233_1087430	sulfur carrier protein
2	2	RPA0218	Ga0565166_01_3519264_3519683	succinate dehydrogenase / fumarate reductase membrane anchor subunit
2	2	RPA3004	Ga0565166_01_3075914_3077617	potassium-transporting ATPase, A chain, KdpA
2	2	RPA2688	Ga0565166_01_1659241_1659714	small protein B
2	2	RPA4309	Ga0565166_01_2737005_2738174	phosphoserine aminotransferase
2	2	RPA2004	Ga0565166_01_1041539_1042141	uncharacterized protein (TIGR00730 family)
2	2	RPA1505	Ga0565166_01_2926317_2927297	hydroxymethylbilane synthase
2	2	RPA2887	Ga0565166_01_1491631_1492026	preprotein translocase subunit SecG
2	2	RPA1306	Ga0565166_01_334565_335764	tRNA (5-methylaminomethyl-2-thiouridylate)-methyltransferase
2	2	RPA2083	Ga0565166_01_2523972_2525315	putative cobyrinic acid a,c-diamide synthase
2	2	RPA3071	Ga0565166_01_2149530_2150798	DUF175
2	2	RPA2468	Ga0565166_01_1865112_1865483	DUF59
2	2	RPA1055	Ga0565166_01_575350_576462	quinolinate synthetase A
2	2	RPA0293	Ga0565166_01_3657722_3658453	putative glucose inhibited division protein B (GidB)
2	2	RPA0451	Ga0565166_01_3830651_3831139	ribosomal-protein-alanine N-acetyltransferase
2	2	RPA2508	Ga0565166_01_1841693_1843531	putative single-strand DNA-specific exonuclease
2	2	RPA3272	Ga0565166_01_2315944_2316636	large subunit ribosomal protein L1
2	2	RPA0294	Ga0565166_01_3658939_3660810	putative glucose inhibited division protein A (GidA)
2	2	RPA3275	Ga0565166_01_2317767_2317958	preprotein translocase subunit SecE
2	2	RPA4469	Ga0565166_01_3369318_3369980	conserved unknown protein
2	2	RPA2030	Ga0565166_01_1167783_1168688	tRNA dimethylallyltransferase
2	2	RPA1527	Ga0565166_01_2900669_2901502	photosynthetic reaction center L subunit
2	2	RPA1592	Ga0565166_01_799618_800454	glutamate racemase
2	2	RPA4433	Ga0565166_01_3420191_3422830	ATP-dependent Clp protease ATP-binding subunit ClpB
2	2	RPA2854	Ga0565166_01_1516684_1518477	arginyl-tRNA synthetase
2	2	RPA4485	Ga0565166_01_540327_541418	A/G-specific adenine glycosylase
2	2	RPA0623	Ga0565166_01_48728_49468	putative tRNA-pseudouridine synthase
2	2	RPA0964	Ga0565166_01_2990818_2991543	Ni/Fe-hydrogenase 1 B-type cytochrome subunit
2	2	RPA4308	Ga0565166_01_2735190_2736779	putative phosphoglycerate dehydrogenase
2	2	RPA0004	Ga0565166_01_3291988_3294429	DNA gyrase subunit B
2	2	RPA4778	Ga0565166_01_3263798_3264643	phosphate transport system permease protein PstA
2	2	RPA3230	Ga0565166_01_2284040_2285371	preprotein translocase subunit SecY
2	2	RPA2097	Ga0565166_01_2513279_2514046	precorrin-6A synthase
2	2	RPA2875	Ga0565166_01_1498545_1499039	GTP cyclohydrolase I
2	2	RPA0071	Ga0565166_01_3583234_3584214	acetyl-CoA carboxylase carboxyltransferase beta subunit
2	2	RPA2659	Ga0565166_01_1631257_1632624	UDP-N-acetylglucosamine pyrophosphorylase
2	2	RPA0301	Ga0565166_01_3666994_3667683	putative DNA polymerase III epsilon chain
2	2	RPA0329	Ga0565166_01_3691874_3692587	ribonuclease PH
2	2	RPA0975	Ga0565166_01_2982183_2984441	hydrogenase maturation protein hypF
2	2	RPA3885	Ga0565166_01_742723_742986	putative flagellar biosynthesis protein fliQ
2	2	RPA3228	Ga0565166_01_2282205_2282573	30S ribosomal protein S13
2	2	RPA4147	Ga0565166_01_2726368_2727912	thymidine phosphorylase
2	2	RPA3322	Ga0565166_01_2794962_2796419	putative mannose-1-phosphate guanylyltransferase (GDP) (GDP-mannose pyrophosphorylase) (GMP)
2	2	RPA0887	Ga0565166_01_77680_78555	UTP--glucose-1-phosphate uridylyltransferase
2	2	RPA1901	Ga0565166_01_975091_975321	homologue of Rhodobacter capsulatus gene transfer agent (GTA) orfg10.1
2	2	RPA0306	Ga0565166_01_3671620_3672921	heat shock protein HslU, proteasome-related ATPase subunit
2	2	RPA0690	Ga0565166_01_2959939_2960637	alpha-D-ribose 1-methylphosphonate 5-triphosphate synthase subunit PhnL
2	2	RPA3072	Ga0565166_01_2150966_2152231	3-oxoacyl-acyl carrier protein synthase II
2	2	RPA2816	Ga0565166_01_1768313_1771300	excinuclease ABC subunit A
2	2	RPA3255	Ga0565166_01_2298973_2299344	small subunit ribosomal protein S12
2	2	RPA2006	Ga0565166_01_1044371_1045069	phosphatidylserine decarboxylase
2	2	RPA4779	Ga0565166_01_3264647_3265693	phosphate transport system permease protein
2	2	RPA3239	Ga0565166_01_2289156_2289470	large subunit ribosomal protein L24
2	2	RPA1077	Ga0565166_01_590361_591344	L-threonylcarbamoyladenylate synthase
2	2	RPA0312	Ga0565166_01_3675853_3676590	phosphoribosylformimino-5-aminoimidazole carboxamide ribotide isomerase
2	2	RPA2285	Ga0565166_01_2061259_2062884	peptide chain release factor 3
2	2	RPA0038	Ga0565166_01_3538035_3538394	large subunit ribosomal protein L20
2	2	RPA0455	Ga0565166_01_3827377_3828423	trytophanyl-tRNA synthetase
2	2	RPA3528	Ga0565166_01_1118430_1119398	UDP-N-acetylenolpyruvoylglucosamine reductase
2	2	RPA0318	Ga0565166_01_3682593_3684131	magnesium chelatase family protein
2	2	RPA0081	Ga0565166_01_3564701_3566128	pantothenate metabolism flavoprotein
2	2	RPA3089	Ga0565166_01_2168694_2170157	DNA repair protein RadA
2	2	RPA1550	Ga0565166_01_2878599_2879066	putative photosynthetic complex assembly protein
2	2	RPA2436	Ga0565166_01_1899653_1900129	acetyl-CoA carboxylase biotin carboxyl carrier protein
2	2	RPA3251	Ga0565166_01_2294748_2295056	30S ribosomal protein S10
2	2	RPA0832	Ga0565166_01_3141999_3143621	cytochrome c oxidase subunit 1
2	2	RPA4618	Ga0565166_01_452832_454388	nitrogenase molybdenum-iron protein beta chain, nifK
2	2	RPA0526	Ga0565166_01_3858637_3858819	large subunit ribosomal protein L32
2	2	RPA0510	Ga0565166_01_3886770_3889601	preprotein translocase subunit SecA
2	2	RPA0978	Ga0565166_01_2979764_2980810	hydrogenase expression/formation protein hypE
2	2	RPA0245	Ga0565166_01_3713993_3715528	signal recognition particle protein
2	2	RPA3003	Ga0565166_01_3073823_3075889	K+-transporting ATPase ATPase B chain
2	2	RPA3713	Ga0565166_01_2459956_2461098	pimeloyl-CoA dehydrogenase (small subunit)
2	2	RPA0042	Ga0565166_01_3534286_3535464	epoxyqueuosine reductase
2	2	RPA3120	Ga0565166_01_2195870_2197000	DNA processing protein
2	2	RPA3907	Ga0565166_01_720141_720506	DnaK suppressor protein
2	2	RPA3233	Ga0565166_01_2286291_2286863	small subunit ribosomal protein S5
2	2	RPA4356	Ga0565166_01_648474_649142	putative 50S ribosomal protein L25
2	2	RPA1668	Ga0565166_01_2554262_2555932	Mg-protoporphyrin IX monomethyl ester oxidative cyclase 66kD subunit
2	2	RPA2918	Ga0565166_01_1413036_1413794	undecaprenyl pyrophosphate synthetase
2	2	RPA1484	Ga0565166_01_2945193_2946842	phosphoglucomutase
2	2	RPA0607	Ga0565166_01_3869513_3870403	release factor glutamine methyltransferase
2	2	RPA1589	Ga0565166_01_797413_798030	30S ribosomal protein S4
2	2	RPA4756	Ga0565166_01_1929075_1929563	CopG family nickel-responsive transcriptional regulator
2	2	RPA3446	Ga0565166_01_1312142_1313029	3-hydroxyisobutyrate dehydrogenase
1	2	RPA3668 RPA1251		putative ABC transporter system permease component, possible fused protein
2	2	RPA3273	Ga0565166_01_2316643_2317071	50S ribosomal protein L11
2	2	RPA1265	Ga0565166_01_307922_309010	flagellar motor switch protein FliG
2	2	RPA0606	Ga0565166_01_3870503_3871585	peptide chain release factor 1
2	2	RPA2505	Ga0565166_01_1844510_1845508	fructose-1,6-bisphosphatase II / sedoheptulose-1,7-bisphosphatase
2	2	RPA3124	Ga0565166_01_2197478_2200237	DNA topoisomerase-1
2	2	RPA2663	Ga0565166_01_1638159_1641677	transcription-repair coupling factor (superfamily II helicase)
2	2	RPA0324	Ga0565166_01_3687450_3688391	Uroporphyrin-III C/tetrapyrrole (Corrin/Porphyrin) methyltransferase
2	2	RPA0535	Ga0565166_01_3202744_3205335	putative ATP-dependent helicase
2	2	RPA3848	Ga0565166_01_769716_770870	aminomethyltransferase
2	2	RPA1544	Ga0565166_01_2883596_2887342	magnesium-protoporphyrin O-methyltransferase BchH subunit
2	2	RPA0802	Ga0565166_01_106017_107831	possible DNA ligase
2	2	RPA2914	Ga0565166_01_1417313_1419766	outer membrane protein insertion porin family
2	2	RPA4777	Ga0565166_01_3262974_3263801	phosphate ABC transporter ATP-binding protein, PstB
2	2	RPA4619	Ga0565166_01_451303_452763	nitrogenase molybdenum-iron protein alpha chain
2	2	RPA1528	Ga0565166_01_2899718_2900638	photosynthetic reaction center M subunit
2	2	RPA2601	Ga0565166_01_1600654_1601151	pantetheine-phosphate adenylyltransferase
2	2	RPA1509	Ga0565166_01_2918532_2919578	uroporphyrinogen decarboxylase
2	2	RPA3521	Ga0565166_01_1126989_1127948	putative UDP-3-O-[3-hydroxymyristoyl] N-acetylglucosmine deacetylase
2	2	RPA0493	Ga0565166_01_3906684_3906989	50S ribosomal protein L28
2	2	RPA3646	Ga0565166_01_2951507_2953360	putative maltooligosyltrehalose trehalohydrolase
2	2	RPA0176	Ga0565166_01_3761384_3762814	putative H+-transporting ATP synthase beta chain.
2	2	RPA3062	Ga0565166_01_2139057_2140145	predicted permease
2	2	RPA3834	Ga0565166_01_778017_779240	isocitrate dehydrogenase
2	2	RPA2799	Ga0565166_01_2101771_2102637	pyridoxine kinase
2	2	RPA0308	Ga0565166_01_3673072_3673644	heat shock protein HslV, proteasome-related peptidase subunit
2	2	RPA4766	Ga0565166_01_3251525_3252724	O-succinylhomoserine sulfhydrylase
2	2	RPA2464	Ga0565166_01_1869061_1870581	Fe-S cluster assembly protein SufB
2	2	RPA1597	Ga0565166_01_787701_790055	phosphoribosylformylglycinamide synthetase
2	2	RPA0050	Ga0565166_01_3605607_3607220	RNA polymerase sigma-54 factor
1	2	RPA3665 RPA1254		possible ATP-binding component of ABC transporter
2	2	RPA0977	Ga0565166_01_2980807_2981946	hydrogenase expression/formation protein HypD
2	2	RPA2598	Ga0565166_01_1595607_1596977	GTP binding protein-like
2	2	RPA0074	Ga0565166_01_3575525_3579019	Possible exonuclease V and helicase activity based on COG assignment
2	2	RPA1120	Ga0565166_01_3113462_3114814	TolB protein
2	2	RPA0807	Ga0565166_01_114403_117081	ATP-dependent Lhr-like helicase
2	2	RPA0904	Ga0565166_01_3820566_3821345	putative Mono-phosphatase
2	2	RPA1170	Ga0565166_01_265890_266507	cardiolipin synthase
2	2	RPA0944	Ga0565166_01_3126521_3127528	glyceraldehyde-3-phosphate dehydrogenase(GAPDH)
2	2	RPA2429	Ga0565166_01_1907716_1908411	putative leucyl/phenylalanyl-tRNA-protein transferase
2	2	RPA0387	Ga0565166_01_3931108_3931932	putative methionine aminopeptidase
2	2	RPA0918	Ga0565166_01_57107_57328	possible 50S ribosomal protein L31
2	2	RPA1264	Ga0565166_01_306308_307915	putative flagellar M-ring protein
2	2	RPA0360	Ga0565166_01_196493_198106	phosphoenolpyruvate carboxykinase
2	2	RPA0952	Ga0565166_01_3006244_3008169	1-deoxy-D-xylulose-5-phosphate synthase
2	2	RPA3630	Ga0565166_01_2395049_2396089	putative prolyl aminopeptidase
2	2	RPA0719	Ga0565166_01_2508785_2509756	putative cobalamin biosynthetic protein cobD
1	2	RPA4119 RPA2228		probable trbK
2	2	RPA2928	Ga0565166_01_1400126_1401445	proline-tRNA ligase
2	2	RPA3274	Ga0565166_01_2317212_2317742	transcription antitermination protein, NusG
2	2	RPA3075	Ga0565166_01_2153630_2154547	putative malonyl CoA-acyl carrier protein transacylase
2	2	RPA4723	Ga0565166_01_3206744_3209797	DNA polymerase-1
2	2	RPA0711	Ga0565166_01_2512581_2513258	Nitroreductase family
2	2	RPA2000	Ga0565166_01_1036589_1038187	2-isopropylmalate synthase
2	2	RPA3043	Ga0565166_01_2119206_2120978	aspartate-tRNA ligase
2	2	RPA0070	Ga0565166_01_3584387_3585214	tryptophan synthase alpha subunit
2	2	RPA3815	Ga0565166_01_803861_804559	ribulose-5-phosphate-3-epimerase
2	2	RPA0066	Ga0565166_01_3587563_3587871	integration host factor subunit beta
2	2	RPA0027	Ga0565166_01_3313653_3314747	3-deoxy-7-phosphoheptulonate synthase
2	2	RPA0721	Ga0565166_01_2507706_2508749	cobalamin biosynthetic protein CobC
1	2	RPA4145 RPA3306		dissimilatory nitrite reductase
2	2	RPA1906	Ga0565166_01_977552_977995	homologue of Rhodobacter capsulatus gene transfer agent (GTA) orfg14
2	2	RPA3245	Ga0565166_01_2291520_2291942	large subunit ribosomal protein L22
2	2	RPA0592	Ga0565166_01_3884052_3885293	glutamate N-acetyltransferase/amino-acid N-acetyltransferase
2	2	RPA1201	Ga0565166_01_3013875_3014960	chorismate synthase
2	2	RPA4533	Ga0565166_01_500414_501703	UDP-N-acetylglucosamine 1-carboxyvinyltransferase
2	2	RPA3533	Ga0565166_01_1111280_1112362	phospho-N-acetylmuramoyl-pentapeptide-transferase
2	2	RPA4739	Ga0565166_01_3226904_3229420	uncharacterized protein (TIGR02302 family)
2	2	RPA0519	Ga0565166_01_3852146_3853435	(E)-4-hydroxy-3-methylbut-2-enyl-diphosphate synthase
2	2	RPA2437	Ga0565166_01_1899162_1899617	3-dehydroquinate dehydratase type 2
2	2	RPA1506	Ga0565166_01_2925253_2926275	putative Mg chelatase subunit Bchl
2	2	RPA1997	Ga0565166_01_1034152_1035618	cysteine-tRNA ligase
2	2	RPA3066	Ga0565166_01_2144696_2145550	16S rRNA (adenine1518-N6/adenine1519-N6)-dimethyltransferase
2	2	RPA1159	Ga0565166_01_237531_238553	tetraacyldisaccharide 4'-kinase
2	2	RPA3247	Ga0565166_01_2292202_2293035	large subunit ribosomal protein L2
2	2	RPA0039	Ga0565166_01_3537727_3537948	50S ribosomal protein L35
2	2	RPA0330	Ga0565166_01_3692731_3693819	heat-inducible transcriptional repressor
2	2	RPA4569	Ga0565166_01_1176837_1177973	DUF344
2	2	RPA0295	Ga0565166_01_3660983_3662329	putative GTPase involved in synthesis of 5-methylaminomethyl-2-thiouridine, found in the wobble position of some tRNA's.
2	2	RPA0181	Ga0565166_01_3754465_3756660	primosomal protein N' (replication factor Y)
2	2	RPA0035	Ga0565166_01_3539663_3542092	putative phenylalanine-tRNA ligase beta chain
2	2	RPA1594	Ga0565166_01_149979_151343	putative tryptophan synthase beta chain
2	2	RPA4454	Ga0565166_01_3161147_3161734	Antifreeze protein, type I:5-formyltetrahydrofolate cyclo-ligase
2	2	RPA0688	Ga0565166_01_2958196_2958774	ribose 1,5-bisphosphokinase
2	2	RPA1885	Ga0565166_01_968051_969226	HK97 family phage portal protein
2	2	RPA2879	Ga0565166_01_1495366_1496226	2-dehydro-3-deoxyphosphooctonate aldolase
2	2	RPA0496	Ga0565166_01_3900114_3902015	cobT protein
2	2	RPA2007	Ga0565166_01_1045148_1046017	CDP-diacylglycerol--serine O-phosphatidyltransferase
2	2	RPA2892	Ga0565166_01_1486108_1486617	molybdenum cofactor biosynthesis protein C
2	2	RPA4736	Ga0565166_01_3219954_3220613	cell division transport system ATP-binding protein
2	2	RPA1002	Ga0565166_01_599831_600694	putative molybdenum transport system protein
2	2	RPA0202	Ga0565166_01_3727503_3730220	aconitate hydratase
2	2	RPA0019	Ga0565166_01_3304675_3306321	cytochrome c oxidase cbb3-type subunit 1
2	2	RPA2775	Ga0565166_01_1721971_1722660	dTMP kinase
2	2	RPA3078	Ga0565166_01_2156929_2157168	small subunit ribosomal protein S18
2	2	RPA4612	Ga0565166_01_458684_458995	ferredoxin 2[4Fe-4S] III, fdxB
2	2	RPA0311	Ga0565166_01_3675053_3675703	glutamine amidotransferase
1	2		Ga0565166_01_2000402_2000692 Ga0565166_01_3039246_3039602	CRISPR-associated protein Cas2
2	2	RPA0271	Ga0565166_01_3637118_3637999	acyl-CoA thioesterase II
2	2	RPA0610	Ga0565166_01_3866521_3867288	hydroxyacylglutathione hydrolase
2	2	RPA4685	Ga0565166_01_119833_121473	lysyl-tRNA synthetase class 1
2	2	RPA0452	Ga0565166_01_3829930_3830625	tRNA threonylcarbamoyladenosine biosynthesis protein TsaB
2	2	RPA1945	Ga0565166_01_1006708_1007985	putative acyl-CoA transferase
2	2	RPA2554	Ga0565166_01_1544435_1546480	penicillin-binding protein 1C
2	2	RPA2934	Ga0565166_01_1397661_1398065	conserved unknown protein
2	2	RPA0211	Ga0565166_01_3348863_3350812	acetyl-CoA synthetase
2	2	RPA2832	Ga0565166_01_1786947_1787378	putative membrane protein, possible preprotein translocase
2	2	RPA4355	Ga0565166_01_649164_649769	PTH1 family peptidyl-tRNA hydrolase
2	2	RPA4566	Ga0565166_01_3063479_3064672	acetate kinase
2	2	RPA2921	Ga0565166_01_1410580_1411503	elongation factor Ts
2	2	RPA3269	Ga0565166_01_2313761_2314132	large subunit ribosomal protein L7/L12
2	2	RPA1666	Ga0565166_01_2556691_2558040	oxygen-independent coproporphyrinogen-3 oxidase
2	2	RPA0703	Ga0565166_01_2971059_2971736	putative phosphonate metabolism protein
2	2	RPA4492	Ga0565166_01_528827_529366	adenine phosphoribosyltransferase
2	2	RPA2697	Ga0565166_01_1667268_1668074	ribonuclease-3
2	2	RPA4467	Ga0565166_01_3367842_3368306	putative sulfur oxidation protein soxY
2	2	RPA0300	Ga0565166_01_3666350_3666949	dephospho-CoA kinase
2	2	RPA0287	Ga0565166_01_3651338_3653980	leucyl-tRNA synthetase
2	2	RPA3523	Ga0565166_01_1123460_1124779	putative cell division protein FtsA
2	2	RPA1887	Ga0565166_01_969778_970431	possible phage protease, R. capsulatus GTA orfg4 homologue
2	2	RPA1153	Ga0565166_01_231859_232794	4-hydroxybenzoate polyprenyltransferase
2	2	RPA4354	Ga0565166_01_649801_650898	GTP-binding protein YchF
2	2	RPA3817	Ga0565166_01_802170_803477	adenylosuccinate lyase
2	2	RPA2912	Ga0565166_01_1420886_1421341	possible (3R)-hydroxymyristoyl-acyl carrier protein dehydratase
2	2	RPA3091	Ga0565166_01_2171015_2172532	amidophosphoribosyltransferase
2	2	RPA2864	Ga0565166_01_1504673_1505992	dihydrolipoamide acetyltransferase
2	2	RPA1507	Ga0565166_01_2923487_2925256	magnesium chelatase subunit D
2	2	RPA1028	Ga0565166_01_544449_545003	molybdopterin biosynthesis, protein B
2	2	RPA2827	Ga0565166_01_1781226_1782656	methylenetetrahydrofolate--tRNA-(uracil-5-)-methyltransferase
2	2	RPA0626	Ga0565166_01_45469_46314	2,3,4,5-tetrahydropyridine-2-carboxylate N-succinyltransferase
2	2	RPA2513	Ga0565166_01_1834952_1835518	elongation factor P
2	2	RPA0060	Ga0565166_01_3594209_3594610	conserved unknown protein
2	2	RPA0621	Ga0565166_01_50542_51069	putative N-formylmethionylaminoacyl-tRNA deformylase
2	2	RPA0909	Ga0565166_01_66375_66974	NAD(P)H dehydrogenase (quinone)
2	2	RPA4298	Ga0565166_01_2728946_2729422	ATP/GTP-binding site motif A (P-loop)
2	2	RPA1171	Ga0565166_01_263698_265776	putative excinuclease ABC subunit C
2	2	RPA3517	Ga0565166_01_1130979_1133132	DNA ligase
2	2	RPA1117	Ga0565166_01_3116277_3116990	TolQ protein, inner membrane protein, tolerance to group A colicins
2	2	RPA0627	Ga0565166_01_44617_45315	putative haloacid dehalogenase superfamily hydrolase
2	2	RPA4193	Ga0565166_01_2635885_2637348	pyruvate kinase
2	2	RPA0333	Ga0565166_01_3696397_3698310	heat shock protein DnaK (70)
2	2	RPA4379	Ga0565166_01_623329_624300	putative riboflavin kinase ribF
2	2	RPA1978	Ga0565166_01_1022330_1023361	molybdenum biosynthetic protein A
2	2	RPA0002	Ga0565166_01_3289359_3290477	DNA polymerase III beta subunit
2	2	RPA4358	Ga0565166_01_646810_647661	phosphatidylglycerol:prolipoprotein diacylglycerol transferase
2	2	RPA2460	Ga0565166_01_1874114_1875370	tyrosyl-tRNA synthetase
2	2	RPA2810	Ga0565166_01_1762693_1763451	7-cyano-7-deazaguanine synthase
2	2	RPA3897	Ga0565166_01_732616_733821	possible flagellar motor switch protein FliM
2	2	RPA1638	Ga0565166_01_2811630_2813771	putative flagellar export protein FlhA
2	2	RPA4489	Ga0565166_01_534553_538017	chromosome segregation protein
2	2	RPA1633	Ga0565166_01_2817162_2818487	flagellum-specific ATP synthase
2	2	RPA1166	Ga0565166_01_268440_269012	16S rRNA (guanine966-N2)-methyltransferase
2	2	RPA2675	Ga0565166_01_1652821_1654146	Protein of unknown function UPF0004:Elongator protein 3/MiaB/NifB
2	2	RPA0498	Ga0565166_01_3898879_3899874	cobaltochelatase CobS
2	2	RPA3851	Ga0565166_01_764839_765927	recombination protein recA
2	2	RPA4498	Ga0565166_01_526604_528766	anthranilate synthase
2	2	RPA0204	Ga0565166_01_3725732_3726400	putative heme exporter protein B (heme ABC transporter membrane protein), cytochrome c biogenesis
2	2	RPA2911	Ga0565166_01_1421350_1422159	UDP-N-acetylglucosamine acyltransferase
2	2	RPA0052	Ga0565166_01_3604282_3604743	putative nitrogen regulatory IIA protein
2	2	RPA1522	Ga0565166_01_2905527_2906522	chlorophyllide a reductase subunit X
2	2	RPA4360	Ga0565166_01_644913_645680	DUF152
2	2	RPA2593	Ga0565166_01_1589011_1590450	nitrogen assimilation regulatory protein ntrC Response regulator
2	2	RPA3647	Ga0565166_01_2416006_2418795	(1->4)-alpha-D-glucan 1-alpha-D-glucosylmutase
2	2	RPA3073	Ga0565166_01_2152343_2152582	acyl carrier protein
2	2	RPA0194	Ga0565166_01_3738460_3738996	2'_5' RNA ligase
2	2	RPA0974	Ga0565166_01_2984446_2985147	hydrogenase nickel incorporation protein HypB
2	2	RPA4075	Ga0565166_01_2578862_2579827	thioredoxin reductase
2	2	RPA2970	Ga0565166_01_1212336_1213610	adenosylmethionine-8-amino-7-oxononanoate aminotransferase
2	2	RPA3391	Ga0565166_01_1283358_1284041	possible GTP cyclohydrolase I
2	2	RPA0429	Ga0565166_01_3783692_3785884	catalase/peroxidase
2	2	RPA3600	Ga0565166_01_1074851_1075330	bacterioferritin
2	2	RPA2087	Ga0565166_01_2520797_2521603	putative precorrin 6x reductase
2	2	RPA3733	Ga0565166_01_902294_904882	hopanoid biosynthesis associated RND transporter like protein HpnN
2	2	RPA3406	Ga0565166_01_1277887_1279929	threonyl-tRNA synthetase
2	2	RPA0289	Ga0565166_01_3654520_3655548	DNA polymerase-3 subunit delta
2	2	RPA3635	Ga0565166_01_2399156_2400193	6-phosphogluconate dehydrogenase
2	2	RPA0953	Ga0565166_01_3005550_3005795	exodeoxyribonuclease VII small subunit
2	2	RPA3098	Ga0565166_01_2178286_2179107	3-methyl-2-oxobutanoate hydroxymethyltransferase
2	2	RPA2200	Ga0565166_01_2109836_2111329	inosine monophosphate dehydrogenase
2	2	RPA3267	Ga0565166_01_2304787_2308983	RNA polymerase beta' subunit
2	2	RPA1053	Ga0565166_01_572692_573570	nicotinate-nucleotide pyrophosphorylase (carboxylating)
2	2	RPA0209	Ga0565166_01_3721771_3722721	putative cell division protein FtsY
2	2	RPA0530	Ga0565166_01_3862073_3862681	conserved unknown protein
2	2	RPA3225	Ga0565166_01_2280006_2280416	50S ribosomal protein L17
2	2	RPA2486	Ga0565166_01_1857202_1859262	topoisomerase-4 subunit B
2	2	RPA2905	Ga0565166_01_1427391_1429073	glutaminyl-tRNA synthetase
2	2	RPA1840	Ga0565166_01_939310_940164	dihydropteroate synthase
2	2	RPA4614	Ga0565166_01_457939_458400	probable nitrogen fixation protein
2	2	RPA0063	Ga0565166_01_3591118_3591756	cytidylate kinase
2	2	RPA4464	Ga0565166_01_3364360_3365640	sulfite dehydrogenase
2	2	RPA2728	Ga0565166_01_1689788_1690279	6,7-dimethyl-8-ribityllumazine synthase
2	2	RPA0244	Ga0565166_01_3713599_3713922	ribosomal protein S16
2	2	RPA3529	Ga0565166_01_1116986_1118389	UDP-N-acetylmuramate--alanine ligase
2	2	RPA3522	Ga0565166_01_1124869_1126644	cell division protein FtsZ
2	2	RPA2845	Ga0565166_01_1525089_1526546	seryl-tRNA synthetase
2	2	RPA0525	Ga0565166_01_3857627_3858361	possible peptidoglycan transglycosylase
2	2	RPA4716	Ga0565166_01_137479_138165	molybdate transport system permease protein
2	2	RPA0016	Ga0565166_01_3302865_3303752	cytochrome-c oxidase fixP chain
2	2	RPA2742	Ga0565166_01_1698772_1699116	integration host factor subunit alpha
2	2	RPA2848	Ga0565166_01_1523535_1524116	sec-independent protein translocase protein TatB
2	2	RPA2694	Ga0565166_01_1665077_1665844	pyridoxal phosphate biosynthetic protein pdxJ
2	2	RPA0432	Ga0565166_01_3848091_3850256	polyribonucleotide nucleotidyltransferase
2	2	RPA1100	Ga0565166_01_3153591_3154214	RuvA
2	2	RPA1980	Ga0565166_01_1024068_1024754	phosphoglycolate phosphatase
2	2	RPA4820	Ga0565166_01_3277341_3278447	methylthioribose-1-phosphate isomerase
2	2	RPA3530	Ga0565166_01_1115698_1116822	UDP-N-acetylglucosamine:N-acetylmuramyl- (pentapeptide) pyrophosphoryl-undecaprenol N-acetylglucosamine transferase
2	2	RPA3849	Ga0565166_01_769341_769706	glycine cleavage system protein H
2	2	RPA1561	Ga0565166_01_2871720_2872643	cbbX protein homolog
2	2	RPA3553	Ga0565166_01_169139_170173	ACR3 family arsenite transporter
2	2	RPA0177	Ga0565166_01_3760435_3761313	putative H+-transporting ATP synthase gamma chain.
2	2	RPA4343	Ga0565166_01_2765674_2768841	excinuclease ABC subunit B
2	2	RPA0322	Ga0565166_01_3686093_3687034	glutathione synthase
2	2	RPA1224	Ga0565166_01_321101_322921	putative indolepyruvate ferredoxin oxidoreductase, alpha subunit
2	2	RPA4032	Ga0565166_01_2779720_2780583	formyltetrahydrofolate deformylase
2	2	RPA3085	Ga0565166_01_2166282_2167493	alanine racemase
2	2	RPA2126	Ga0565166_01_1931694_1932212	putative heme utilization carrier protein HutX
2	2	RPA1634	Ga0565166_01_2816633_2817052	conserved unknown protein
2	2	RPA4370	Ga0565166_01_636351_637463	branched-chain amino acid aminotransferase
2	2	RPA1103	Ga0565166_01_3151392_3151835	Thioesterase superfamily:4-hydroxybenzoyl-CoA thioesterase
2	2	RPA0049	Ga0565166_01_3607325_3608248	possible ABC transporter ATP-binding protein (in rpoN upstream)
2	2	RPA2767	Ga0565166_01_1714256_1714720	large subunit ribosomal protein L13
2	2	RPA0084	Ga0565166_01_3561157_3562044	formamidopyrimidine-DNA glycosylase
2	2	RPA0217	Ga0565166_01_3517437_3519260	succinate dehydrogenase flavoprotein subunit
2	2	RPA0615	Ga0565166_01_3197246_3199162	DNA polymerase-3 subunit gamma/tau
2	2	RPA2032	Ga0565166_01_1171010_1171588	acetolactate synthase (small subunit)
2	2	RPA1694	Ga0565166_01_1710305_1710709	CrcB protein
2	2	RPA4468	Ga0565166_01_3368478_3369305	conserved unknown protein
2	2	RPA1523	Ga0565166_01_2903929_2905503	bacteriochlorophyllide reductase subunit BchY
2	2	RPA0448	Ga0565166_01_3832408_3833793	tRNA-2-methylthio-N6-dimethylallyladenosine synthase
2	2	RPA0243	Ga0565166_01_3712942_3713580	putative 16S rRNA processing protein.
2	2	RPA4609	Ga0565166_01_460206_461216	NifU-like protein
2	2	RPA3241	Ga0565166_01_2289878_2290126	small subunit ribosomal protein S17
2	2	RPA1899	Ga0565166_01_974355_974762	TP901-1 family phage major tail protein
2	2	RPA0503	Ga0565166_01_3891664_3892809	3-dehydroquinate synthase
2	2	RPA3818	Ga0565166_01_784854_785555	phosphoribosylformylglycinamidine synthase I
2	2	RPA2920	Ga0565166_01_1411576_1412292	uridylate kinase
2	2	RPA2597	Ga0565166_01_1595347_1595595	host factor-I protein
2	2	RPA2406	Ga0565166_01_209386_210273	ADP-ribosyl-[dinitrogen reductase] hydrolase
2	2	RPA1541	Ga0565166_01_2890206_2890898	3-vinyl bacteriochlorophyllide hydratase
2	2	RPA4366	Ga0565166_01_640469_641305	pyrroline-5-carboxylate reductase
2	2	RPA0179	Ga0565166_01_3758197_3758757	F-type H+-transporting ATPase subunit delta
2	2	RPA3743	Ga0565166_01_895920_896900	squalene synthase HpnC
2	2	RPA4465	Ga0565166_01_3365689_3367386	sulfur/thiosulfate oxidation protein SoxB
2	2	RPA0230	Ga0565166_01_3548641_3549675	aspartate-semialdehyde dehydrogenase
2	2	RPA4729	Ga0565166_01_1988901_1989863	putative arginase
2	2	RPA4318	Ga0565166_01_2744447_2745796	phosphoglucosamine mutase
2	2	RPA3147	Ga0565166_01_2217975_2220374	endopeptidase Clp: ATP-binding chain A
1	2	RPA4116 RPA2225		conjugal transfer protein trbG
2	2	RPA3045	Ga0565166_01_2122746_2123894	ribonuclease D
2	2	RPA0408	Ga0565166_01_1534231_1536048	GTP-binding protein
2	2	RPA3141	Ga0565166_01_2211952_2212407	possible VirR protein
2	2	RPA0367	Ga0565166_01_195322_196221	RNA polymerase sigma-32 factor
2	2	RPA3226	Ga0565166_01_2280565_2281689	DNA-directed RNA polymerase alpha subunit
2	2	RPA3429	Ga0565166_01_1260773_1261600	serine acetyltransferase
2	2	RPA0797	Ga0565166_01_109368_110462	dihydroorotate dehydrogenase
2	2	RPA3890	Ga0565166_01_739163_739921	flagellar biosynthetic protein FliP
2	2	RPA4776	Ga0565166_01_3262241_3262957	phosphate regulon transcriptional regulator, phoU
2	2	RPA0296	Ga0565166_01_3662446_3663711	transcription termination factor rho
2	2	RPA2915	Ga0565166_01_1415927_1417075	Zinc metalloprotease
2	2	RPA0604	Ga0565166_01_3874299_3875552	aspartate kinase
2	2	RPA3887	Ga0565166_01_741892_742317	flagellar basal-body rod protein flgC
2	2	RPA1658	Ga0565166_01_2563501_2563857	6-pyruvoyltetrahydropterin/6-carboxytetrahydropterin synthase
2	2	RPA4453	Ga0565166_01_3160321_3161145	metallophosphoesterase (TIGR00282 family)
2	2	RPA3364	Ga0565166_01_2377976_2378809	23S rRNA (guanosine2251-2'-O)-methyltransferase
2	2	RPA1667	Ga0565166_01_2555943_2556662	putative 4-vinyl protochlorophyllide reductase
2	2	RPA3070	Ga0565166_01_2148549_2149436	uncharacterized protein (TIGR00255 family)
2	2	RPA0327	Ga0565166_01_3690006_3691187	possible oxygen-independent coproporphyrinogen III oxidase (hemN)
2	2	RPA2971	Ga0565166_01_1211710_1212339	dethiobiotin synthetase
2	2	RPA0919	Ga0565166_01_55032_56939	ATP-binding cassette subfamily B protein
2	2	RPA2960	Ga0565166_01_1368139_1369413	ATP-dependent Clp protease ATP binding subunit ClpX
2	2	RPA1524	Ga0565166_01_2902481_2903929	bacteriochlorophyllide reductase subunit
2	2	RPA0622	Ga0565166_01_49536_50468	putative methionyl-tRNA formyltransferase
2	2	RPA1196	Ga0565166_01_3018638_3019279	pyridoxamine 5'-phosphate oxidase
2	2	RPA0012	Ga0565166_01_3298398_3298574	possible fixS
2	2	RPA0064	Ga0565166_01_3589178_3590869	ribosomal protein S1
2	2	RPA0003	Ga0565166_01_3290633_3291772	putative RecF protein
1	2	RPA0006 RPA0372		transcriptional regulator, AsnC family
2	2	RPA0014	Ga0565166_01_3300770_3301270	nitrogen fixation protein FixH
2	2	RPA0017	Ga0565166_01_3303752_3303916	cytochrome oxidase subunit, small membrane protein
2	2	RPA0020	Ga0565166_01_3306569_3307486	Ketopantoate reductase ApbA/PanE
2	2	RPA0021	Ga0565166_01_3307609_3308340	possible short chain dehydrogenase
2	2	RPA0022	Ga0565166_01_3308395_3309048	DSBA oxidoreductase
1	2	RPA0023 RPA4103		possible glutathione transferase
2	2	RPA0024	Ga0565166_01_3309147_3310037	Short-chain dehydrogenase/reductase SDR
2	2	RPA0026	Ga0565166_01_3311989_3313377	Major Facilitator Superfamily (MFS) transporter
2	2	RPA0029	Ga0565166_01_3316809_3318503	uncharacterized heparinase superfamily protein
2	2	RPA0030	Ga0565166_01_3318853_3320202	Bacterial Sun/eukaryotic nucleolar Nop1/Nop2
2	2	RPA0032	Ga0565166_01_3320711_3321283	possible Staphylococcal nuclease homologues
2	2	RPA0033	Ga0565166_01_3543839_3544696	hypothetical protein
2	2	RPA0034	Ga0565166_01_3542230_3543666	possible flavin containing amine oxidase
2	2	RPA0041	Ga0565166_01_3535651_3536454	conserved unknown protein
2	2	RPA0045	Ga0565166_01_3531615_3532601	putative NADH dehydrogenase (ubiquinone) 1 alpha subcomplex
2	2	RPA0046	Ga0565166_01_3609987_3610601	3'-5' exonuclease
2	2	RPA0048	Ga0565166_01_3608400_3609140	lipopolysaccharide export system protein LptA
2	2	RPA0051	Ga0565166_01_3604964_3605554	putative sigma-54 modulation protein
2	2	RPA0053	Ga0565166_01_3601696_3601959	hypothetical protein
2	2	RPA0054	Ga0565166_01_3601219_3601644	putative small heat shock protein
2	2	RPA0057	Ga0565166_01_3597914_3598795	sn-glycerol-3-phosphate transport system permease protein
2	2	RPA0059	Ga0565166_01_3595082_3596287	L-carnitine dehydratase/bile acid-inducible protein F
2	2	RPA0062	Ga0565166_01_3591929_3592600	conserved unknown protein
2	2	RPA0065	Ga0565166_01_3588015_3588995	putative protease IV
2	2	RPA0067	Ga0565166_01_3587130_3587531	conserved unknown protein
2	2	RPA0068	Ga0565166_01_3586428_3587084	putative N-(5'-phosphoribosyl)anthranilate isomerase
2	2	RPA0072	Ga0565166_01_3581894_3583237	putative folylpolyglutamate synthase / dihydrofolate synthase
2	2	RPA0076	Ga0565166_01_3571513_3572235	Nucleotidyl transferase
2	2	RPA0079	Ga0565166_01_3566932_3569451	sensor histidine kinase with multiple PAS domains
2	2	RPA0080	Ga0565166_01_3566125_3566577	putative deoxyuridine 5'triphosphate nucleotidohydrolase
2	2	RPA0083	Ga0565166_01_3562173_3562934	ubiquinone/menaquinone biosynthesis methlytransferase ubiE
2	2	RPA0085	Ga0565166_01_3794486_3795793	unknown protein
2	2	RPA0086	Ga0565166_01_3793569_3794369	putative molybdenum cofactor biosynthesis protein
1	2	RPA2099 RPA0087		putative Major Facilitator Superfamily (MFS) transporter
2	2	RPA0088	Ga0565166_01_3337210_3337431	unknown protein
2	2	RPA0091	Ga0565166_01_1990495_1990830	hypothetical protein
2	2	RPA0092	Ga0565166_01_1408965_1409252	hypothetical protein
2	2	RPA0093	Ga0565166_01_3380955_3381599	transcriptional regulator, TetR family
2	2	RPA0094	Ga0565166_01_2237522_2238415	uncharacterized iron-regulated membrane protein
1	2	RPA2760 RPA0108		Possible benzaldehyde lyase
1	2	RPA0109 RPA1110		putative 3-oxoacyl-(acyl carrier ptn) reductase
2	2	RPA0122	Ga0565166_01_2319949_2322264	Bacteriophytochrome (light-regulated signal transduction histidine kinase), PhyB3
2	2	RPA0123	Ga0565166_01_2318225_2319874	possible KTN NAD-binding domain involved with K+ transport
1	2	RPA3469 RPA0128		possible permease protein of sugar ABC transporter
2	2	RPA0132	Ga0565166_01_3384162_3384995	ABC sulfonate transport system, permease protein
2	2	RPA0133	Ga0565166_01_3383170_3384162	ABC sulfate transport system, periplasmic binding protein
2	2	RPA0147	Ga0565166_01_3408478_3409269	transcriptional regulator, ModE family
2	2	RPA0148	Ga0565166_01_3407830_3408366	hypothetical protein
1	2	RPA2310 RPA0149		possible ABC-type iron-siderophore transport system ATP-binding protein
2	2	RPA0152	Ga0565166_01_3404349_3404846	Protein of unknown function, UPF0066
2	2	RPA0153	Ga0565166_01_3401536_3403713	possible outer membrane receptor for Fe transport
2	2	RPA0157	Ga0565166_01_3475357_3476478	conserved unknown protein
2	2	RPA0160	Ga0565166_01_3477689_3478285	possible acetyltransferases.
2	2	RPA0161	Ga0565166_01_3478651_3479565	Permeases of the drug/metabolite transporter (DMT) superfamily
2	2	RPA0163	Ga0565166_01_3480985_3482118	glutamate 5-kinase
2	2	RPA0164	Ga0565166_01_3773188_3774480	gamma-glutamyl phosphate reductase
2	2	RPA0167	Ga0565166_01_3771487_3771969	DUF163
2	2	RPA0168	Ga0565166_01_3770120_3771448	putative filament-A precursor
2	2	RPA0169	Ga0565166_01_3768777_3770123	putative periplasmic carboxyl-terminal processing protease
2	2	RPA0170	Ga0565166_01_3767164_3768375	polysaccharide deacetylase 2 family uncharacterized protein YibQ
2	2	RPA0171	Ga0565166_01_3766574_3767101	putative dinucleoside polyphosphate hydrolase (AP4A pyrophosphatase) (invasion protein A, NUDIX family, NUDH subfamily.
2	2	RPA0172	Ga0565166_01_3765331_3766434	unknown protein
2	2	RPA0173	Ga0565166_01_3764210_3765157	putative sugar nucleotide dehydratase
2	2	RPA0174	Ga0565166_01_3763588_3764109	putative dinucleoside polyphosphate hydrolase (AP4A pyrophosphatase) (invasion protein A, NUDIX family hydrolase, NUDH subfamily.
2	2	RPA0180	Ga0565166_01_3757045_3757530	Rare lipoprotein A
2	2	RPA0182	Ga0565166_01_3753264_3754238	putative site-specific recombinase, INTEGRASE/RECOMBINASE RIPX (xerC)
2	2	RPA0183	Ga0565166_01_3752475_3753065	unknown protein
2	2	RPA0184	Ga0565166_01_3751740_3752291	hypothetical protein
2	2	RPA0186	Ga0565166_01_3749524_3750270	putative short-chain dehydrogenase/reductase
2	2	RPA0187	Ga0565166_01_3749067_3749471	uncharacterized MAPEG superfamily protein
2	2	RPA0190	Ga0565166_01_3742655_3743539	succinyl-CoA synthetase alpha-subunit
2	2	RPA0191	Ga0565166_01_3741455_3742654	succinyl-coA synthetase beta chain
2	2	RPA0193	Ga0565166_01_3739116_3740303	AFG1-like ATPase
2	2	RPA0195	Ga0565166_01_3737625_3738338	putative acyl-CoA thioesterase precursor
2	2	RPA0196	Ga0565166_01_3736898_3737638	putative ABC transporter, ATP-binding protein
2	2	RPA0197	Ga0565166_01_3734012_3736588	possible ABC transporter permeases
2	2	RPA0198	Ga0565166_01_3732904_3733719	possible acetate transporter, stationary-phase anti-death (SAD) family
2	2	RPA0200	Ga0565166_01_3731530_3731898	hypothetical protein
2	2	RPA0201	Ga0565166_01_3730356_3731120	hypothetical protein
2	2	RPA0205	Ga0565166_01_3724896_3725636	heme exporter protein C (ABC transporter permease component)
2	2	RPA0206	Ga0565166_01_3724115_3724717	putative cytochrome c biogenesis protein, thiol:disulfide interchange protein
2	2	RPA0207	Ga0565166_01_3723606_3723989	unknown protein
2	2	RPA0210	Ga0565166_01_3720780_3721742	Pseudouridine synthase:Pseudouridine synthase, Rlu
2	2	RPA0215	Ga0565166_01_3515971_3516471	possible general stress protein 26
2	2	RPA0216	Ga0565166_01_3516633_3517415	succinate dehydrogenase iron-sulfur protein subunit
2	2	RPA0222	Ga0565166_01_3556307_3556888	Beta-Ig-H3/Fasciclin domain
2	2	RPA0223	Ga0565166_01_3555509_3556138	thiosulfate reductase cytochrome b subunit
2	2	RPA0224	Ga0565166_01_3554614_3555393	similar to eukaryotic molybdopterin oxidoreductase:Tat pathway signal
2	2	RPA0225	Ga0565166_01_3553839_3554345	putative superoxide dismutase (Cu/Zn)
2	2	RPA0226	Ga0565166_01_3552555_3553733	Major Facilitator Family (MFS) transporter
2	2	RPA0228	Ga0565166_01_3550397_3550765	unknown protein
2	2	RPA0232	Ga0565166_01_3703692_3704342	putative carbonic anhydrase
1	2	RPA0234 RPA1640		methyl-accepting chemotaxis receptor/sensory transducer
2	2	RPA0235	Ga0565166_01_3707529_3708134	3-isopropylmalate dehydratase small subunit
2	2	RPA0236	Ga0565166_01_3708220_3708636	conserved unknown protein
2	2	RPA0240	Ga0565166_01_3709875_3711287	3-isopropylmalate dehydratase
2	2	RPA0248	Ga0565166_01_3716666_3717364	DUF541
2	2	RPA0249	Ga0565166_01_3717374_3718270	effector-binding domain-containing protein
2	2	RPA0252	Ga0565166_01_3347669_3348328	predicted nicotinamide N-methyase
2	2	RPA0253	Ga0565166_01_3347125_3347538	DUF589
2	2	RPA0254	Ga0565166_01_3346134_3347123	putative glycerol-3-phosphate dehydrogenase
2	2	RPA0256	Ga0565166_01_3343979_3344716	putative UROPORPHYRINOGEN-III synthase
2	2	RPA0258	Ga0565166_01_3340803_3342512	unknown protein
2	2	RPA0259	Ga0565166_01_3631861_3632634	HTransmembrane sensor and HAMP domains
2	2	RPA0261	Ga0565166_01_3628949_3630040	unknown protein
2	2	RPA0262	Ga0565166_01_3617517_3618812	ribulose bisphosphate carboxylase-like protein
1	2	RPA3122 RPA0265		possible AlgJ protein, required for O-acetylation of alginate in Pseudomonas aeruginosa.
2	2	RPA0268	Ga0565166_01_3634648_3635322	putative Lon family ATP-dependent protease
2	2	RPA0269	Ga0565166_01_3635502_3635702	DUF343
2	2	RPA0270	Ga0565166_01_3635735_3636955	putative UbiH protein, 2-octaprenyl-6-methoxyphenol 4-monoxygenase
2	2	RPA0278	Ga0565166_01_3640815_3642047	putative N-succinyldiaminopimelate aminotransferase
2	2	RPA0279	Ga0565166_01_3642059_3644533	possible FtsK/SpoIIIE family
2	2	RPA0280	Ga0565166_01_3644550_3645533	unknown protein
2	2	RPA0281	Ga0565166_01_3645633_3646445	possible exodeoxyribonuclease III
2	2	RPA0282	Ga0565166_01_3646585_3647031	Cyclic nucleotide binding protein
2	2	RPA0283	Ga0565166_01_3647098_3647781	two-component transcriptional regulator, winged helix family
2	2	RPA0284	Ga0565166_01_3647932_3648531	L,D-peptidoglycan transpeptidase YkuD (ErfK/YbiS/YcfS/YnhG family)
2	2	RPA0288	Ga0565166_01_3653967_3654518	conserved unknown protein
2	2	RPA0291	Ga0565166_01_3655767_3656645	chromosome partitioning protein, ParB
2	2	RPA0292	Ga0565166_01_3656871_3657725	chromosome partitioning protein, ParA
2	2	RPA0298	Ga0565166_01_3664883_3665722	DUF299
2	2	RPA0299	Ga0565166_01_3665719_3666327	putative maf protein
2	2	RPA0303	Ga0565166_01_3668759_3669469	conserved unknown protein
2	2	RPA0304	Ga0565166_01_3669447_3670871	possible outer membrane lipoprotein GNA33, membrane-bound lytic murein transglycosylase
2	2	RPA0305	Ga0565166_01_3670868_3671479	possible DNA mismatch repair protein (MutS)
2	2	RPA0309	Ga0565166_01_3673934_3674533	imidazoleglycerol-phosphate dehydratase
2	2	RPA0310	Ga0565166_01_3674556_3675056	hypothetical protein
2	2	RPA0313	Ga0565166_01_3676599_3677366	imidazoleglycerol-phosphate synthase, cyclase subunit
2	2	RPA0314	Ga0565166_01_3677422_3677745	putative phosphoribosyl-ATP pyrophosphatase
2	2	RPA0316	Ga0565166_01_3679042_3679995	putative hemolysin
2	2	RPA0320	Ga0565166_01_3684491_3685147	autoinducer (acylhomoserine lactone) synthase
2	2	RPA0321	Ga0565166_01_3685230_3685961	two-component transcriptional regulator, LuxR family
2	2	RPA0325	Ga0565166_01_3688560_3689765	conserved unknown protein
2	2	RPA0331	Ga0565166_01_3693921_3694532	possible heat shock protein (HSP-70 COFACTOR), grpE
2	2	RPA0332	Ga0565166_01_3694838_3695788	conserved unknown protein
2	2	RPA0335	Ga0565166_01_3699703_3700305	putative phospholipid N-methyltransferase
2	2	RPA0337	Ga0565166_01_3700952_3701659	orotidine 5`-phosphate decarboxylase
2	2	RPA0338	Ga0565166_01_3701692_3701994	conserved unknown protein
2	2	RPA0341	Ga0565166_01_3546624_3547553	possible Ada polyprotein (O6-methylguanine-DNA methyltransferase)
2	2	RPA0346	Ga0565166_01_3544787_3545539	CysZ protein
2	2	RPA0348	Ga0565166_01_208514_209365	possible hydrolase
2	2	RPA0353	Ga0565166_01_203514_205046	4-amino-4-deoxy-L-arabinose transferase-like glycosyltransferase
2	2	RPA0354	Ga0565166_01_202934_203242	PTS system phosphocarrier protein HPr, nitrogen regulation
2	2	RPA0355	Ga0565166_01_202515_202916	PTS system permease (IIAMan), nitrogen regulatory IIA protein
2	2	RPA0356	Ga0565166_01_201862_202305	PTS system Hpr Kinase
2	2	RPA0357	Ga0565166_01_200033_201844	two component sensor histidine kinase
2	2	RPA0358	Ga0565166_01_199224_199925	two-component transcriptional regulator ChvI, winged helix family
2	2	RPA0359	Ga0565166_01_198256_199023	conserved unknown protein
2	2	RPA0366	Ga0565166_01_1620802_1621164	unknown protein
2	2	RPA0368	Ga0565166_01_194093_195106	possible pseudouridine synthases
1	2	RPA0374 RPA0674		putative Zn-containing alcohol dehydrogenase
2	2	RPA0378	Ga0565166_01_3816452_3817735	putative alpha-D-galactoside galactohydrolase
2	2	RPA0379	Ga0565166_01_148803_149774	putative 6-phosphofructokinase
2	2	RPA0382	Ga0565166_01_172121_173590	putative glycogen synthase
2	2	RPA0385	Ga0565166_01_3928641_3929357	possible DNA repair protein RadC
2	2	RPA0388	Ga0565166_01_3933544_3935340	possible Na+/H+ antiporter
2	2	RPA0389	Ga0565166_01_3935350_3936360	putative penicillin-insensitive murein endopeptidase A
2	2	RPA0391	Ga0565166_01_3321293_3323035	possible alkaline phosphatase
2	2	RPA0393	Ga0565166_01_3325254_3326030	PA-phosphatase related phosphoesterase
2	2	RPA0394	Ga0565166_01_3326083_3326574	hypothetical protein
2	2	RPA0397	Ga0565166_01_3328372_3328968	conserved unknown protein
2	2	RPA0401	Ga0565166_01_871257_873413	NAD binding site:Amine oxidase
2	2	RPA0403	Ga0565166_01_1531423_1531797	uncharacterized membrane protein YkvA (DUF1232 family)
2	2	RPA0404	Ga0565166_01_1531943_1532248	6-pyruvoyl-tetrahydropterin synthase/dimerization cofactor of hepatocyte nuclear factor 1 alpha (TCF1)
2	2	RPA0410	Ga0565166_01_3330635_3331144	GCN5-related N-acetyltransferase
2	2	RPA0411	Ga0565166_01_3331221_3331757	inorganic pyrophosphatase
2	2	RPA0413	Ga0565166_01_3333564_3334451	putative methylenetetrahydrofolate dehydrogenase
2	2	RPA0414	Ga0565166_01_3334461_3334784	DUF167
2	2	RPA0419	Ga0565166_01_3335610_3336389	possible short chain dehydrogenase/reductase family member
2	2	RPA0422	Ga0565166_01_3792537_3793538	possible dehydrogenase
2	2	RPA0423	Ga0565166_01_3791630_3792154	SH3-like domain-containing protein
2	2	RPA0424	Ga0565166_01_3778638_3779129	transcriptional regulator, FUR family
2	2	RPA0426	Ga0565166_01_3780082_3781308	beta-ketoacyl-ACP synthase I
1	2	RPA1884 RPA0431		methyl-accepting chemotaxis receptor/sensory transducer with PAS domain
2	2	RPA0437	Ga0565166_01_3842372_3843118	DUF448
2	2	RPA0438	Ga0565166_01_3840732_3842357	putative NusA protein, transcriptional termination factor
2	2	RPA0439	Ga0565166_01_3839931_3840728	DUF150
2	2	RPA0443	Ga0565166_01_3838413_3838835	possible transcriptional regulator, XRE family
2	2	RPA0445	Ga0565166_01_3835423_3836598	possible HlyC/CorC family of transporters with CBS domains
2	2	RPA0447	Ga0565166_01_3833799_3834854	possible phoH-like protein
2	2	RPA0449	Ga0565166_01_3831631_3832305	possible hydrolases/phosphatases
2	2	RPA0450	Ga0565166_01_3831197_3831634	transcriptional regulator, FUR family
2	2	RPA0453	Ga0565166_01_3829253_3829819	possible NifU-like domain (residues 119-187)
2	2	RPA0454	Ga0565166_01_3828594_3829088	nucleotide-binding universal stress UspA family protein
2	2	RPA0457	Ga0565166_01_3824546_3825547	possible cabohydrate kinases
2	2	RPA0460	Ga0565166_01_3813349_3814548	putative esterase
2	2	RPA0466	Ga0565166_01_3927764_3928480	hypothetical protein
2	2	RPA0468	Ga0565166_01_3925984_3926769	putative ATP-binding protein of ABC transporter
2	2	RPA0470	Ga0565166_01_3924145_3925164	perplasmic binding protein of ABC transporter
2	2	RPA0471	Ga0565166_01_3923209_3924021	putative creatine amidohydrolase
2	2	RPA0474	Ga0565166_01_3922232_3923188	conserved unknown protein
1	2	RPA0476 RPA0728		conserved unknown protein
2	2	RPA0477	Ga0565166_01_3921322_3921900	uncharacterized protein YidB (DUF937 family)
2	2	RPA0478	Ga0565166_01_3920907_3921191	uncharacterized membrane protein YeaQ/YmgE (transglycosylase-associated protein family)
2	2	RPA0479	Ga0565166_01_3920037_3920819	possible 3-oxoacyl-acyl carrier protein reductase
2	2	RPA0482	Ga0565166_01_3918762_3919565	probable short chain 3-hydroxyacyl-CoA dehydrogenase / enoyl-CoA hydratase
2	2	RPA0483	Ga0565166_01_3917808_3918584	unknown protein
2	2	RPA0486	Ga0565166_01_3916299_3917090	Staphylococcus nuclease (SNase-like)
2	2	RPA0487	Ga0565166_01_3914791_3916245	conserved unknown protein
2	2	RPA0488	Ga0565166_01_3913186_3913968	possible CarD-like transcriptional regulator
2	2	RPA0489	Ga0565166_01_3912180_3912515	ferredoxin II
2	2	RPA0490	Ga0565166_01_3911835_3912104	ribosome-associated heat shock protein Hsp15
2	2	RPA0491	Ga0565166_01_3908504_3911788	possible MgpS, ATP-dependent helicase
2	2	RPA0495	Ga0565166_01_3902012_3903100	hypothetical protein
2	2	RPA0500	Ga0565166_01_3897997_3898629	Heat shock protein DnaJ, N-terminal
2	2	RPA0502	Ga0565166_01_3890230_3891582	probable HlyC/CorC family of transporters with 2 CBS domains
2	2	RPA0504	Ga0565166_01_3892820_3893422	putative shikimate kinase
2	2	RPA0509	Ga0565166_01_3896101_3897567	murein L,D-transpeptidase YafK
2	2	RPA0511	Ga0565166_01_3885497_3886429	PpiC-type peptidyl-prolyl cis-trans isomerase
2	2	RPA0517	Ga0565166_01_3850441_3850962	transcriptional regulator, Fur family
2	2	RPA0523	Ga0565166_01_3855864_3856556	uncharacterized membrane protein
2	2	RPA0524	Ga0565166_01_3856568_3857497	putative geranyltranstransferase (farnesyl-diphosphate synthase)
2	2	RPA0529	Ga0565166_01_3860158_3861876	putative diguanylate cyclase (GGDEF)/phosphodiesterase (EAL)
2	2	RPA0531	Ga0565166_01_3862982_3864160	beta-ketothiolase, acetoacetyl-CoA thiolase
2	2	RPA0532	Ga0565166_01_3864425_3865150	beta-ketothiolase, acetoacetyl-CoA reductase
2	2	RPA0533	Ga0565166_01_3865188_3866063	possible transmembrane protein
2	2	RPA0534	Ga0565166_01_3202085_3202615	aspartyl protease family protein
2	2	RPA0536	Ga0565166_01_3205566_3206627	Acyltransferase 3 family
2	2	RPA0537	Ga0565166_01_177254_178813	coenzyme A transferase
2	2	RPA0541	Ga0565166_01_155424_155972	disulfide bond formation protein DsbB
2	2	RPA0543	Ga0565166_01_155983_156519	unknown protein
2	2	RPA0544	Ga0565166_01_156575_156955	LrgA family holin protein
2	2	RPA0545	Ga0565166_01_156952_157677	predicted murein hydrolase (TIGR00659 family)
2	2	RPA0546	Ga0565166_01_158560_159069	hypothetical protein
2	2	RPA0548	Ga0565166_01_159059_160123	Protein of unknown function UPF0118
2	2	RPA0549	Ga0565166_01_1771621_1772274	sensor protein ChrR, cytochrome cycA regulator
2	2	RPA0550	Ga0565166_01_1772271_1772867	RNA polymerase ECF-type sigma factor
2	2	RPA0556	Ga0565166_01_171237_171794	HNH endonuclease:HNH nuclease
2	2	RPA0559	Ga0565166_01_3484126_3485043	putative pirin
2	2	RPA0562	Ga0565166_01_3795845_3797212	MmgE/PrpD family
2	2	RPA0563	Ga0565166_01_3797374_3798501	uncharacterized membrane protein YccC
2	2	RPA0564	Ga0565166_01_3798505_3798966	uncharacterized membrane protein
2	2	RPA0565	Ga0565166_01_3800210_3801349	putative polyhydroxybutyrate depolymerase
2	2	RPA0566	Ga0565166_01_3801569_3801985	conserved unknown protein
2	2	RPA0568	Ga0565166_01_3802114_3802785	probable hydrolase
2	2	RPA0569	Ga0565166_01_3802866_3803990	hypothetical protein
2	2	RPA0570	Ga0565166_01_3804121_3804600	hypothetical protein
2	2	RPA0571	Ga0565166_01_3804795_3805349	two-component transcriptional regulator RegR, Fis family
2	2	RPA0572	Ga0565166_01_3805455_3806801	two component sensor histidine kinase, RegS
2	2	RPA0573	Ga0565166_01_3806895_3807737	putative ABC transporter (ATP-binding protein)
2	2	RPA0574	Ga0565166_01_3807734_3808552	possible ABC transporter
2	2	RPA0575	Ga0565166_01_3808677_3810005	putative intracellular PHB depolymerase
2	2	RPA0576	Ga0565166_01_3810326_3811078	putative metal-dependent hydrolase
2	2	RPA0577	Ga0565166_01_3817876_3820119	possible penicillin-binding protein
2	2	RPA0578	Ga0565166_01_3774628_3774879	unknown protein
2	2	RPA0582	Ga0565166_01_3775110_3775565	conserved unknown protein
2	2	RPA0584	Ga0565166_01_3625037_3627373	transcriptional accessory protein
2	2	RPA0586	Ga0565166_01_2095639_2096514	putative PAN2 protein
2	2	RPA0593	Ga0565166_01_3883564_3884055	hypothetical protein
2	2	RPA0594	Ga0565166_01_3883155_3883556	putative mutator protein mutT
2	2	RPA0595	Ga0565166_01_3881851_3882699	SAM-dependent methyltransferase
2	2	RPA0596	Ga0565166_01_3881474_3881842	hypothetical protein
2	2	RPA0597	Ga0565166_01_3880577_3881383	possible competence protein F (COMF)
2	2	RPA0599	Ga0565166_01_3879399_3880277	possible nitrilase
2	2	RPA0600	Ga0565166_01_3878908_3879402	hypothetical protein
2	2	RPA0601	Ga0565166_01_3877843_3878280	probable DMT superfamily transporter
2	2	RPA0602	Ga0565166_01_3876937_3877836	Permeases of the drug/metabolite transporter (DMT) superfamily
2	2	RPA0605	Ga0565166_01_3871646_3873913	nitrogen regulatory protein PTSI(NTR)
2	2	RPA0608	Ga0565166_01_3868386_3869057	conserved unknown protein
2	2	RPA0609	Ga0565166_01_3867433_3868218	SAM-dependent methyltransferase
2	2	RPA0611	Ga0565166_01_3866078_3866521	conserved unknown protein
2	2	RPA0612	Ga0565166_01_3201019_3201948	possible sugar kinase
2	2	RPA0613	Ga0565166_01_3200064_3201026	NUDIX hydrolase
2	2	RPA0614	Ga0565166_01_3199557_3199982	conserved unknown protein
2	2	RPA0619	Ga0565166_01_71304_72674	putative MFS transporter and signal transducer AmpG
2	2	RPA0620	Ga0565166_01_51376_52551	Uncharacterized BCR:Protein of unknown function DUF195
2	2	RPA0625	Ga0565166_01_46368_46847	uncharacterized membrane protein YhaH (DUF805 family)
2	2	RPA0628	Ga0565166_01_43523_44614	conserved unknown protein
2	2	RPA0629	Ga0565166_01_42627_43523	putative acetylglutamate kinase
2	2	RPA0630	Ga0565166_01_42113_42487	DUF423
2	2	RPA0632	Ga0565166_01_39428_41296	60 kDa inner membrane protein
2	2	RPA0635	Ga0565166_01_37083_38561	sensor histidine kinase
1	2	RPA0669 RPA0661		benzoate-CoA ligase
1	2	RPA0666 RPA1566		putative ABC transporter subunit, membrane spanning domain + ATP-binding component
1	2	RPA1696 RPA0687		conserved hypothetical protein
2	2	RPA0692	Ga0565166_01_2961435_2962316	PhnJ protein, phosphonate metabolism, function unknown.
2	2	RPA0693	Ga0565166_01_2962313_2963419	PhnI protein, phosphonate metabolism, function unknown
2	2	RPA0704	Ga0565166_01_180347_181357	conserved unknown protein
2	2	RPA0707	Ga0565166_01_487325_487648	putative periplasmic divalent cation resistance protein CutA
2	2	RPA0708	Ga0565166_01_3247024_3247527	hypothetical protein
2	2	RPA0714	Ga0565166_01_2511263_2511841	bifunctional cobinamide kinase, cobinamide phosphate guanylyltransferase protein
2	2	RPA0726	Ga0565166_01_482676_483380	putative BtaB protein, S-adenosylmethionine:diacylgycerolhomoserine-N- methyltransf erase
2	2	RPA0727	Ga0565166_01_483516_484721	S-adenosylmethionine:diacylglycerol 3-amino-3-carboxypropyl transferase
2	2	RPA0740	Ga0565166_01_3385854_3386942	possible Acyl-CoA dehydrogenase
2	2	RPA0741	Ga0565166_01_3386939_3387889	conserved unknown protein
2	2	RPA0742	Ga0565166_01_3387889_3389295	uncharacterized protein with von Willebrand factor type A (vWA) domain
2	2	RPA0747	Ga0565166_01_2645242_2646291	putative sulfate ABC transporter, ATP-binding component
2	2	RPA0751	Ga0565166_01_2649410_2650120	putative phosphoadenosine phosphosulfate reductase
2	2	RPA0752	Ga0565166_01_2654168_2655055	putative ATP sulfurylase small subunit
2	2	RPA0753	Ga0565166_01_2655064_2656983	putative CysN/CysC bifunctional enzyme, ATP-sulfurylase large subunit and adenylyl sulfate kinase
2	2	RPA0764	Ga0565166_01_2804874_2805311	Ca2+-binding EF-hand superfamily protein
2	2	RPA0765	Ga0565166_01_2805348_2807696	putative outer membrane receptor for iron transport
1	2	RPA2957 RPA0777		putative diguanylate cyclase (GGDEF)/phosphodiesterase (EAL) with PAS domain
2	2	RPA0779	Ga0565166_01_240270_240494	hypothetical protein
2	2	RPA0781	Ga0565166_01_241809_242171	putative cytochrome c552 precursor
2	2	RPA0782	Ga0565166_01_242171_242599	conserved unknown protein
2	2	RPA0784	Ga0565166_01_244756_245595	putative short-chain alcohol dehydrogenase-like protein
2	2	RPA0785	Ga0565166_01_245614_246990	possible cytochrome P450 family proteins
2	2	RPA0787	Ga0565166_01_248917_249846	putative heat shock protein (htpX)
1	2	RPA0788 RPA1925		possible Major Facilitator Superfamily (MFS) efflux pump
2	2	RPA0791	Ga0565166_01_251453_252178	similar to Staphylococcus nuclease (SNase-like)
2	2	RPA0792	Ga0565166_01_252299_254038	conserved unknown protein
2	2	RPA0794	Ga0565166_01_111841_112599	a-type carbonic anhydrase
2	2	RPA0795	Ga0565166_01_111124_111750	Peptidase family S24
2	2	RPA0798	Ga0565166_01_108505_109239	Beta-lactamase-like
2	2	RPA0801	Ga0565166_01_107932_108231	hypothetical protein
2	2	RPA0804	Ga0565166_01_103972_104904	predicted TPR repeat methyltransferase
2	2	RPA0805	Ga0565166_01_112797_114155	possible outer membrane protein
2	2	RPA0810	Ga0565166_01_118843_119766	Permeases of the drug/metabolite transporter (DMT) superfamily
2	2	RPA0813	Ga0565166_01_102261_103187	possible permease
2	2	RPA0814	Ga0565166_01_98874_102092	conserved unknown protein
2	2	RPA0818	Ga0565166_01_92960_95176	probable 3-hydroxyacyl-CoA dehydrogenase
2	2	RPA0820	Ga0565166_01_91763_92377	putative glutathionine S-transferase
2	2	RPA0823	Ga0565166_01_88952_89542	Apple domain:N/apple PAN
2	2	RPA0825	Ga0565166_01_3138458_3139879	TldD protein, suppresses inhibitory activity of CsrA
1	2	RPA4102 RPA0828		transcriptional regulator, MarR family
1	2	RPA4101 RPA0829		organic hydroperoxide resistance protein
2	2	RPA0830	Ga0565166_01_3140123_3140677	conserved unknown protein
2	2	RPA0834	Ga0565166_01_3144612_3144785	putative CoxF
2	2	RPA0835	Ga0565166_01_3144807_3145427	possible cytochrome-c oxidase assembly protein
2	2	RPA0836	Ga0565166_01_3145486_3146340	cytochrome c oxidase subunit III
2	2	RPA0838	Ga0565166_01_3146350_3147141	possible surfeit 1
2	2	RPA0840	Ga0565166_01_3148661_3149950	putative protease
2	2	RPA0841	Ga0565166_01_3149998_3150585	putative ribosomal-protein-alanine N-acetyltransferase
2	2	RPA0842	Ga0565166_01_3150696_3151367	conserved unknown protein
2	2	RPA0843	Ga0565166_01_3162186_3162686	putative Fo ATP synthase B chain
2	2	RPA0844	Ga0565166_01_3162686_3163243	putative FoF1 ATP synthase, subunit B'
2	2	RPA0845	Ga0565166_01_3163297_3163524	probable ATP synthase subunit C TRANSMEMBRANE protein
2	2	RPA0847	Ga0565166_01_3164377_3164763	FoF1 ATP synthase, subunit I
2	2	RPA0849	Ga0565166_01_3165294_3165887	regulator of replication initiation timing
2	2	RPA0851	Ga0565166_01_3166588_3168252	possible MFS transporter
2	2	RPA0852	Ga0565166_01_3168573_3169244	two-component transcriptional regulator, LuxR family
2	2	RPA0853	Ga0565166_01_3169455_3172961	sensor histidine kinase, possible proline sensor PrlS
2	2	RPA0855	Ga0565166_01_3174669_3175739	Beta-lactamase-like
2	2	RPA0859	Ga0565166_01_3178079_3178954	ABC transporter, permease protein
2	2	RPA0860	Ga0565166_01_3178966_3179898	ABC transporter, periplasmic binding protein
2	2	RPA0861	Ga0565166_01_3180034_3181101	possible CobW protein involved in cobalamin synthesis
2	2	RPA0862	Ga0565166_01_3181098_3182117	G-protein beta WD-40 repeat
2	2	RPA0863	Ga0565166_01_3182167_3182889	possible MgtC-magnesium transport
2	2	RPA0865	Ga0565166_01_3183499_3184935	homospermidine synthase
2	2	RPA0866	Ga0565166_01_3185047_3185496	putative nucleoside diphosphate kinase regulator
2	2	RPA0867	Ga0565166_01_3185555_3185938	Endoribonuclease L-PSP
2	2	RPA0870	Ga0565166_01_3186836_3187978	putative ornithine decarboxylase
2	2	RPA0871	Ga0565166_01_3188660_3188920	membrane protein implicated in regulation of membrane protease activity
2	2	RPA0872	Ga0565166_01_3189091_3191154	putative peptidyl-dipeptidase
2	2	RPA0873	Ga0565166_01_3191154_3191801	ABC-type uncharacterized transport system substrate-binding protein
2	2	RPA0874	Ga0565166_01_3191828_3193036	nickel/cobalt exporter
2	2	RPA0876	Ga0565166_01_3194319_3195314	conserved unknown protein
2	2	RPA0877	Ga0565166_01_3195404_3195847	membrane protein implicated in regulation of membrane protease activity
2	2	RPA0879	Ga0565166_01_72773_73786	CBS domain:Sugar isomerase (SIS):KpsF/GutQ family protein
2	2	RPA0880	Ga0565166_01_73989_75680	hypothetical protein
1	2	RPA2042 RPA0882		ABC transporter, permease
1	2	RPA2043 RPA0884		ABC transporter, substrate-binding protein
2	2	RPA0885	Ga0565166_01_75730_76002	hypothetical protein
2	2	RPA0886	Ga0565166_01_76166_77683	putative diguanylate cyclase (GGDEF)
2	2	RPA0888	Ga0565166_01_78762_79706	putative lysophospholipase L2
2	2	RPA0891	Ga0565166_01_81639_86357	glutamate synthase, large subunit
2	2	RPA0892	Ga0565166_01_86589_88043	glutamate synthase (NADPH) small chain
2	2	RPA0893	Ga0565166_01_3210722_3211075	very-short-patch-repair endonuclease
1	2	RPA0895 RPA3224		putative 3-oxoacyl-[ACP] reductase
1	2	RPA0896 RPA2417		putative 3-oxoacyl-acyl carrier protein reductase
2	2	RPA0897	Ga0565166_01_69527_71245	hypothetical protein
2	2	RPA0901	Ga0565166_01_67064_67813	DUF81
2	2	RPA0902	Ga0565166_01_2076516_2076947	Glyoxalase/Bleomycin resistance protein/dioxygenase domain
2	2	RPA0903	Ga0565166_01_2077016_2077630	possible transcriptional regulator, TetR family
2	2	RPA0906	Ga0565166_01_3821849_3822733	putative N-formylglutamate amidohydrolase
2	2	RPA0907	Ga0565166_01_3822999_3823358	response regulator receiver (CheY-like protein)
2	2	RPA0910	Ga0565166_01_65574_66272	DUF209:Cupin domain
2	2	RPA0911	Ga0565166_01_64534_65454	transcriptional regulator, LysR family
2	2	RPA0912	Ga0565166_01_63705_64553	unknown protein
2	2	RPA0913	Ga0565166_01_62943_63566	DUF179
2	2	RPA0914	Ga0565166_01_60019_62895	putative diguanylate cyclase (GGDEF)/phosphodiesterase (EAL) with PAS domain
2	2	RPA0916	Ga0565166_01_58538_58735	conserved unknown protein
2	2	RPA0917	Ga0565166_01_57596_58114	probable transcriptional regulator, AraC family
2	2	RPA0920	Ga0565166_01_54560_55027	GCN5-related N-acetyltransferase
2	2	RPA0923	Ga0565166_01_53632_54432	steroid 5-alpha reductase family enzyme
2	2	RPA0924	Ga0565166_01_52610_53635	possible cyclopropane-fatty-acyl-phospholipid synthase
2	2	RPA0927	Ga0565166_01_3138149_3138355	transcriptional regulator, XRE family
2	2	RPA0928	Ga0565166_01_3137585_3138145	uncharacterized membrane protein
2	2	RPA0929	Ga0565166_01_3136905_3137507	hypothetical protein
2	2	RPA0930	Ga0565166_01_3136296_3136898	possible 3-octaprenyl-4-hydroxybenzoate carboxy-lyase
2	2	RPA0931	Ga0565166_01_3134779_3136299	Carboxylyase-related protein
2	2	RPA0932	Ga0565166_01_3134126_3134632	conserved unknown protein
2	2	RPA0933	Ga0565166_01_3133145_3134122	putative protease, putative
2	2	RPA0934	Ga0565166_01_3132172_3133092	conserved unknown protein
2	2	RPA0938	Ga0565166_01_3121959_3123161	conserved unknown protein
2	2	RPA0939	Ga0565166_01_3123158_3123850	possible thiamine-phosphate pyrophosphorylase
2	2	RPA0940	Ga0565166_01_3123857_3124882	fructose-bisphosphate aldolase
2	2	RPA0943	Ga0565166_01_3125155_3126348	phosphoglycerate kinase
2	2	RPA0946	Ga0565166_01_3128597_3128914	hypothetical protein
2	2	RPA0947	Ga0565166_01_3128911_3129294	cell division protein ZapA
2	2	RPA0948	Ga0565166_01_3011108_3012343	possible hypothetical RNA methyltransferase
2	2	RPA0949	Ga0565166_01_3009651_3011063	putative multidrug efflux protein (NorM)
2	2	RPA0950	Ga0565166_01_3008793_3009566	putative hemolysin
2	2	RPA0951	Ga0565166_01_3008242_3008796	Nucleoside 2-deoxyribosyltransferase
2	2	RPA0954	Ga0565166_01_3004550_3005479	possible histone deacetylase or acetylpolyamine aminohydrolase or acetoin utilization protein
2	2	RPA0955	Ga0565166_01_3002790_3004454	putative 5`-nucleotidase family protein
2	2	RPA0956	Ga0565166_01_3002164_3002625	hypothetical protein
2	2	RPA0957	Ga0565166_01_3001213_3001974	putative enoyl-CoA hydratase
2	2	RPA0959	Ga0565166_01_2996230_2997231	uptake hydrogenase accessory protein hupU
2	2	RPA0962	Ga0565166_01_2993435_2994550	hydrogenase small chain
2	2	RPA0963	Ga0565166_01_2991624_2993417	hydrogenase large chain
2	2	RPA0966	Ga0565166_01_2989403_2989993	putative membrane-bound hydrogenase component hupE
2	2	RPA0969	Ga0565166_01_2987573_2988442	hydrogenase expression/formation protein hupH
2	2	RPA0971	Ga0565166_01_2987019_2987576	putative hydrogenase expression/formation protein hupJ
2	2	RPA0972	Ga0565166_01_2985889_2987022	putative hydrogenase expression/formation protein hupK
2	2	RPA0980	Ga0565166_01_2976859_2978241	sensor histidine kinase with a PAS domain
1	2	RPA3216 RPA0981		sensor histidine kinase with multiple PAS and a response regulator receiver domain
1	2	RPA4029 RPA0985		putative branched-chain amino acid transport system substrate-binding protein
1	2	RPA0986 RPA4028		possible urea/short-chain amide transport system permease protein
1	2	RPA0991 RPA3419		possible transcriptional regulator, Crp/Fnr family
2	2	RPA0993	Ga0565166_01_2526075_2526638	possible alpha-ribazole-5`-phosphate phosphatase CobC (vit B12 synthesis)
2	2	RPA0994	Ga0565166_01_1947905_1948261	unknown protein
2	2	RPA0995	Ga0565166_01_3354350_3355495	probable acyl-CoA dehydrogenase
2	2	RPA0996	Ga0565166_01_3381977_3382849	Alpha/beta hydrolase fold
2	2	RPA0998	Ga0565166_01_3389865_3390224	rhodanese-related sulfurtransferase
2	2	RPA0999	Ga0565166_01_3355662_3356279	SAM-dependent methyltransferase
2	2	RPA1001	Ga0565166_01_598967_599584	nucleoside-triphosphatase THEP1
1	2	RPA1007 RPA4702		possible 2,3-dihydroxyphenylpropionate 1,2-dioxygenase
1	2	RPA1009 RPA1871		possible cytochrome P450
2	2	RPA1015	Ga0565166_01_273716_274327	transcriptional regulator, PadR family
2	2	RPA1018	Ga0565166_01_3083062_3083265	hypothetical protein
2	2	RPA1019	Ga0565166_01_3082655_3082960	possible NolR/HlyU transcriptional regulator, ArsR family
2	2	RPA1020	Ga0565166_01_3081660_3082649	possible membrane fusion protein precursor
2	2	RPA1021	Ga0565166_01_3078427_3081663	putative transporter, AcrB/D/F family
2	2	RPA1023	Ga0565166_01_1286248_1286553	hypothetical protein
2	2	RPA1024	Ga0565166_01_1284977_1286248	putative oxidoreductase
2	2	RPA1025	Ga0565166_01_1284615_1284977	possible Ectothiorhodospira Vacuolata Cytochrome
2	2	RPA1026	Ga0565166_01_541915_543048	possible adenine DNA methyltransferase
2	2	RPA1027	Ga0565166_01_543282_544217	predicted metalloprotease
1	2	RPA4652 RPA1030		possible CoA transferase, subunit B
2	2	RPA1032	Ga0565166_01_545014_545577	Glycosyl transferase, family 2
2	2	RPA1033	Ga0565166_01_545795_546967	DUF85:Elongator protein 3/MiaB/NifB
2	2	RPA1035	Ga0565166_01_548137_549645	hypothetical protein
2	2	RPA1036	Ga0565166_01_549655_550536	possible phage DNA polymerases
2	2	RPA1037	Ga0565166_01_550905_552563	possible electron transfer flavoprotein dehydrogenases
2	2	RPA1038	Ga0565166_01_552729_554576	TPR repeat
2	2	RPA1040	Ga0565166_01_555676_556686	octaprenyl-diphosphate synthase
2	2	RPA1041	Ga0565166_01_556884_557117	hypothetical protein
2	2	RPA1042	Ga0565166_01_557089_557865	conserved unknown protein
2	2	RPA1043	Ga0565166_01_558103_558999	possible protease SohB
2	2	RPA1045	Ga0565166_01_559787_560728	glycyl-tRNA synthetase alpha chain
2	2	RPA1046	Ga0565166_01_1506056_1506487	very-short-patch-repair endonuclease
2	2	RPA1047	Ga0565166_01_561291_563477	putative glycyl-tRNA synthetase, beta chain
2	2	RPA1048	Ga0565166_01_564119_565207	conserved unknown protein
2	2	RPA1050	Ga0565166_01_565944_566102	hypothetical protein
2	2	RPA1052	Ga0565166_01_569663_571102	spore germination cell wall hydrolase CwlJ-like protein
2	2	RPA1057	Ga0565166_01_577980_578564	hypothetical protein
2	2	RPA1063	Ga0565166_01_580104_581081	hypothetical protein
2	2	RPA1064	Ga0565166_01_581078_581584	predicted protein tyrosine phosphatase
2	2	RPA1065	Ga0565166_01_581660_582271	Metal dependent phosphohydrolase
2	2	RPA1067	Ga0565166_01_582364_582987	possible 3-methyladenine DNA glycosylase I
2	2	RPA1068	Ga0565166_01_582984_583859	Glycine cleavage T protein (aminomethyl transferase)
2	2	RPA1069	Ga0565166_01_584019_585353	possible dihydroorotase
2	2	RPA1071	Ga0565166_01_585674_585937	hypothetical protein
2	2	RPA1073	Ga0565166_01_586639_587073	possible ADP-RIBOSE PHOSPHOHYDROLASE
2	2	RPA1075	Ga0565166_01_587655_588428	DUF159
2	2	RPA1076	Ga0565166_01_588897_590309	putative oxidoreductase
1	2	RPA3333 RPA1086		possible curli production assembly/transport component csgg precursor
2	2	RPA1089	Ga0565166_01_2954838_2955068	hypothetical protein
2	2	RPA1090	Ga0565166_01_604627_605304	transcriptional regulatorn, Crp/Fnr family
2	2	RPA1091	Ga0565166_01_605380_605571	hypothetical protein
2	2	RPA1092	Ga0565166_01_605643_606002	Carboxymuconolactone decarboxylase
2	2	RPA1093	Ga0565166_01_606091_607167	possible GTP cyclohydrolase II, riboflavin biosynthesis
2	2	RPA1094	Ga0565166_01_607237_608451	glutaryl-CoA dehydrogenase
2	2	RPA1095	Ga0565166_01_608694_609617	Beta-lactamase-like
2	2	RPA1096	Ga0565166_01_3156022_3157791	methyl-accepting chemotaxis sensory transducer
2	2	RPA1097	Ga0565166_01_3155089_3155832	DUF28
2	2	RPA1101	Ga0565166_01_3153169_3153594	putative cytidine deaminase
2	2	RPA1104	Ga0565166_01_1092529_1093866	putative NADH dehydrogenase
2	2	RPA1113	Ga0565166_01_3118052_3118753	probable transcriptional regulator, TetR family
2	2	RPA1114	Ga0565166_01_3117376_3117846	conserved unknown protein
2	2	RPA1119	Ga0565166_01_3114842_3115786	putative TolA
2	2	RPA1122	Ga0565166_01_3108741_3109508	hypothetical protein
2	2	RPA1125	Ga0565166_01_3105701_3106780	YaeN protein
2	2	RPA1126	Ga0565166_01_3103600_3105516	metalloprotease (cell division protein) FtsH
2	2	RPA1129	Ga0565166_01_3102581_3103255	possible transcriptional regulator, TetR family
2	2	RPA1130	Ga0565166_01_3101046_3102539	glycolate oxidase subunit GlcD
2	2	RPA1131	Ga0565166_01_3099444_3100685	putative glycolate oxidase subunit GlcE
2	2	RPA1132	Ga0565166_01_3098131_3099447	glycolate oxidase subunit, (Fe-S)protein, GlcF
2	2	RPA1134	Ga0565166_01_3095814_3096749	uncharacterized protein (TIGR02001 family)
2	2	RPA1135	Ga0565166_01_3093805_3095559	probable ABC transporter with fused ATPase and permease domains for long chain FA substrate
2	2	RPA1137	Ga0565166_01_3093167_3093568	unknown protein
2	2	RPA1138	Ga0565166_01_215463_216920	Amine oxidase
2	2	RPA1139	Ga0565166_01_217088_218284	conserved unknown protein
2	2	RPA1142	Ga0565166_01_220921_221436	unknown protein
2	2	RPA1143	Ga0565166_01_221476_222687	possible Major Facilitator Family (MFS) transporter
2	2	RPA1144	Ga0565166_01_222745_223536	unknown protein
2	2	RPA1145	Ga0565166_01_223846_224634	ErfK/YbiS/YcfS/YnhG
2	2	RPA1146	Ga0565166_01_224891_225736	conserved unknown protein
2	2	RPA1147	Ga0565166_01_225878_226720	predicted glycoside hydrolase/deacetylase ChbG (UPF0249 family)
2	2	RPA1148	Ga0565166_01_226717_227751	putative sugar transferase
2	2	RPA1150	Ga0565166_01_228830_229996	putative histidyl-tRNA synthetase
2	2	RPA1151	Ga0565166_01_230207_230965	16S rRNA (uracil1498-N3)-methyltransferase
2	2	RPA1152	Ga0565166_01_231193_231852	hypothetical protein
2	2	RPA1154	Ga0565166_01_232866_233390	hypothetical protein
2	2	RPA1155	Ga0565166_01_233662_235059	putative pmbA protein, maturation of antibiotic MccB17
2	2	RPA1156	Ga0565166_01_235046_235864	putative myo-inositol monophosphatase 2 family protein
2	2	RPA1157	Ga0565166_01_235904_236146	conserved unknown protein
2	2	RPA1158	Ga0565166_01_236234_237538	putative 3-deoxy-D-manno-octulosonic-acid transferase
2	2	RPA1162	Ga0565166_01_3026043_3027377	Phosphoribosylglycinamide synthetase (GARS)
2	2	RPA1164	Ga0565166_01_271459_271905	possible cytidine and deoxycytidylate deaminase
2	2	RPA1165	Ga0565166_01_269260_271302	Pseudouridine synthase, Rsu:RNA-binding S4:Pseudouridine synthase
2	2	RPA1168	Ga0565166_01_266763_267230	molybdopterin converting factor, subunit 2
2	2	RPA1172	Ga0565166_01_262743_263375	possible outer membrane protein
2	2	RPA1173	Ga0565166_01_262100_262405	cold shock DNA binding protein
2	2	RPA1174	Ga0565166_01_261067_261927	23S rRNA (adenine2030-N6)-methyltransferase
2	2	RPA1175	Ga0565166_01_260351_260746	response regulator receiver (CheY-like protein)
2	2	RPA1180	Ga0565166_01_257580_259229	putative cylclic diguanylate phosphodiesterase (EAL)
2	2	RPA1182	Ga0565166_01_275845_277908	hypothetical protein
2	2	RPA1183	Ga0565166_01_278040_280895	conserved unknown protein
2	2	RPA1184	Ga0565166_01_280892_281827	DUF58
2	2	RPA1185	Ga0565166_01_281827_282831	putative methanol dehydrogenase regulator
2	2	RPA1186	Ga0565166_01_283046_283648	hypothetical protein
2	2	RPA1187	Ga0565166_01_283645_284322	NUDIX hydrolase
2	2	RPA1188	Ga0565166_01_284593_285849	possible poly(A) polymerase
2	2	RPA1191	Ga0565166_01_286521_286997	putative RNA methyltransferase
2	2	RPA1193	Ga0565166_01_287870_289945	cytochrome b/c1 precursor
2	2	RPA1197	Ga0565166_01_3018116_3018622	surface antigen
2	2	RPA1198	Ga0565166_01_3017000_3017956	putative heat shock protein DnaJ
2	2	RPA1200	Ga0565166_01_3015094_3015699	possible phosphoglycerate mutase
2	2	RPA1202	Ga0565166_01_247326_248606	putative Adenylate/Guanylate cyclase
2	2	RPA1204	Ga0565166_01_3012352_3013203	hypothetical protein
2	2	RPA1208	Ga0565166_01_755233_756639	putative dioxygenase
2	2	RPA1209	Ga0565166_01_3619369_3620730	predicted metal-dependent peptidase
2	2	RPA1210	Ga0565166_01_3620723_3621829	MoxR-like ATPase
2	2	RPA1211	Ga0565166_01_3621829_3622914	hypothetical protein
2	2	RPA1220	Ga0565166_01_176014_177012	CBS domain
2	2	RPA1221	Ga0565166_01_3823647_3824435	hypothetical protein
2	2	RPA1222	Ga0565166_01_3083329_3084330	CHAD domain-containing protein
2	2	RPA1225	Ga0565166_01_320154_321104	possible pyruvate ferredoxin/flavodoxin oxidoreductas 4Fe-4S binding domain
2	2	RPA1226	Ga0565166_01_318997_320157	putative 2-oxoglutarate ferredoxin oxidoreductase, alpha subunit
2	2	RPA1227	Ga0565166_01_318155_318997	putative 2-oxoglutarate ferredoxin oxidoreductase, beta subunit
2	2	RPA1228	Ga0565166_01_317601_318155	putative 2-oxoglutarate ferredoxin oxidoreductase, gamma subunit
1	2	RPA1232 RPA1416		putative branched-chain amino acid transport system ATP-binding protein
2	2	RPA1243	Ga0565166_01_3022761_3023915	ElaB/YqjD/DUF883 family membrane-anchored ribosome-binding protein
2	2	RPA1245	Ga0565166_01_3021752_3022159	hypothetical protein
2	2	RPA1246	Ga0565166_01_3021057_3021755	conserved unknown protein
2	2	RPA1259	Ga0565166_01_299129_301870	putative cation-transporting P-type ATPase
2	2	RPA1260	Ga0565166_01_301967_302878	Universal stress protein (Usp)
2	2	RPA1263	Ga0565166_01_305844_306119	putative II.1 protein
2	2	RPA1266	Ga0565166_01_309010_309654	possible FlbE protein
2	2	RPA1267	Ga0565166_01_309657_310007	putative flagellar motor switch protein
2	2	RPA1269	Ga0565166_01_311513_311668	hypothetical protein
1	2	RPA1272 RPA3312		Transglutaminase-like domain
2	2	RPA1273	Ga0565166_01_311859_312968	possible deoxyribonuclease
2	2	RPA1276	Ga0565166_01_314108_315298	carbamoyl-phosphate synthase small subunit
2	2	RPA1278	Ga0565166_01_315531_315986	GatB/Yqey
2	2	RPA1280	Ga0565166_01_350317_351177	uncharacterized membrane protein
2	2	RPA1284	Ga0565166_01_349494_350306	conserved unknown protein
2	2	RPA1285	Ga0565166_01_348906_349301	gamma-glutamylcyclotransferase (GGCT)/AIG2-like uncharacterized protein YtfP
2	2	RPA1287	Ga0565166_01_346045_348063	putative DNA primase
2	2	RPA1288	Ga0565166_01_343655_345781	RNA polymerase sigma 70 subunit, RpoD
2	2	RPA1298	Ga0565166_01_126283_127398	putative 3-oxoacyl-acyl carrier protein synthase III
2	2	RPA1299	Ga0565166_01_340188_340505	cupin 2 domain-containing protein
2	2	RPA1302	Ga0565166_01_339543_339935	unknown protein
2	2	RPA1303	Ga0565166_01_338550_339362	putative transglycolase
2	2	RPA1304	Ga0565166_01_337643_338359	possible flagellar basal-body rod modification protein FlgD
2	2	RPA1305	Ga0565166_01_336071_337633	possible flagellar hook length determination protein
2	2	RPA1307	Ga0565166_01_333909_334547	putative phosphatidylethanolamine-N-methyltransferase
1	2	RPA1324 RPA2708		possible FusB/FusC fusaric acid resistance pump
1	2	RPA2107 RPA1328		sensor histidine kinase with a GAF and an unknown domain
2	2	RPA1367	Ga0565166_01_1203680_1204153	putative sulfur oxidation protein
1	2	RPA1439 RPA1374		Sigma-54 dependent, Vanadium nitrogenase transcriptional regulator, VnfA
1	2	RPA1402 RPA1734		putative Glu-tRNA amidotransferase, subunit A
2	2	RPA1420	Ga0565166_01_1737893_1741081	putative inner membrane component for iron transport
2	2	RPA1421	Ga0565166_01_1736496_1737896	possible efflux protein
2	2	RPA1422	Ga0565166_01_1736005_1736400	unknown protein
2	2	RPA1423	Ga0565166_01_3068332_3069276	putative membrane protein
2	2	RPA1424	Ga0565166_01_3066345_3068345	possible selenocysteine lyase
2	2	RPA1425	Ga0565166_01_3065392_3066342	serine acetyltransferase
2	2	RPA1429	Ga0565166_01_1727044_1728381	putative coenzyme F390 synthetase
2	2	RPA1441	Ga0565166_01_591763_592593	possible uridylate kinase
2	2	RPA1442	Ga0565166_01_592608_593420	possible uridine monophosphate kinase
2	2	RPA1457	Ga0565166_01_3948922_3949731	regulatory protein NorQ, probable ATPase
1	2	RPA1479 RPA4650		putative transport system ATP-binding protein
2	2	RPA1485	Ga0565166_01_2944459_2945172	putative NnrU protein
2	2	RPA1486	Ga0565166_01_2943134_2944351	uncharacterized protein involved in response to NO
1	2	RPA1487 RPA2058		conserved hypothetical protein
1	2	RPA1488 RPA2870		L-carnitine dehydratase/bile acid-inducible protein F
2	2	RPA1494	Ga0565166_01_2938773_2939423	unknown protein
2	2	RPA1499	Ga0565166_01_2932889_2933338	hypothetical protein
2	2	RPA1501	Ga0565166_01_2930788_2932017	possible coenzyme F420 hydrogenase beta subunit
2	2	RPA1503	Ga0565166_01_2928921_2930546	pimeloyl-ACP methyl ester carboxylesterase
2	2	RPA1504	Ga0565166_01_2927589_2928899	conserved unknown protein
2	2	RPA1512	Ga0565166_01_2914938_2916470	phytoene dehydrogenase CrtI
2	2	RPA1513	Ga0565166_01_2913886_2914941	CrtB phytoene synthase
2	2	RPA1514	Ga0565166_01_2912749_2913642	putative coproporphyrinogen III oxidase precursor
2	2	RPA1516	Ga0565166_01_2912594_2912728	hypothetical protein
2	2	RPA1517	Ga0565166_01_2911286_2912245	hydroxyneurosporene dehydrogenase
2	2	RPA1518	Ga0565166_01_2909700_2911250	methoxyneurosporene dehydrogenase
2	2	RPA1519	Ga0565166_01_2908728_2909594	geranylgeranyl pyrophosphate synthase
2	2	RPA1520	Ga0565166_01_2907544_2908581	hydroxyneurosporene methyltransferase CrtF
2	2	RPA1525	Ga0565166_01_2901820_2902023	light-harvesting complex 1 beta chain
2	2	RPA1526	Ga0565166_01_2901634_2901804	light-harvesting complex 1 alpha chain
2	2	RPA1530	Ga0565166_01_2897207_2898100	geranylgeranyl bacteriochlorophyll synthase
2	2	RPA1531	Ga0565166_01_2895852_2897204	possible Bch2, light harvesting pigment Major Facilitator Family (MFS) transporter
2	2	RPA1532	Ga0565166_01_2894650_2895855	geranylgeranyl reductase
2	2	RPA1533	Ga0565166_01_2894159_2894650	tryptophan-rich sensory protein
2	2	RPA1534	Ga0565166_01_2893433_2893699	hypothetical protein
2	2	RPA1535	Ga0565166_01_2892970_2893395	cytochrome c2
2	2	RPA1539	Ga0565166_01_2891988_2892695	putative heme oxygenase
2	2	RPA1540	Ga0565166_01_2891033_2891938	Coenzyme B12-binding
2	2	RPA1549	Ga0565166_01_2879081_2879743	possible photosynthetic complex assembly protein
2	2	RPA1551	Ga0565166_01_2878306_2878602	archaeosine-15-forming tRNA-guanine transglycosylase
2	2	RPA1555	Ga0565166_01_2874692_2875654	cbb operon transcriptional regulator CbbR, LysR family
2	2	RPA1560	Ga0565166_01_2872640_2873065	ribulose-bisphosphate carboxylase small chain
1	2	RPA1562 RPA3387		transcriptional regulator, LysR family
2	2	RPA1568	Ga0565166_01_2870363_2871145	possible carboxylesterase
2	2	RPA1570	Ga0565166_01_2866806_2868935	putative aminopeptidase
2	2	RPA1571	Ga0565166_01_2865796_2866671	putative dihydrodipicolinate synthetase
2	2	RPA1574	Ga0565166_01_2864201_2865076	DUF477
2	2	RPA1575	Ga0565166_01_2863702_2864199	uncharacterized membrane protein YgcG
2	2	RPA1580	Ga0565166_01_2859029_2862112	proline dehydrogenase PutA
2	2	RPA1584	Ga0565166_01_2854837_2856303	predicted YcjX-like family ATPase
2	2	RPA1585	Ga0565166_01_2853930_2854634	putative hemmolysin III, HlyIII family
2	2	RPA1586	Ga0565166_01_2853068_2853877	putative short-chain dehydrogenase/reductase
2	2	RPA1590	Ga0565166_01_798210_799052	hypothetical protein
2	2	RPA1593	Ga0565166_01_787160_787645	Thioesterase superfamily
2	2	RPA1598	Ga0565166_01_790297_791496	Peptidylprolyl isomerase, FKBP-type:Acyltransferase 3 family
2	2	RPA1600	Ga0565166_01_791874_792113	BolA-like protein
2	2	RPA1605	Ga0565166_01_793330_794604	ergothioneine biosynthesis protein EgtB
2	2	RPA1607	Ga0565166_01_795168_795704	Appr-1''-p processing enzyme family protein homolog
2	2	RPA1610	Ga0565166_01_2852155_2853006	conserved unknown protein
2	2	RPA1611	Ga0565166_01_2851034_2852158	putative dehydratase
2	2	RPA1614	Ga0565166_01_2848173_2849345	isovaleryl-CoA dehydrogenase
2	2	RPA1616	Ga0565166_01_2844704_2845522	hypothetical protein
2	2	RPA1618	Ga0565166_01_2842331_2843869	putative acetolactate synthase large subunit
2	2	RPA1620	Ga0565166_01_2841482_2841790	unknown protein
2	2	RPA1622	Ga0565166_01_2839825_2840991	conserved unknown protein
2	2	RPA1623	Ga0565166_01_2839048_2839641	conserved unknown protein
2	2	RPA1624	Ga0565166_01_2838437_2838937	YHS domain-containing protein
2	2	RPA1626	Ga0565166_01_2836721_2837392	conserved unknown protein
2	2	RPA1629	Ga0565166_01_2832794_2833159	chemotaxis response regulator, CheY2
2	2	RPA1632	Ga0565166_01_2818861_2819562	two-component cell cycle transcriptional regulator ctrA, winged helix family
2	2	RPA1635	Ga0565166_01_2815905_2816453	RNA polymerase ECF-type sigma factor
2	2	RPA1637	Ga0565166_01_2814078_2814275	hypothetical protein
2	2	RPA1641	Ga0565166_01_2341843_2342895	possible transcriptional regulator, AraC family
2	2	RPA1642	Ga0565166_01_2340074_2341552	putative diguanylate cyclase (GGDEF)
2	2	RPA1644	Ga0565166_01_2820801_2821472	conserved unknown protein
2	2	RPA1645	Ga0565166_01_1978820_1979065	unknown protein
2	2	RPA1646	Ga0565166_01_2570796_2571041	hypothetical protein
2	2	RPA1647	Ga0565166_01_2569419_2570393	putative esterase
2	2	RPA1648	Ga0565166_01_2567925_2569205	membrane permeases, predicted cation efflux pumps
2	2	RPA1649	Ga0565166_01_2566702_2567928	predicted ABC-type transport systems, involved in lipoprotein release, permease components
2	2	RPA1650	Ga0565166_01_2566032_2566709	putative ABC transporter, ATP-binding protein
2	2	RPA1653	Ga0565166_01_2565585_2565977	conserved unknown protein
2	2	RPA1657	Ga0565166_01_2564196_2565473	putative diguanylate cyclase (GGDEF)
2	2	RPA1659	Ga0565166_01_2562843_2563430	conserved unknown protein
2	2	RPA1661	Ga0565166_01_2559528_2559803	DUF156
2	2	RPA1665	Ga0565166_01_2558298_2558600	hypothetical protein
2	2	RPA1669	Ga0565166_01_2553551_2553979	unknown protein
2	2	RPA1670	Ga0565166_01_2552348_2553088	Metallo-phosphoesterase
2	2	RPA1671	Ga0565166_01_2550894_2552345	putative serine/threonine protein kinase
2	2	RPA1672	Ga0565166_01_2550153_2550803	osmotically-inducible protein OsmY
2	2	RPA1674	Ga0565166_01_2548977_2549474	response regulator receiver, CheY3
2	2	RPA1680	Ga0565166_01_2537450_2538697	putative response regulator and cylclic diguanylate phosphodiesterase (EAL)
2	2	RPA1682	Ga0565166_01_2535692_2536324	ptwo-component transcriptional regulator, LuxR family
2	2	RPA1683	Ga0565166_01_2534819_2535601	3-oxoacyl-acyl carrier protein reductase
2	2	RPA1684	Ga0565166_01_2533321_2534082	putative 3-ketoacyl-acyl carrier protein reductase
2	2	RPA1687	Ga0565166_01_2530130_2531563	putative aldehyde dehydrogenase
2	2	RPA1690	Ga0565166_01_2497901_2498338	conserved unknown protein
2	2	RPA1693	Ga0565166_01_2496998_2497594	superoxide dismutase
2	2	RPA1701	Ga0565166_01_1175080_1175886	outer membrane biosynthesis protein TonB
2	2	RPA1703	Ga0565166_01_2495704_2496876	putative acetyl-CoA acyltransferase
2	2	RPA1704	Ga0565166_01_2494889_2495557	probable transcriptional regulator, TetR family
2	2	RPA1708	Ga0565166_01_2489579_2490706	putative acyl-CoA dehydrogenase
2	2	RPA1712	Ga0565166_01_2486473_2487252	putative enoyl-CoA hydratase
2	2	RPA1713	Ga0565166_01_2485629_2486288	possible cyclic nucleotide-binding domain
2	2	RPA1714	Ga0565166_01_2484768_2485616	hypothetical protein
2	2	RPA1718	Ga0565166_01_2480682_2481116	hypothetical protein
2	2	RPA1719	Ga0565166_01_2480384_2480707	Protein of unknown function UPF0153
1	2	RPA4747 RPA1721		transcriptional regulator, LysR family
2	2	RPA1726	Ga0565166_01_843516_844526	putative oxidoreductase
1	2	RPA1732 RPA3778		possible cytochrome P450
2	2	RPA1735	Ga0565166_01_238864_239994	pseudogene of fused ABC transporter ATPase and permease domains
2	2	RPA1737	Ga0565166_01_844900_845679	possible dehydrogenase
2	2	RPA1743	Ga0565166_01_845779_846576	hypothetical protein
2	2	RPA1744	Ga0565166_01_846759_847682	possible phosphoglycerate dehydrogenase (serA), Nter fragment
2	2	RPA1746	Ga0565166_01_847903_848862	transcriptional regulator, LysR family
2	2	RPA1747	Ga0565166_01_848975_849787	uncharacterized protein YcsI (UPF0317 family)
2	2	RPA1748	Ga0565166_01_849846_851090	putative branched-chain amino acid transport system substrate-binding protein
2	2	RPA1749	Ga0565166_01_851229_852107	putative branched-chain amino acid transport system permease protein
2	2	RPA1750	Ga0565166_01_852107_853087	putative branched-chain amino acid transport system permease protein
2	2	RPA1751	Ga0565166_01_853084_853815	putative branched-chain amino acid transport system ATP-binding protein
2	2	RPA1753	Ga0565166_01_855533_856321	hydroxypyruvate isomerase
2	2	RPA1757	Ga0565166_01_856335_857123	possible oxoacyl carrier protein reductase
2	2	RPA1758	Ga0565166_01_857292_858089	putative enoyl-CoA hydratase paaG
2	2	RPA1761	Ga0565166_01_858196_858975	putative enoyl-CoA hydratase
2	2	RPA1765	Ga0565166_01_863758_864570	putative enoyl-CoA hydratase
2	2	RPA1769	Ga0565166_01_864605_865483	transcriptional regulator, LysR family
2	2	RPA1770	Ga0565166_01_865488_866576	conserved hypothetical membrane protein
2	2	RPA1772	Ga0565166_01_873528_876311	putative phosphoenolpyruvate carboxylase
2	2	RPA1773	Ga0565166_01_764026_764355	putative DMT superfamily multidrug-efflux transporter
2	2	RPA1774	Ga0565166_01_876726_878006	OmpA/MotB domain, possible porin
2	2	RPA1775	Ga0565166_01_878077_878991	putative dehydrogenase
2	2	RPA1777	Ga0565166_01_880372_880785	DUF35
2	2	RPA1778	Ga0565166_01_881161_882516	putative Glu-tRNA amidotransferase
2	2	RPA1779	Ga0565166_01_882509_883195	hypothetical protein
2	2	RPA1795	Ga0565166_01_2475483_2477216	possible potassium-efflux system protein
2	2	RPA1797	Ga0565166_01_2473559_2474869	glycerate 2-kinase
2	2	RPA1800	Ga0565166_01_911612_912841	Elongator protein 3/MiaB/NifB
2	2	RPA1801	Ga0565166_01_913003_913785	protein ImuA
2	2	RPA1802	Ga0565166_01_913730_915262	protein ImuB
2	2	RPA1806	Ga0565166_01_919142_920542	L-carnitine dehydratase/bile acid-inducible protein F
2	2	RPA1807	Ga0565166_01_3528774_3530003	possible heavy metal efflux pump, HlyD family secretion protein
2	2	RPA1808	Ga0565166_01_3525617_3528727	putative RND divalent metal cation efflux transporter CzcA
2	2	RPA1817	Ga0565166_01_925214_926326	uncharacterized protein (DUF2336 family)
2	2	RPA1818	Ga0565166_01_926323_927732	putative diguanylate cyclase (GGDEF)
2	2	RPA1820	Ga0565166_01_928409_929227	hypothetical protein
1	2	RPA1822 RPA1850		methyl-accepting chemotaxis receptor/sensory transducer
2	2	RPA1828	Ga0565166_01_930275_931000	Pyrrolidone-carboxylate/pyroglutamyl peptidase I (C15)
2	2	RPA1832	Ga0565166_01_932200_932982	unknown protein
2	2	RPA1833	Ga0565166_01_933082_933486	PilT protein, N-terminal
2	2	RPA1834	Ga0565166_01_933480_933740	prevent-host-death family protein
2	2	RPA1835	Ga0565166_01_933800_935956	methylmalonyl-CoA mutase, subunit alpha, N-terminus
2	2	RPA1836	Ga0565166_01_936017_936481	DUF636
2	2	RPA1837	Ga0565166_01_936478_938349	possible methylmalonyl-CoA small subunit
2	2	RPA1841	Ga0565166_01_940243_940650	conserved unknown protein
2	2	RPA1843	Ga0565166_01_941362_942969	conserved unknown protein
2	2	RPA1844	Ga0565166_01_943199_944605	putative peptidase
2	2	RPA1852	Ga0565166_01_946060_946515	putative transcriptional regulator MucR
1	2	RPA1854 RPA3021		possible transcriptional regulator, TetR family
2	2	RPA1855	Ga0565166_01_946734_947339	hypothetical protein
2	2	RPA1856	Ga0565166_01_947358_947783	Protein of unknown function UPF0050
2	2	RPA1857	Ga0565166_01_947982_948416	hypothetical protein
2	2	RPA1858	Ga0565166_01_948777_950639	sensor histidine kinase with a PAS domain
2	2	RPA1859	Ga0565166_01_950632_951354	hypothetical protein
2	2	RPA1860	Ga0565166_01_951378_951719	conserved unknown protein
2	2	RPA1861	Ga0565166_01_951902_952867	hypothetical protein
2	2	RPA1864	Ga0565166_01_953337_954098	hypothetical protein
2	2	RPA1865	Ga0565166_01_954111_954671	uncharacterized membrane protein
2	2	RPA1866	Ga0565166_01_954668_955246	hypothetical protein
2	2	RPA1867	Ga0565166_01_955279_957537	putative penicillin-binding protein
2	2	RPA1868	Ga0565166_01_957805_958317	uncharacterized cysteine cluster protein YcgN (CxxCxxCC family)
1	2	RPA3413 RPA1875		possible uncharacterized iron-regulated membrane protein
2	2	RPA1879	Ga0565166_01_2270734_2271798	Choloylglycine hydrolase
2	2	RPA1883	Ga0565166_01_3337629_3339287	hypothetical protein
2	2	RPA1886	Ga0565166_01_969278_969502	hypothetical protein
2	2	RPA1894	Ga0565166_01_971844_972125	hypothetical protein
2	2	RPA1895	Ga0565166_01_972198_972956	possible peptidase
2	2	RPA1897	Ga0565166_01_973590_973910	homologue of Rhodobacter capsulatus gene transfer agent (GTA) orfg7
2	2	RPA1898	Ga0565166_01_973935_974342	homologue of Rhodobacter capsulatus gene transfer agent (GTA) orfg8 (32% identity)
2	2	RPA1900	Ga0565166_01_974774_975091	homologue of Rhodobacter capsulatus gene transfer agent (GTA) orfg10
2	2	RPA1902	Ga0565166_01_975311_975895	homologue of Rhodobacter capsulatus gene transfer agent (GTA) orfg11
2	2	RPA1903	Ga0565166_01_975957_976595	homologue of Rhodobacter capsulatus gene transfer agent (GTA) orfg12
2	2	RPA1905	Ga0565166_01_976620_977525	homologue of Rhodobacter capsulatus gene transfer agent (GTA) orfg13 (37% identity)
2	2	RPA1909	Ga0565166_01_2076031_2076504	transcriptional regulator, MarR family
2	2	RPA1910	Ga0565166_01_2803900_2804346	hypothetical protein
2	2	RPA1911	Ga0565166_01_2803312_2803845	Nickel-dependent hydrogenase b-type cytochrome subunit
2	2	RPA1912	Ga0565166_01_977995_981840	homologue of Rhodobacter capsulatus gene transfer agent (GTA) orfg15
2	2	RPA1916	Ga0565166_01_984734_986119	two-component sensor histidine kinase, FeuQ
2	2	RPA1917	Ga0565166_01_986192_986701	LipA a lipoprotein
2	2	RPA1918	Ga0565166_01_986867_988261	unknown protein
2	2	RPA1919	Ga0565166_01_988380_989480	cytochrome c-type biogenesis protein cycH
2	2	RPA1920	Ga0565166_01_989562_990068	CycJ cytochrome-c biosynthesis protein
2	2	RPA1922	Ga0565166_01_992052_992546	CycL cytochrome C-type biogenesis protein
1	2	RPA1926 RPA2481		possible transcriptional regulator, XRE family
2	2	RPA1927	Ga0565166_01_992696_993184	rubrerythrin
2	2	RPA1928	Ga0565166_01_993299_994204	ferredoxin-like protein [2Fe-2S]
2	2	RPA1930	Ga0565166_01_996311_997003	two-component transcriptional regulator, winged helix family
2	2	RPA1932	Ga0565166_01_997008_998447	sensor histidine kinase
2	2	RPA1933	Ga0565166_01_998444_1001410	putative glutamate-ammonia-ligase adenylyltransferase
2	2	RPA1938	Ga0565166_01_1001590_1003794	sensor histidine kinase, possible pleC
2	2	RPA1939	Ga0565166_01_1004140_1005522	possible cation efflux protein
2	2	RPA1943	Ga0565166_01_1005673_1006647	putative ketopantoate reductase
2	2	RPA1956	Ga0565166_01_2583380_2584900	hypothetical protein
1	2	RPA1958 RPA3791		transcriptional regulator, TetR family
2	2	RPA1962	Ga0565166_01_2322299_2322565	unknown protein
1	2	RPA4089 RPA1963		Patatin-like phospholipase domain
2	2	RPA1965	Ga0565166_01_595889_597871	putative Adenylate/Guanylate cyclase
2	2	RPA1966	Ga0565166_01_2327499_2328209	probable transcriptional regulator, TetR family
2	2	RPA1969	Ga0565166_01_1012276_1013262	NifR3/Smm1 family protein
2	2	RPA1970	Ga0565166_01_1013365_1013877	aspartyl protease family protein
2	2	RPA1972	Ga0565166_01_1014024_1015628	sensor histidine kinase
2	2	RPA1973	Ga0565166_01_1015773_1016642	3-hydroxyisobutyrate dehydrogenase
2	2	RPA1974	Ga0565166_01_1016815_1017978	MRP protein(ATP/GTP-binding protein) homolog
2	2	RPA1976	Ga0565166_01_1019686_1021527	possible TrapT family, dctM subunit, glutamate transport
2	2	RPA1977	Ga0565166_01_1021557_1022156	possible TrapT family, dctQ subunit, glutamate transport
2	2	RPA1979	Ga0565166_01_1023472_1023870	unknown protein
2	2	RPA1982	Ga0565166_01_1025634_1026149	conserved unknown protein
2	2	RPA1985	Ga0565166_01_1030054_1030407	probable diacylglycerol kinase
2	2	RPA1986	Ga0565166_01_1030444_1032198	NH3-dependent NAD synthetase
2	2	RPA1995	Ga0565166_01_1032259_1033425	hypothetical protein
2	2	RPA1996	Ga0565166_01_1033510_1033818	hypothetical protein
2	2	RPA1998	Ga0565166_01_1035964_1036077	hypothetical protein
2	2	RPA1999	Ga0565166_01_1036083_1036592	GCN5-related N-acetyltransferase:Aminotransferase, class-II
2	2	RPA2002	Ga0565166_01_1040142_1041524	FAD linked oxidase, C-terminal:FAD linked oxidase, N-terminal
2	2	RPA2005	Ga0565166_01_1042363_1044321	ABC transporter, fused ATPase and permease domain
2	2	RPA2009	Ga0565166_01_1046350_1047123	possible chemotaxis protein motA
2	2	RPA2015	Ga0565166_01_2164713_2165843	hypothetical protein
2	2	RPA2017	Ga0565166_01_1051131_1052063	putative lipid A biosynthesis lauroyl acyltransferase
2	2	RPA2018	Ga0565166_01_1052063_1053085	alcohol dehydrogenase
2	2	RPA2019	Ga0565166_01_1053200_1054486	3-oxoacyl-acyl carrier protein synthase II
2	2	RPA2020	Ga0565166_01_1054504_1055712	3-oxoacyl-acyl carrier protein synthase
2	2	RPA2021	Ga0565166_01_1055705_1056178	3-hydroxymyristoyl-acyl carrier protein dehydratase
2	2	RPA2022	Ga0565166_01_1056190_1056501	specialized acyl carrier protein
2	2	RPA2023	Ga0565166_01_1056654_1056983	hypothetical protein
2	2	RPA2025	Ga0565166_01_1057091_1057621	possible MgtC Mg2+ transport protein
2	2	RPA2027	Ga0565166_01_1058285_1060030	ATPase:Protein of unknown function DUF87
2	2	RPA2028	Ga0565166_01_1166307_1166888	hypothetical protein
2	2	RPA2038	Ga0565166_01_1174131_1174985	putative oxidoreductase
2	2	RPA2044	Ga0565166_01_1176004_1176759	conserved unknown protein
2	2	RPA2047	Ga0565166_01_1181447_1182451	TrapT family, dctP subunit, C4-dicarboxylate periplasmic binding protein
2	2	RPA2048	Ga0565166_01_1182594_1183178	possible TrapT family, dctQ subunit, C4-dicarboxylate transport
2	2	RPA2050	Ga0565166_01_1184632_1185183	hypothetical protein
2	2	RPA2052	Ga0565166_01_3732071_3732628	putative phophinothricin N-acetyltransferase
2	2	RPA2053	Ga0565166_01_1461119_1461487	hypothetical protein
2	2	RPA2054	Ga0565166_01_1461544_1462815	possible outer membrane protein precursor CzcC
2	2	RPA2055	Ga0565166_01_1462812_1463795	possible RND divalent metal cation efflux membrane fusion protein CzcB precursor
2	2	RPA2068	Ga0565166_01_2010796_2011071	conserved unknown protein
2	2	RPA2069	Ga0565166_01_2009471_2010799	hypothetical protein
2	2	RPA2070	Ga0565166_01_2008996_2009505	hemerythrin-like domain-containing protein
2	2	RPA2082	Ga0565166_01_2525312_2526085	putative uroporphyrin III methylase
2	2	RPA2085	Ga0565166_01_2522814_2523209	cobalamin biosynthesis protein G
2	2	RPA2086	Ga0565166_01_2521612_2522817	putative precorrin 6y methylase
2	2	RPA2088	Ga0565166_01_2520066_2520830	precorrin 3 methylase
2	2	RPA2090	Ga0565166_01_2518703_2519341	precorrin isomerase CobH
2	2	RPA2092	Ga0565166_01_2516794_2517900	citrate/tricarballylate utilization protein
2	2	RPA2118	Ga0565166_01_1939924_1940715	putative ATP-binding protein of ABC transporter
2	2	RPA2119	Ga0565166_01_1938830_1939927	putative permease protein of ABC transporter
2	2	RPA2120	Ga0565166_01_1937874_1938833	putative hemin binding protein
2	2	RPA2123	Ga0565166_01_1935197_1935856	conserved unknown protein
2	2	RPA2124	Ga0565166_01_1932656_1934980	tonB dependent iron siderophore receptor
2	2	RPA2125	Ga0565166_01_1932236_1932571	conserved unknown protein
2	2	RPA2135	Ga0565166_01_1215220_1217370	sensor histidine kinase with a response regulator receiver domain
2	2	RPA2136	Ga0565166_01_1217616_1217930	possible cytochrome C precursor
2	2	RPA2138	Ga0565166_01_1219363_1220535	putative acyl-CoA dehydrogenase
2	2	RPA2139	Ga0565166_01_1220757_1221407	possible glutathione S-transferase
2	2	RPA2140	Ga0565166_01_1221526_1222347	probable transcriptional regulator, AraC family
2	2	RPA2141	Ga0565166_01_1222435_1223301	3-keto-5-aminohexanoate cleavage enzyme
2	2	RPA2143	Ga0565166_01_1225220_1226839	putative acetyl/propionyl-CoA carboxylase
2	2	RPA2145	Ga0565166_01_1228881_1229660	putative enoyl-CoA hydratase/isomerase
1	2	RPA3572 RPA2147		unknown protein
2	2	RPA2148	Ga0565166_01_1229950_1231203	Beta-lactamase
2	2	RPA2151	Ga0565166_01_1231484_1232419	Permeases of the drug/metabolite transporter (DMT) superfamily
2	2	RPA2153	Ga0565166_01_1232534_1233964	aldehyde dehydrogenase
2	2	RPA2156	Ga0565166_01_1234486_1234764	hypothetical protein
2	2	RPA2157	Ga0565166_01_1235002_1236159	hypothetical protein
2	2	RPA2166	Ga0565166_01_1239739_1240023	uncharacterized protein Usg
2	2	RPA2168	Ga0565166_01_1240075_1241346	putative H+/nucleoside symporter
2	2	RPA2169	Ga0565166_01_2349157_2350278	ribulose-bisphosphate carboxylase-like protein
2	2	RPA2170	Ga0565166_01_2348677_2349153	quercetin dioxygenase-like cupin family protein
2	2	RPA2173	Ga0565166_01_1244802_1245284	GCN5-related N-acetyltransferase
2	2	RPA2174	Ga0565166_01_1245494_1246246	putative proteasome-type protease
2	2	RPA2175	Ga0565166_01_1246329_1247165	Transglutaminase-like domain
2	2	RPA2176	Ga0565166_01_1247196_1248140	DUF403
2	2	RPA2177	Ga0565166_01_1248263_1249681	DUF404
2	2	RPA2178	Ga0565166_01_1249904_1250641	possible competence damage protein
2	2	RPA2179	Ga0565166_01_1250732_1251253	xanthine-guanine phosphoribosyltransferase
2	2	RPA2180	Ga0565166_01_1251332_1251979	hypothetical protein
2	2	RPA2183	Ga0565166_01_1252835_1253467	DSBA oxidoreductase
2	2	RPA2185	Ga0565166_01_1314997_1315479	nodN-like protein
2	2	RPA2186	Ga0565166_01_1315497_1316414	possible 3-oxo-(acyl) acyl carrier protein reductase
2	2	RPA2187	Ga0565166_01_1317939_1319174	conserved unknown protein
2	2	RPA2191	Ga0565166_01_1321034_1321513	DUF188
2	2	RPA2195	Ga0565166_01_2114812_2115879	possible exopolyphosphatase
2	2	RPA2197	Ga0565166_01_2114036_2114749	cell division protein FtsJ
2	2	RPA2198	Ga0565166_01_2111957_2113429	possible multidrug efflux protein
2	2	RPA2199	Ga0565166_01_2111575_2111823	hypothetical protein
2	2	RPA2202	Ga0565166_01_2106488_2107789	SUN-family protein, putative RNA methyltransferase
2	2	RPA2203	Ga0565166_01_2104670_2106277	GMP synthetase
1	2	RPA4114 RPA2222		transcriptional regulator, LysR family
1	2	RPA4115 RPA2224		possible trbI, a component on a type IV secretion system (Y10832)
1	2	RPA2226 RPA4117		putative conjugal transfer protein trbF
1	2	RPA2230 RPA4121		conjugal transfer protein trbE
1	2	RPA4122 RPA2231		conjugal transfer protein trbD
1	2	RPA2232 RPA4123		putative conjugal transfer protein
1	2	RPA2234 RPA4131		Helix-turn-helix protein, CopG family
1	2	RPA4132 RPA2235		plasmid transfer factor, traG protein
2	2	RPA2267	Ga0565166_01_2080462_2080911	hypothetical protein
2	2	RPA2272	Ga0565166_01_2075557_2075904	conserved unknown protein
2	2	RPA2278	Ga0565166_01_2069135_2070103	possible ABC transporter, permease protein
2	2	RPA2280	Ga0565166_01_2064418_2064957	putative low-affinity phosphate transport accessory protein
2	2	RPA2281	Ga0565166_01_2063399_2064403	putative low-affinity phosphate transport protein
2	2	RPA2289	Ga0565166_01_2059642_2061003	tetratricopeptide (TPR) repeat protein
2	2	RPA2290	Ga0565166_01_2057942_2059630	hypothetical protein
2	2	RPA2291	Ga0565166_01_2055632_2057905	putative Adenylate/Guanylate cyclase
2	2	RPA2292	Ga0565166_01_1334647_1336071	sensor histidine kinase
2	2	RPA2301	Ga0565166_01_3400483_3401478	probable transcriptional regulator, AraC family
2	2	RPA2302	Ga0565166_01_3398611_3400281	acyl-CoA synthetase
2	2	RPA2304	Ga0565166_01_3396574_3397761	putative acyl-CoA thiolase
2	2	RPA2305	Ga0565166_01_3395432_3396559	acyl-CoA dehydrogenase
1	2	RPA2325 RPA3033		possible acetylornithine deacetylase
1	2	RPA2327 RPA2641		putative ABC transporter oligopeptide-binding protein
2	2	RPA2344	Ga0565166_01_1186017_1186652	conserved unknown protein
2	2	RPA2345	Ga0565166_01_1186653_1187729	unknown protein
2	2	RPA2352	Ga0565166_01_1189564_1190061	1,2-dihydroxy-3-keto-5-methylthiopentene dioxygenase
2	2	RPA2355	Ga0565166_01_1191954_1192334	possible nitrogenase NifB
2	2	RPA2356	Ga0565166_01_1206607_1208010	putative cystathionine beta-synthase
2	2	RPA2357	Ga0565166_01_1208012_1209184	cystathionine gamma-lyase
2	2	RPA2358	Ga0565166_01_1192621_1193670	2OG-Fe(II) oxygenase superfamily
2	2	RPA2359	Ga0565166_01_1195368_1196150	putative periplasmic protein
2	2	RPA2360	Ga0565166_01_1196155_1197291	ABC transporter, ATP-binding protein
2	2	RPA2363	Ga0565166_01_1199335_1200840	possible nitrogenase molybdenum-iron protein alpha chain (nitrogenase component I) (dinitrogenase)
2	2	RPA2396	Ga0565166_01_1615627_1616268	DUF208
1	2	RPA2407 RPA3892		hypothetical protein
1	2	RPA3386 RPA2416		Nitrilase/cyanide hydratase and apolipoprotein N-acyltransferase
2	2	RPA2420	Ga0565166_01_1916755_1918815	putative soluble lytic murein transglycosylase precursor
2	2	RPA2421	Ga0565166_01_1915083_1915493	NADH:ubiquinone oxidoreductase 17.2 k
2	2	RPA2422	Ga0565166_01_1914287_1914988	Family of unknown function ThiJ/PfpI
2	2	RPA2423	Ga0565166_01_1913233_1914180	probable transcriptional regulator, AraC family
2	2	RPA2424	Ga0565166_01_3030988_3032337	conserved unknown protein
2	2	RPA2425	Ga0565166_01_1909676_1910620	putative lipase/esterase
2	2	RPA2426	Ga0565166_01_1908500_1909453	hypothetical protein
2	2	RPA2431	Ga0565166_01_1905081_1905770	spermidine synthase
2	2	RPA2432	Ga0565166_01_1903827_1904927	putative signal transduction histidine kinase with response regulator receiver domain
2	2	RPA2433	Ga0565166_01_1903390_1903830	response regulator receiver (CheY-like protein)
2	2	RPA2434	Ga0565166_01_1901873_1903393	sensor histidine kinase
2	2	RPA2438	Ga0565166_01_1897735_1898481	hypothetical protein
2	2	RPA2440	Ga0565166_01_2053041_2053967	Cation efflux protein
2	2	RPA2441	Ga0565166_01_2052373_2053044	possible transcriptional regulator, TetR family
2	2	RPA2442	Ga0565166_01_1896262_1897029	putative outer membrane protein
2	2	RPA2444	Ga0565166_01_1477343_1477696	unknown protein
2	2	RPA2445	Ga0565166_01_1894620_1896029	predicted Zn-dependent protease
2	2	RPA2446	Ga0565166_01_1893306_1894508	putative aminotransferase
2	2	RPA2447	Ga0565166_01_1892593_1893156	possible biotin synthase
2	2	RPA2450	Ga0565166_01_1887626_1890805	putative ribonuclease E
2	2	RPA2451	Ga0565166_01_1885644_1886930	putative N-acetylmuramoyl-L-alanine amidase
2	2	RPA2452	Ga0565166_01_1882983_1885472	putative penicillin-binding protein 1A
2	2	RPA2455	Ga0565166_01_1880239_1881495	Peptidase M23/M37
2	2	RPA2457	Ga0565166_01_1875576_1879226	hypothetical protein
2	2	RPA2458	Ga0565166_01_3084586_3085143	putative cytochrome b561
2	2	RPA2461	Ga0565166_01_1872851_1873951	Protein of unknown function UPF0075
2	2	RPA2462	Ga0565166_01_1872122_1872769	conserved unknown protein
2	2	RPA2467	Ga0565166_01_1865480_1866727	sufS, putative selenosysteine lyase
2	2	RPA2476	Ga0565166_01_1863452_1864519	putative diguanylate cyclase (GGDEF)
2	2	RPA2477	Ga0565166_01_1861820_1863307	possible ATP-dependent RNA helicase
2	2	RPA2480	Ga0565166_01_1859726_1861204	unknown protein
2	2	RPA2487	Ga0565166_01_1856439_1856969	possible DedA family. Putative integral membrane protein.
2	2	RPA2489	Ga0565166_01_2337620_2338180	hypothetical protein
2	2	RPA2492	Ga0565166_01_1854023_1854631	SAM-dependent methyltransferase
2	2	RPA2494	Ga0565166_01_1853544_1853906	hypothetical protein
2	2	RPA2502	Ga0565166_01_1848386_1848721	unknown protein
2	2	RPA2503	Ga0565166_01_1846993_1848210	possible aminotransferase
2	2	RPA2504	Ga0565166_01_1845570_1846889	putative homoserine dehydrogenase
2	2	RPA2509	Ga0565166_01_1079472_1079780	hypothetical protein
2	2	RPA2510	Ga0565166_01_1838552_1839643	hypothetical protein
2	2	RPA2511	Ga0565166_01_1837322_1838545	possible membrane-bound lytic transglycosylase
2	2	RPA2516	Ga0565166_01_1832262_1832525	unknown protein
2	2	RPA2517	Ga0565166_01_1831550_1832140	uncharacterized membrane protein HdeD (DUF308 family)
2	2	RPA2522	Ga0565166_01_1801838_1802095	hypothetical protein
2	2	RPA2523	Ga0565166_01_1801160_1801609	putative lactoylglutathione lyase
2	2	RPA2524	Ga0565166_01_1800100_1800861	Sir2 family, possible ADP ribosyltransferase
2	2	RPA2525	Ga0565166_01_1799216_1799875	cold shock DNA binding protein
2	2	RPA2526	Ga0565166_01_1798519_1799001	DUF192
2	2	RPA2535	Ga0565166_01_3462017_3463105	putative UDP-glucose:(heptosyl) LPS alpha 1,3-glucosyltransferase
2	2	RPA2537	Ga0565166_01_1794690_1794995	possible NADH dehydrogenase (ubiquinone) Fe-S protein 4 (18kD) (NADH-coenzyme Q reductase)
2	2	RPA2538	Ga0565166_01_1792919_1794523	putative acyl-CoA carboxylase, beta chain
2	2	RPA2540	Ga0565166_01_1789865_1790770	3-hydroxy-3-methylglutaryl-CoA lyase
2	2	RPA2548	Ga0565166_01_1699893_1700750	uncharacterized membrane protein YjjP (DUF1212 family)
2	2	RPA2549	Ga0565166_01_1700747_1701226	uncharacterized membrane protein YjjB (DUF3815 family)
2	2	RPA2553	Ga0565166_01_1538836_1544073	conserved unknown protein
2	2	RPA2555	Ga0565166_01_1546531_1548270	Glycosyl transferase, family 39
2	2	RPA2556	Ga0565166_01_1548282_1549124	PA-phosphatase related phosphoesterase
2	2	RPA2557	Ga0565166_01_1549186_1549947	Glycosyl transferase, family 2
2	2	RPA2558	Ga0565166_01_1549940_1550263	lipid-A-disaccharide synthase-like uncharacterized protein
2	2	RPA2562	Ga0565166_01_1554042_1555544	polar amino acid ABC transport permease protein aapM-1
2	2	RPA2563	Ga0565166_01_1555544_1556302	amino acid ABC transporter, ATP-binding protein aapP-1
2	2	RPA2568	Ga0565166_01_1556327_1557379	O-acetylserine (thiol) lyase
2	2	RPA2569	Ga0565166_01_1557463_1558692	cyclopropane-fatty-acyl-phospholipid synthase
2	2	RPA2570	Ga0565166_01_1558807_1559622	DUF1365 family protein
2	2	RPA2571	Ga0565166_01_1559630_1560940	possible NADPH-dependent oxidoreductase
2	2	RPA2572	Ga0565166_01_1561359_1562780	possible outer membrane efflux protein.
2	2	RPA2576	Ga0565166_01_1570330_1571058	DTW domain-containing protein YfiP
2	2	RPA2579	Ga0565166_01_1572986_1573396	hypothetical protein
2	2	RPA2580	Ga0565166_01_1574977_1575645	possible protein-L-isoaspartate O-methyltransferase
2	2	RPA2585	Ga0565166_01_1581802_1582362	ABC-type nickel/cobalt efflux system permease component RcnA
2	2	RPA2586	Ga0565166_01_1582367_1582987	possible DNA-3-methyladenine glycosidase
2	2	RPA2588	Ga0565166_01_1584103_1584579	Protein of unknown function UPF0083
2	2	RPA2589	Ga0565166_01_1584778_1585395	possible competence-damaged protein
2	2	RPA2590	Ga0565166_01_1585395_1586591	4-diphosphocytidyl-2C-methyl-D-erythritol synthase:YgbB
2	2	RPA2591	Ga0565166_01_1586801_1587835	putative nitrogen regulation protein nifR3
2	2	RPA2592	Ga0565166_01_1587832_1589001	nitrogen regulatory signal transduction histidine kinase NtrB
2	2	RPA2594	Ga0565166_01_1590619_1592919	nitrogen regulatory signal transduction histidine kinase NtrY
2	2	RPA2595	Ga0565166_01_1592923_1594293	nitrogen assimilation regulatory protein ntrX-Response regulator
2	2	RPA2596	Ga0565166_01_1594309_1595166	D-alanine aminotransferase
2	2	RPA2602	Ga0565166_01_1601179_1601742	peptidyl prolyl cis-trans isomerase
2	2	RPA2603	Ga0565166_01_1601750_1602190	hypothetical protein
2	2	RPA2604	Ga0565166_01_1602166_1602633	peptidyl prolyl cis-trans isomerase
2	2	RPA2607	Ga0565166_01_1188496_1189122	possible transcriptional regulator, XRE family, CUPIN domain
1	2	RPA2623 RPA2611		putative aliphatic sulfonate transport membrane component. Permease subunit of an ABC transporter
1	2	RPA2627 RPA3893		putative carboxylesterase
2	2	RPA2652	Ga0565166_01_1620504_1620707	unknown protein
2	2	RPA2655	Ga0565166_01_1623410_1626082	beta-(1-3)-glucosyl transferase
2	2	RPA2656	Ga0565166_01_1626459_1627010	pyruvate/2-oxoglutarate dehydrogenase complex dihydrolipoamide acyltransferase (E2) component
2	2	RPA2657	Ga0565166_01_1627367_1628959	putative beta (1-6) glucans synthase
2	2	RPA2658	Ga0565166_01_1629715_1631085	hypothetical protein
2	2	RPA2661	Ga0565166_01_1634829_1635608	DUF502
2	2	RPA2662	Ga0565166_01_1635609_1637708	ATP-dependent DNA helicase
2	2	RPA2664	Ga0565166_01_1641695_1642933	hypothetical protein
2	2	RPA2665	Ga0565166_01_1642984_1644513	possible acid-CoA ligase
2	2	RPA2666	Ga0565166_01_1644518_1646383	possible binding protein component of ABC transporter
2	2	RPA2667	Ga0565166_01_1646600_1647367	conserved unknown protein
2	2	RPA2669	Ga0565166_01_1647481_1647813	heat shock protein HspQ
2	2	RPA2670	Ga0565166_01_1647909_1648871	probable transporter
2	2	RPA2671	Ga0565166_01_1648946_1650148	putative FAD-dependent monoxygenase
2	2	RPA2672	Ga0565166_01_1650256_1650987	possible phosphatidylcholine synthase
2	2	RPA2673	Ga0565166_01_1650987_1651745	possibly involved in transport
2	2	RPA2674	Ga0565166_01_1651799_1652773	quinone oxidoreductase
1	2	RPA2680 RPA2987		conserved hypothetical protein
2	2	RPA2681	Ga0565166_01_1654555_1655325	possible lactam utilization protein.
2	2	RPA2682	Ga0565166_01_1655413_1656417	Urea amidolyase-related
2	2	RPA2684	Ga0565166_01_1657388_1658092	conserved unknown protein
2	2	RPA2689	Ga0565166_01_1659736_1660311	possible thiol-specific antioxidant related protein
2	2	RPA2690	Ga0565166_01_1660308_1660973	possible uracil-DNA glycosylase
2	2	RPA2691	Ga0565166_01_1661012_1661638	DUF88
2	2	RPA2693	Ga0565166_01_1662779_1665040	GTP pyrophosphokinase
2	2	RPA2695	Ga0565166_01_1665841_1666290	acyl carrier protein synthase
2	2	RPA2699	Ga0565166_01_1669011_1669391	hypothetical protein
2	2	RPA2704	Ga0565166_01_1672586_1674016	possible Na+/? antiporter
2	2	RPA2706	Ga0565166_01_1674433_1675815	manganese transport protein
1	2	RPA2707 RPA3257		probable transcriptional regulator, AraC family
2	2	RPA2710	Ga0565166_01_1675812_1676588	Arginine-tRNA-protein transferase, N terminus
2	2	RPA2711	Ga0565166_01_1676679_1677218	uncharacterized RDD family membrane protein YckC
2	2	RPA2712	Ga0565166_01_1677438_1678496	delta-aminolevulinic acid dehydratase
2	2	RPA2713	Ga0565166_01_1678669_1679133	hypothetical protein
2	2	RPA2715	Ga0565166_01_1681088_1681603	possible transcriptional regulator, MarR family
2	2	RPA2716	Ga0565166_01_1681830_1682069	hypothetical protein
2	2	RPA2717	Ga0565166_01_1682069_1682284	hypothetical protein
2	2	RPA2737	Ga0565166_01_1694619_1695068	unknown protein
2	2	RPA2738	Ga0565166_01_1695212_1695763	cytochrome b pre-mRNA-processing protein 3
2	2	RPA2739	Ga0565166_01_1695777_1696346	conserved unknown protein
2	2	RPA2741	Ga0565166_01_1697663_1698640	3-oxoacyl-acyl carrier protein synthase III
2	2	RPA2744	Ga0565166_01_1574116_1574355	hypothetical protein
2	2	RPA2752	Ga0565166_01_1705941_1708154	possible succinoglycan biosynthesis transport protein exoP
2	2	RPA2755	Ga0565166_01_182537_183022	possible DNA-binding stress protein
2	2	RPA2757	Ga0565166_01_1708175_1708387	predicted membrane channel-forming protein YqfA (hemolysin III family)
2	2	RPA2758	Ga0565166_01_1708477_1709520	possible cytochrome c oxidase assembly protein
2	2	RPA2762	Ga0565166_01_2164003_2164596	uncharacterized membrane protein
2	2	RPA2764	Ga0565166_01_1712097_1712687	CoA Binding Domain
2	2	RPA2766	Ga0565166_01_1713637_1714098	Phenylacetic acid degradation-related protein:Thioesterase superfamily
2	2	RPA2768	Ga0565166_01_1714720_1715202	ribosomal protein S9
2	2	RPA2769	Ga0565166_01_1715456_1716712	putative diguanylate cyclase (GGDEF)
2	2	RPA2770	Ga0565166_01_1716800_1717102	conserved unknown protein
2	2	RPA2771	Ga0565166_01_1717188_1718327	possible transport protein/permease
2	2	RPA2772	Ga0565166_01_1718704_1719576	rare lipoprotein A
2	2	RPA2774	Ga0565166_01_1720704_1721969	penicillin binding protein
2	2	RPA2776	Ga0565166_01_1722657_1723697	probable DNA polymerase III, delta prime subunit
2	2	RPA2777	Ga0565166_01_1723761_1725317	methionyl-tRNA synthetase
2	2	RPA2778	Ga0565166_01_1725326_1726117	possible deoxyribonuclease
2	2	RPA2779	Ga0565166_01_1726114_1726920	possible hydrolase
2	2	RPA2780	Ga0565166_01_1729482_1731131	possible AMP-binding enzyme
2	2	RPA2781	Ga0565166_01_1731217_1733085	TrapT dctQ-M fusion permease, dicarboxylate transport
2	2	RPA2782	Ga0565166_01_1733100_1734119	TrapT family, dctP subunit, C4-dicarboxylate periplasmic binding protein
2	2	RPA2785	Ga0565166_01_1338222_1339556	possible flavodoxin oxidoreductase
2	2	RPA2798	Ga0565166_01_2100485_2101774	probable Benzoate membrane transport protein
2	2	RPA2801	Ga0565166_01_1621308_1621826	Collagen triple helix repeat
2	2	RPA2811	Ga0565166_01_1763566_1764384	possible mazG
2	2	RPA2812	Ga0565166_01_1764537_1765829	probable HlyC/CorC family of transporters with 2 CBS domains
2	2	RPA2813	Ga0565166_01_1765826_1766194	hypothetical protein
2	2	RPA2814	Ga0565166_01_1766335_1766829	single-strand DNA-binding protein
2	2	RPA2818	Ga0565166_01_1773571_1773933	hypothetical protein
2	2	RPA2821	Ga0565166_01_1777592_1778368	possible ion transporter
2	2	RPA2823	Ga0565166_01_1778479_1778754	predicted GNAT family acetyltransferase
2	2	RPA2825	Ga0565166_01_1778879_1779265	conserved unknown protein
2	2	RPA2826	Ga0565166_01_1779664_1780599	uncharacterized membrane protein
2	2	RPA2828	Ga0565166_01_1782996_1783871	phytoene synthase
2	2	RPA2829	Ga0565166_01_1783868_1784254	uncharacterized protein
2	2	RPA2830	Ga0565166_01_1784254_1785273	putative protein-export membrane protein secF
2	2	RPA2831	Ga0565166_01_1785290_1786891	protein-export membrane protein secD
2	2	RPA2833	Ga0565166_01_1787556_1788551	possible ATPase family protein
1	2	RPA4814 RPA2834		conserved hypothetical protein
2	2	RPA2837	Ga0565166_01_1529850_1531313	Peptidoglycan-binding LysM:Peptidase M23/M37
2	2	RPA2849	Ga0565166_01_1523186_1523422	putative sec-independent protein translocase protein tatA/E
2	2	RPA2851	Ga0565166_01_1521208_1522047	DUF173
2	2	RPA2852	Ga0565166_01_1520186_1521211	putative sugar hydrolase
2	2	RPA2853	Ga0565166_01_1518581_1520137	Proline-rich region
2	2	RPA2855	Ga0565166_01_1515308_1516522	dGTP triphosphohydrolase
2	2	RPA2856	Ga0565166_01_1514875_1515204	Protein of unknown function, HesB/YadR/YfhF
2	2	RPA2862	Ga0565166_01_1508767_1509582	putative exopolysaccharide regulatory protein exoR
2	2	RPA2865	Ga0565166_01_1504364_1504660	conserved unknown protein
2	2	RPA2866	Ga0565166_01_1502981_1504360	pyruvate dehydrogenase E1 beta subunit
2	2	RPA2868	Ga0565166_01_1501435_1501752	Septum formation initiator
2	2	RPA2880	Ga0565166_01_1494444_1495319	catechol 2,3-dioxygenase-like lactoylglutathione lyase family enzyme
2	2	RPA2889	Ga0565166_01_1488531_1490435	putative peptidyl-prolyl cis-trans isomerse D
2	2	RPA2890	Ga0565166_01_1487471_1488490	anthranilate phosphoribosyltransferase
2	2	RPA2891	Ga0565166_01_1486643_1487461	indole-3-glycerol phosphate synthase
2	2	RPA2893	Ga0565166_01_1481267_1483828	putative cation-transporting ATPase
2	2	RPA2895	Ga0565166_01_1485167_1485685	possible small heat shock protein
2	2	RPA2896	Ga0565166_01_870252_870497	hypothetical protein
2	2	RPA2898	Ga0565166_01_1477721_1478347	Haloacid dehalogenase-like hydrolase
2	2	RPA2899	Ga0565166_01_3530190_3530684	acyl-CoA thioester hydrolase
[truncated: 3,179 more rows]

## Sheet: TABLE S2b
TABLE S2b. Gene inventory comparisons of Rhodopseudomonas strains CGA009 and DSM127 (list of genes in common)
Genome count	Gene count	CGA009 locus	DSM127 locus	Product (based on CGA009)
2	20	RPA2146 RPA2142 RPA1412 RPA0464 RPA0743 RPA1763 RPA1766 RPA3465 RPA1003 RPA1242 RPA0221 RPA4421 RPA3299 RPA4829 RPA1449	Ga0565166_01_3024080_3025591 Ga0565166_01_1223387_1224988 Ga0565166_01_3559285_3560796 Ga0565166_01_860993_862570 Ga0565166_01_3456748_3458301	malonyl CoA synthetase
2	13	RPA0203 RPA0682 RPA4087 RPA3609 RPA2190 RPA4730 RPA1738	Ga0565166_01_3726687_3727289 Ga0565166_01_3088571_3091357 Ga0565166_01_492312_495098 Ga0565166_01_1068123_1069772 Ga0565166_01_1319187_1321016 Ga0565166_01_3614679_3616301	heme exporter protein A (heme ABC transporter ATP-binding protein), cytochrome c biogenesis
2	13	RPA0989 RPA4023 RPA1233 RPA3809 RPA1417 RPA4046 RPA4038 RPA3293	Ga0565166_01_2793966_2794811 Ga0565166_01_2785897_2786595 Ga0565166_01_808869_809612 Ga0565166_01_160527_161279 Ga0565166_01_327353_328057	putative ATP-binding component of ABC transporter
2	12	RPA2349 RPA4591 RPA2763 RPA4251 RPA2625 RPA1569 RPA2350 RPA2362	Ga0565166_01_1197991_1199304 Ga0565166_01_1710733_1712013 Ga0565166_01_2692516_2693823 Ga0565166_01_2869064_2870359	O-acetylhomoserine sulfhydrylase
2	11	RPA1752 RPA1567 RPA2414 RPA4025 RPA2276 RPA3720 RPA1791 RPA0665	Ga0565166_01_853799_854503 Ga0565166_01_2467891_2468601 Ga0565166_01_2072306_2073052	putative ABC transporter subunit, ATP-binding component
2	10	RPA3093 RPA1655 RPA1873 RPA2193 RPA0485 RPA4813	Ga0565166_01_3521433_3522626 Ga0565166_01_1479588_1480814 Ga0565166_01_2071051_2072271 Ga0565166_01_212126_213340	possible urea/short-chain amide ABC transporter
2	8	RPA0129 RPA4409 RPA0055 RPA1398 RPA3471 RPA4408 RPA1399	Ga0565166_01_3600013_3601065	ATP-binding component of sn-glycerol 3-phosphate transport system
2	7	RPA1199 RPA0427 RPA4568	Ga0565166_01_3781473_3782279 Ga0565166_01_3015781_3016602 Ga0565166_01_3053165_3053953 Ga0565166_01_175222_175995	enoyl-acyl carrier protein reductase
2	7	RPA4163 RPA0883 RPA2622 RPA3385 RPA1364 RPA0469	Ga0565166_01_3925175_3925987	putative sulfate ester transporter
2	7	RPA4291 RPA2654 RPA3009 RPA3013 RPA1491	Ga0565166_01_437674_437829 Ga0565166_01_1537897_1538040	light harvesting protein B-800-850, beta chain E (antenna pigment protein, beta chain E) (LH II-E beta)
2	6	RPA0850 RPA0263 RPA3218	Ga0565166_01_3165957_3166430 Ga0565166_01_2274362_2274781 Ga0565166_01_3617084_3617512	Protein of unknown function UPF0047
2	6	RPA3278 RPA3478 RPA1239 RPA2127	Ga0565166_01_303563_304336 Ga0565166_01_1930865_1931671	biopolymer transport protein ExbB
2	6	RPA1660 RPA0013 RPA3260	Ga0565166_01_2559872_2562661 Ga0565166_01_3298586_3300760 Ga0565166_01_1469602_1471812	Cu+-exporting ATPase
2	6	RPA0073 RPA0373 RPA0267	Ga0565166_01_3579113_3579433 Ga0565166_01_3389404_3389832 Ga0565166_01_3633707_3634630	thioredoxin 1
2	6	RPA0771 RPA2982 RPA3837 RPA3579	Ga0565166_01_2035658_2035924 Ga0565166_01_1976721_1976945	possible protein commonly found in insertion elements
2	6	RPA0979 RPA4187 RPA1268	Ga0565166_01_2978234_2979730 Ga0565166_01_2620391_2621878 Ga0565166_01_310064_311446	two component sigma-54-dependent hydrogenase transcriptional regulator hoxA, Fis family
2	6	RPA2735 RPA1497 RPA3904	Ga0565166_01_1510590_1511720 Ga0565166_01_2936606_2937811 Ga0565166_01_2039784_2040965	putative RND multidrug efflux membrane fusion protein MexC precursor
2	6	RPA2194 RPA4667 RPA3974 RPA1572	Ga0565166_01_357490_359844 Ga0565166_01_669729_672032	putative carbon-monoxide dehydrogenase large subunit
2	6	RPA2581 RPA1810	Ga0565166_01_1575845_1577239 Ga0565166_01_2375524_2377089 Ga0565166_01_3524078_3525433 Ga0565166_01_432396_433805	putative outer membrane protein
2	6	RPA2539 RPA2144 RPA3175	Ga0565166_01_1226836_1228851 Ga0565166_01_2239594_2241609 Ga0565166_01_1790907_1792916	possible biotin carboxylase
2	6	RPA4515 RPA4694 RPA4580 RPA2319 RPA3100	Ga0565166_01_2638576_2639547	Uncharacterized protein family UPF0065
2	6	RPA2575 RPA3483 RPA2574	Ga0565166_01_1511724_1514843 Ga0565166_01_1567180_1570293 Ga0565166_01_1564070_1567180	possible RND efflux transporter
2	6	RPA4203 RPA4312 RPA4484 RPA4482	Ga0565166_01_3086644_3087165 Ga0565166_01_2739777_2740346	putative sensor (PAS) domain for methyl-accepting chemotaxis sensory transducer
2	5	RPA0025 RPA4419 RPA2331	Ga0565166_01_3310160_3311920 Ga0565166_01_3454730_3456316	gamma-glutamyltranspeptidase/glutathione hydrolase
2	5	RPA2128 RPA1240 RPA3477	Ga0565166_01_1930427_1930861 Ga0565166_01_304346_304777	biopolymer transport protein ExbD/TolR
2	5	RPA1384 RPA0697 RPA0698	Ga0565166_01_2965376_2966242 Ga0565166_01_2966239_2967123	phosphonate transport system permease protein
2	5	RPA3027 RPA3008 RPA2011	Ga0565166_01_1009395_1011260 Ga0565166_01_1702110_1704011	potassium uptake protein Kup
2	5	RPA1206 RPA0461 RPA2324 RPA0112	Ga0565166_01_3814764_3816257	putative betaine aldehyde dehydrogenase
2	5	RPA0131 RPA2633 RPA2679 RPA1408	Ga0565166_01_3384989_3385726	ABC sulfate transport system, ATP-binding protein
2	5	RPA0138 RPA1631 RPA1678	Ga0565166_01_2539172_2540056 Ga0565166_01_2830711_2831577	chemotaxis methyltransferase, CheR1
2	5	RPA0274 RPA0272 RPA2966	Ga0565166_01_3638696_3639034 Ga0565166_01_1361380_1361718	GlnK, nitrogen regulatory protein P-II
2	5	RPA2184 RPA2989 RPA0400	Ga0565166_01_3329249_3330223 Ga0565166_01_1253467_1254447	possible alcohol dehydrogenases and quinone oxidoreductases.
2	5	RPA4106 RPA0514 RPA3698 RPA3542	Ga0565166_01_1101428_1103020	putative efflux pump protein FarB
2	5	RPA2478 RPA2404 RPA4280 RPA0567	Ga0565166_01_2250715_2251701	probable transcriptional regulator, AraC family
2	5	RPA0905 RPA3675 RPA1882	Ga0565166_01_2429545_2429715 Ga0565166_01_958441_958611	Flp/Fap pilin component
2	5	RPA2536 RPA4769 RPA1105	Ga0565166_01_3254650_3255888 Ga0565166_01_1795192_1796460	possible OpgC protein, require for succinylation of osmoregulated periplasmic glucans
2	5	RPA1315 RPA4248 RPA2109	Ga0565166_01_2690258_2690875 Ga0565166_01_1741108_1741740	two-component transcriptional regulator, LuxR family
2	5	RPA3015 RPA1490 RPA3016	Ga0565166_01_2014082_2016421 Ga0565166_01_2016418_2018748	Bacteriophytochrome (light-regulated signal transduction histidine kinase), PhyB4
2	5	RPA3012 RPA1492 RPA2653	Ga0565166_01_2012423_2012602 Ga0565166_01_1537705_1537884	light harvesting protein B-800-850, alpha chain E (antenna pigment protein, alpha chain E) (LH II-E alpha)
2	5	RPA2619 RPA3730 RPA1686	Ga0565166_01_906870_908489 Ga0565166_01_2531655_2533262	putative alcohol dehydrogenase
2	5	RPA1784 RPA2049 RPA2541 RPA4554	Ga0565166_01_1183175_1184500	TrapT family, dctM subunit, C4-dicarboxylate transport
2	5	RPA4572 RPA1929 RPA3488	Ga0565166_01_994506_996074 Ga0565166_01_1164266_1165747	htrA-like serine protease
2	5	RPA1968 RPA4414 RPA1961	Ga0565166_01_3446814_3449951 Ga0565166_01_2322558_2325728	RND efflux transporter
2	5	RPA4479 RPA2056	Ga0565166_01_1744582_1747689 Ga0565166_01_185617_188697 Ga0565166_01_1463788_1466988	RND divalent metal cation efflux transporter CzcA
2	5	RPA2364 RPA2637 RPA2347 RPA2617	Ga0565166_01_1200855_1202234	possible vanadium nitrogenase associated protein N (U51863)
2	5	RPA2560 RPA4797 RPA2628	Ga0565166_01_1551799_1552830 Ga0565166_01_3495290_3496333	ABC transporter, periplasmic amino acid binding protein aapJ-1
2	5	RPA3704 RPA4488 RPA3518 RPA3811	Ga0565166_01_854986_855279	Excinuclease ABC, C subunit, N-terminal
2	5	RPA4460 RPA4459	Ga0565166_01_1961692_1962984 Ga0565166_01_3374892_3376160 Ga0565166_01_3373577_3374845	putative flavocytochrome C sulfide dehydrogenase, flavoprotein subunit
2	4	RPA2094 RPA0712	Ga0565166_01_2514043_2515113 Ga0565166_01_1943131_1944192	nicotinate-nucleotide--dimethylbenzimidazole phosphoribosyltransferase
2	4	RPA2698 RPA3095	Ga0565166_01_1668067_1669008 Ga0565166_01_2175418_2176800	GTP-binding protein Era
2	4	RPA2863 RPA0185	Ga0565166_01_1506480_1507910 Ga0565166_01_3750303_3751706	dihydrolipoamide dehydrogenase, E3 Component of Pyruvate dehydrogenase multienzyme complex
2	4	RPA3977 RPA0456	Ga0565166_01_665368_666897 Ga0565166_01_3825683_3827236	putative virulence factor MviN-like protein, possible efflux protein
2	4	RPA1192 RPA1016	Ga0565166_01_287290_287817 Ga0565166_01_273103_273639	ubiquinol-cytochrome c reductase iron-sulfur subunit
2	4	RPA3688 RPA2643 RPA1470	Ga0565166_01_2442296_2443933	microcin C transport system ATP-binding protein
2	4	RPA0976 RPA0967	Ga0565166_01_2981943_2982179 Ga0565166_01_2989078_2989374	putative hypC
2	4	RPA0558 RPA3821	Ga0565166_01_783342_784139 Ga0565166_01_3483140_3484057	putative phosphoribosylaminoimidazole-succinocarboxamide synthase
2	4	RPA2944 RPA4259	Ga0565166_01_1385485_1387560 Ga0565166_01_2700987_2703605	NADH-quinone oxidoreductase subunit G
2	4	RPA4137 RPA3770 RPA4138	Ga0565166_01_2585421_2586092	phasin
2	4	RPA1438 RPA4620 RPA1376	Ga0565166_01_450324_451223	nitrogenase iron protein NifH
2	4	RPA0700 RPA2330 RPA1214	Ga0565166_01_2968216_2969028	phosphonate transport system ATP-binding protein
2	4	RPA4271 RPA3734	Ga0565166_01_901071_902015 Ga0565166_01_2716346_2717314	penicillin tolerance protein (lytB), control of stringent response
2	4	RPA3252 RPA3283	Ga0565166_01_2295155_2296345 Ga0565166_01_2328962_2330152	elongation factor Tu
2	4	RPA2686 RPA2998 RPA0898	Ga0565166_01_1658218_1659108	dihydrodipicolinate synthase
2	4	RPA3311 RPA3645	Ga0565166_01_2949133_2951451 Ga0565166_01_2413825_2415909	glycosyl hydrolase
2	4	RPA3604 RPA0231	Ga0565166_01_1071128_1071718 Ga0565166_01_3547743_3548303	uncharacterized protein (TIGR00645 family)
2	4	RPA2795 RPA0285	Ga0565166_01_2096555_2097370 Ga0565166_01_3648539_3649240	pyridoxal phosphate enzyme (YggS family)
2	4	RPA1511 RPA0345	Ga0565166_01_2916566_2917453 Ga0565166_01_2347134_2348114	magnesium chelatase accessory protein
2	4	RPA2164 RPA1140	Ga0565166_01_1237322_1238962 Ga0565166_01_218442_220085	chaperonin GroEL2, cpn60
2	4	RPA0718 RPA2096	Ga0565166_01_2509729_2511216 Ga0565166_01_1940744_1942324	cobyric acid synthase
2	4	RPA0689 RPA0702	Ga0565166_01_2958771_2959925 Ga0565166_01_2969838_2971022	alpha-D-ribose 1-methylphosphonate 5-triphosphate diphosphatase
2	4	RPA0090 RPA0778	Ga0565166_01_1990023_1990433 Ga0565166_01_2068421_2068870	cell division protein FtsX
2	4	RPA0104 RPA3409	Ga0565166_01_2037475_2039298 Ga0565166_01_1839686_1841530	Amidohydrolase
2	4	RPA0105 RPA1394 RPA2797	Ga0565166_01_2098947_2100452	transcriptional regulator, GntR family with aminotransferase domain
2	4	RPA2098 RPA1400 RPA0418	Ga0565166_01_211311_212042	Glutamine amidotransferase class-I
2	4	RPA0494 RPA0583	Ga0565166_01_866646_869492 Ga0565166_01_3903282_3906452	sensor histidine kinase with PAS/PAC and Response regulator receiver domains
2	4	RPA0515 RPA3697 RPA4105	Ga0565166_01_1100174_1101394	possible efflux pump protein FarA
2	4	RPA0522 RPA3367 RPA4282	Ga0565166_01_3855365_3855805	possible activator of photopigment and puc with BLUF domain
2	4	RPA3795 RPA0650 RPA1811	Ga0565166_01_923479_924258	cyclohex-1-ene-1-carboxyl-CoA hydratase
2	4	RPA4088 RPA0681	Ga0565166_01_491218_492315 Ga0565166_01_3091354_3092421	membrane permeases, predicted cation efflux pump
2	4	RPA0683 RPA4086	Ga0565166_01_495102_496295 Ga0565166_01_3087455_3088567	possible ABC transporter permease component
2	4	RPA3718 RPA0685 RPA1413	Ga0565166_01_2466173_2467042	transcriptional regulator, IclR family
2	4	RPA2081 RPA0720	Ga0565166_01_3500572_3501414 Ga0565166_01_1948301_1949161	putative ABC-type cobalamin/Fe3+-siderophores transport systems, periplasmic components
2	4	RPA0722 RPA2382	Ga0565166_01_3501411_3502190 Ga0565166_01_1949161_1949943	putative iron(III) dicitrate ABC transporter, ATP-binding component FecE
2	4	RPA3580 RPA0770 RPA3836	Ga0565166_01_2035918_2036844	Integrase, catalytic domain
2	4	RPA0816 RPA0958	Ga0565166_01_2999372_3001153 Ga0565166_01_96766_98556	putative acyl-CoA dehydrogenase
2	4	RPA0857 RPA3371	Ga0565166_01_1293009_1293713 Ga0565166_01_3176077_3176778	possible outer membrane protein
2	4	RPA0900 RPA1283 RPA2871	Ga0565166_01_1500668_1501279	probable Rht family transporter, amino acid efflux
2	4	RPA1141 RPA2165	Ga0565166_01_1239110_1239424 Ga0565166_01_220286_220582	chaperonin GroES1, cpn10
2	4	RPA1195 RPA4633	Ga0565166_01_3019276_3020055 Ga0565166_01_441323_442168	short-chain dehydrogenase
2	4	RPA1212 RPA1510	Ga0565166_01_3623006_3623983 Ga0565166_01_2917466_2918419	Alpha/beta hydrolase fold
2	4	RPA1241 RPA2129	Ga0565166_01_1929582_1930430 Ga0565166_01_304774_305577	possible tonB transport protein
2	4	RPA1369 RPA3656 RPA4708	Ga0565166_01_132087_133055	conserved unknown protein
2	4	RPA2361 RPA1427	Ga0565166_01_1197245_1197946 Ga0565166_01_191077_191742	putative ABC transporter, permease protein
2	4	RPA1430 RPA1428	Ga0565166_01_1728447_1729232 Ga0565166_01_190240_191013	possible lipoprotein
2	4	RPA1493 RPA1547	Ga0565166_01_2880527_2881960 Ga0565166_01_2939420_2940868	PucC, possible chlorophyll Major Facilitator Superfamily (MFS) exporter
2	4	RPA2365 RPA1588	Ga0565166_01_796245_797312 Ga0565166_01_1202255_1203355	putative L-allo-threonine aldolase
2	4	RPA2809 RPA1608 RPA3284	Ga0565166_01_2330314_2331543	Beta-lactamase
2	4	RPA1627 RPA1676	Ga0565166_01_2833723_2836542 Ga0565166_01_2540594_2543428	multidomain chemotaxis histidine kinase CheA2 (Hpt, CheA, CheW, & Resp. Reg. Rec. domains)
2	4	RPA1628 RPA1677	Ga0565166_01_2540099_2540590 Ga0565166_01_2833228_2833719	chemotaxis signal transduction/oligomerization protein CheW2
2	4	RPA1654 RPA4336 RPA3023	Ga0565166_01_2758178_2759116	putative oxido-reductase
2	4	RPA1787 RPA1707	Ga0565166_01_2478272_2480146 Ga0565166_01_2490956_2492830	putative feruloyl-CoA synthetase
2	4	RPA3194 RPA3462 RPA1776	Ga0565166_01_879227_880366	possible lipid transfer protein
2	4	RPA1819 RPA4792	Ga0565166_01_3490456_3491067 Ga0565166_01_927846_928412	RNA polymerase ECF-type sigma factor, possible FecI
2	4	RPA4817 RPA1915	Ga0565166_01_984043_984711 Ga0565166_01_3274947_3275612	two-component transcriptional regulator FeuP, winged helix family
2	4	RPA4415 RPA1967	Ga0565166_01_2325744_2326847 Ga0565166_01_3449964_3451067	putative component of multidrug efflux system
2	4	RPA2010 RPA2897	Ga0565166_01_1047153_1047980 Ga0565166_01_1478645_1479502	putative chemotaxis protein motB1
2	4	RPA2131 RPA2756	Ga0565166_01_189191_190189 Ga0565166_01_183339_184322	hypothetical protein
2	4	RPA2635 RPA2353 RPA2615	Ga0565166_01_1190117_1190992	putative nitrogenase NifH subunit
2	4	RPA4507 RPA2493	Ga0565166_01_3158150_3159976 Ga0565166_01_1905751_1907571	possible P-methylase
2	4	RPA2501 RPA4243	Ga0565166_01_2683748_2685532 Ga0565166_01_1848982_1850787	poly-beta-hydroxybutyrate synthase
2	4	RPA3729 RPA2647 RPA3439	Ga0565166_01_908689_909861	putative hydrolase
2	4	RPA2724 RPA2796	Ga0565166_01_1686028_1687329 Ga0565166_01_2097389_2098693	glycine hydroxymethyltransferase
2	4	RPA4668 RPA3802	Ga0565166_01_816581_817429 Ga0565166_01_356513_357313	carbon monoxide dehydrogenase medium subunit
2	4	RPA3803 RPA4666	Ga0565166_01_816053_816538 Ga0565166_01_359965_360450	carbon-monoxide dehydrogenase small subunit
2	4	RPA4782 RPA3944	Ga0565166_01_699125_700204 Ga0565166_01_3268451_3269485	uncharacterized membrane protein YbhN (UPF0104 family)
2	4	RPA3962 RPA4237	Ga0565166_01_2675943_2676719 Ga0565166_01_683665_684453	ATP-binding component of ABC transporter
2	4	RPA4238 RPA3963	Ga0565166_01_2676722_2677870 Ga0565166_01_682480_683661	putative permease of ABC transporter
2	4	RPA4483 RPA4202 RPA4481	Ga0565166_01_3085347_3086669	methyl-accepting chemotaxis sensory transducer
2	4	RPA4329 RPA4330	Ga0565166_01_2752073_2752573 Ga0565166_01_2751196_2751669	conserved unknown protein
2	4	RPA4427 RPA4762	Ga0565166_01_3461430_3461984 Ga0565166_01_3247997_3248584	putative methylated-DNA-protein-cystein methyltransferase
2	4	RPA4629 RPA4631	Ga0565166_01_444463_444657 Ga0565166_01_446879_447103	ferredoxin 2[4Fe-4S], fdxN
2	3	RPA1529 RPA1536	Ga0565166_01_2898093_2899526	transcriptional regulator PpsR
2	3	RPA1290 RPA2282	Ga0565166_01_538646_538951	addiction module HigA family antidote
2	3	RPA4617 RPA1373	Ga0565166_01_454423_456102	nitrogenase molybdenum-cofactor synthesis protein NifE
2	3	RPA1013 RPA0015	Ga0565166_01_3301287_3302744	nitrogen fixation protein fixG, homologous to rdxB of R. sphaeroides
2	3	RPA2861 RPA3307	Ga0565166_01_1509649_1510440	exodeoxyribonuclease-3
2	3	RPA0749	Ga0565166_01_2658479_2659306 Ga0565166_01_2647188_2648024	sulfate transport system permease protein
2	3	RPA4616 RPA1372	Ga0565166_01_456113_457486	nitrogenase reductase-associated ferredoxin, nifN
2	3	RPA2696 RPA0824	Ga0565166_01_1666513_1667271	signal peptidase I
2	3	RPA2750	Ga0565166_01_1704076_1705617 Ga0565166_01_415678_417165	Undecaprenyl-phosphate glucose phosphotransferase
2	3	RPA0376 RPA2838	Ga0565166_01_1529050_1529703	putative L-isoaspartyl protein carboxyl methyltransferase
2	3	RPA4794	Ga0565166_01_1953896_1955053 Ga0565166_01_3493270_3494286	putative cytochrome bd-quinol oxidase subunit II
2	3	RPA0748	Ga0565166_01_2646281_2647183 Ga0565166_01_2659303_2660172	possible sulfate ABC transporter, permease component
2	3	RPA4176 RPA4005	Ga0565166_01_2610190_2610468	ribosomal protein S21
2	3	RPA4643 RPA0945	Ga0565166_01_1983096_1985117	transketolase
2	3	RPA3651 RPA0386	Ga0565166_01_3929830_3930855	DNA end-binding protein Ku
2	3	RPA4081 RPA3677	Ga0565166_01_2430676_2431476	pilus assembly protein CpaB
2	3	RPA3500 RPA1329	Ga0565166_01_1154275_1155702	fumarate hydratase class II
2	3	RPA3931 RPA0648	Ga0565166_01_708187_710061	flagellar hook-associated protein 1 FlgK
2	3	RPA4582 RPA3990	Ga0565166_01_479369_480364	UDP-glucose 4-epimerase
2	3	RPA3554 RPA2257	Ga0565166_01_170358_170816	arsenate reductase
2	3	RPA4199 RPA2507	Ga0565166_01_1843745_1844473	2-haloacid dehalogenase
2	3	RPA1257	Ga0565166_01_2526649_2527443 Ga0565166_01_1942376_1943131	adenosylcobinamide-GDP ribazoletransferase
2	3	RPA4780 RPA3736	Ga0565166_01_3265953_3266966	phosphate transport system substrate-binding protein
2	3	RPA0010 RPA2351	Ga0565166_01_3297034_3297543	possible glutamate uptake transcriptional regulator, AsnC family
2	3	RPA0127 RPA0056	Ga0565166_01_3599055_3599903	sn-glycerol 3-phosphate transport system, integral membrane protein
2	3	RPA0058 RPA4788	Ga0565166_01_3596526_3597842	putative sn-glycerol 3-phosphate transport system
2	3	RPA0077	Ga0565166_01_2538848_2539159 Ga0565166_01_3571046_3571369	hypothetical protein
2	3	RPA4096 RPA0095	Ga0565166_01_3379755_3380900	putative multidrug efflux membrane fusion protein
2	3	RPA0137 RPA1630	Ga0565166_01_2831574_2832731	chemotaxis methylesterase, CheB1
2	3	RPA2309 RPA0150	Ga0565166_01_3405909_3406931	putative ABC transporter, iron, hemin permease homolog
2	3	RPA0151 RPA2308	Ga0565166_01_3404846_3405907	possible iron ABC transporter periplasmic binding protein
2	3	RPA0220	Ga0565166_01_1468593_1469492 Ga0565166_01_3520337_3521332	putative cation efflux system protein
2	3	RPA0233 RPA4559	Ga0565166_01_3704457_3705350	putative Citrate lyase beta chain (acyl lyase subunit) (citE)
2	3	RPA0266 RPA3121	Ga0565166_01_423393_424871	putative alginate o-acetyltransferase AlgI
2	3	RPA0273 RPA0275	Ga0565166_01_3639069_3640511	ammonium transporter AmtB
2	3	RPA4094 RPA0377	Ga0565166_01_2686529_2687362	conserved unknown protein
2	3	RPA1764 RPA0398	Ga0565166_01_862773_863645	putative 2, 4-dienoyl-CoA reductase (NADPH) precursor
2	3	RPA0405 RPA1881	Ga0565166_01_1532462_1533835	TRAP transporter TAXI family solute receptor
2	3	RPA0731 RPA0430	Ga0565166_01_3786065_3786988	hydrogen peroxide-inducible transcriptional regulator OxyR, LysR family
2	3	RPA0465	Ga0565166_01_1755588_1757204 Ga0565166_01_720619_722055	possible transmembrane protein
2	3	RPA0467 RPA3271	Ga0565166_01_3926769_3927749	putative glycerate dehydrogenase
2	3	RPA0472 RPA3728	Ga0565166_01_1923476_1925482	OmpA-like transmembrane domain
2	3	RPA0475 RPA2201	Ga0565166_01_2107948_2108979	putative oxidoreductase
2	3	RPA0539 RPA3422	Ga0565166_01_1266441_1266992	transcriptional regulator, MarR family
2	3	RPA0552 RPA2448	Ga0565166_01_1891138_1892472	dicarboxylate transport protein
2	3	RPA0589 RPA3115	Ga0565166_01_3350897_3352588	possible acyl-CoA dehydrogenase
2	3	RPA0723	Ga0565166_01_3502187_3503242 Ga0565166_01_1949940_1950950	possible hemin ABC transporter, permease component
2	3	RPA0725 RPA2284	Ga0565166_01_2063080_2063394	possible chaperone
2	3	RPA0729 RPA3674	Ga0565166_01_2427989_2428540	Flp pilus assembly protein TadG
2	3	RPA3673 RPA0730	Ga0565166_01_2427371_2427979	conserved unknown protein
2	3	RPA0750	Ga0565166_01_2648303_2649292 Ga0565166_01_2657002_2658009	sulfate ABC transporter, periplasmic binding protein component
2	3	RPA0766 RPA4143	Ga0565166_01_2590176_2590916	transcriptional regulator, Crp/Fnr family
2	3	RPA4002 RPA0780	Ga0565166_01_240503_241795	possible acyl-CoA dehydrogenase
2	3	RPA0783	Ga0565166_01_3853662_3855320 Ga0565166_01_242754_244589	putative diguanylate cyclase (GGDEF)/phosphodiesterase (EAL)
2	3	RPA0809 RPA4151	Ga0565166_01_117852_118757	transcriptional regulator, LysR family
2	3	RPA4346 RPA0817	Ga0565166_01_95396_96604	probable acyl-CoA thiolase
2	3	RPA0854 RPA1554	Ga0565166_01_3173249_3174478	5-aminolevulinic acid synthase (ALAS)
2	3	RPA0915 RPA1940	Ga0565166_01_58837_59835	putative NADPH quinone oxidoreductase
2	3	RPA4037 RPA0988	Ga0565166_01_2785151_2785900	putative branched-chain amino acid ABC transporter, ATP-binding protein
2	3	RPA4341 RPA1010	Ga0565166_01_2762372_2764363	Beta-lactamase-like:ATP/GTP-binding site motif A (P-loop)
2	3	RPA3088 RPA1017	Ga0565166_01_2168018_2168410	Nitrogen fixation-related protein
2	3	RPA1056 RPA4658	Ga0565166_01_576876_577862	putative dehydrogenase (zinc-binding alcohol dehydrogenase, NADPH quinone oxidoreductase, oxidoreductase)
2	3	RPA1234 RPA4042	Ga0565166_01_2787754_2789685	possible long-chain-fatty-acid--CoA ligase
2	3	RPA4693 RPA1310	Ga0565166_01_127539_128705	putative NADH:flavin oxidoreductase
2	3	RPA1414 RPA3192	Ga0565166_01_2256455_2257315	MaoC-like dehydratase
2	3	RPA1431 RPA2405	Ga0565166_01_210307_211140	putative NAD+ ADP-ribosyltransferase
2	3	RPA3153 RPA1482	Ga0565166_01_2947670_2948512	hypothetical protein
2	3	RPA1489 RPA3014	Ga0565166_01_2013202_2013894	two-component transcriptional regulator, LuxR family
2	3	RPA1559	Ga0565166_01_2873077_2874534 Ga0565166_01_3946893_3948311	ribulose-bisphosphate carboxylase large chain
2	3	RPA1573	Ga0565166_01_532512_533069 Ga0565166_01_2865099_2865701	LemA family
2	3	RPA4332 RPA1576	Ga0565166_01_2754394_2755044	putative glutathione S-transferase
2	3	RPA1994 RPA1591	Ga0565166_01_799088_799474	conserved unknown protein
2	3	RPA1612 RPA4553	Ga0565166_01_2849733_2850902	putative acyl-CoA dehydrogenase
2	3	RPA1639 RPA4800	Ga0565166_01_2810129_2811406	possible oxalate/formate Major Facilitator Family (MFS) antiporter
2	3	RPA1691 RPA4763	Ga0565166_01_3248609_3250030	probable cation efflux pump (multidrug resistance protein)
2	3	RPA1702 RPA4823	Ga0565166_01_3280042_3281592	putative acyl-CoA ligase
2	3	RPA1710 RPA1709	Ga0565166_01_2488290_2489534	putative acyl-CoA dehydrogenase
2	3	RPA3215 RPA1711	Ga0565166_01_2487449_2488162	putative nitroreductase
2	3	RPA1793 RPA4020	Ga0565166_01_324761_325633	branched-chain amino acid transport system permease protein
2	3	RPA1872 RPA3956	Ga0565166_01_693737_694057	Rhodocoxin
2	3	RPA1991	Ga0565166_01_1754309_1755409 Ga0565166_01_1296112_1297188	hypothetical protein
2	3	RPA2001 RPA2326	Ga0565166_01_1038575_1040131	putative acetolactate synthase large subunit
2	3	RPA2013	Ga0565166_01_1048610_1049764 Ga0565166_01_1194107_1195285	possible aminotransferase
2	3	RPA2074 RPA2839	Ga0565166_01_1528445_1528816	response regulator receiver (CheY-like protein)
2	3	RPA2182	Ga0565166_01_2761499_2762206 Ga0565166_01_1252066_1252779	putative glutathione S-transferase
2	3	RPA3556 RPA2256	Ga0565166_01_170809_171165	transcriptional regulator, ArsR family, ArsR1
2	3	RPA2277 RPA2411	Ga0565166_01_2070105_2070980	possible ABC transporter, permease protein
2	3	RPA2303	Ga0565166_01_3397810_3398574 Ga0565166_01_2493333_2494091	putative 3-hydroxyacyl-CoA dehydrogenase
2	3	RPA2316 RPA2765	Ga0565166_01_1712743_1713570	enoyl-CoA hydratase
2	3	RPA2320 RPA3495	Ga0565166_01_1157386_1158903	possible TctA subunit of the Tripartite Tricarboxylate Transport(TTT) Family
2	3	RPA2354 RPA2634	Ga0565166_01_1191028_1191957	putative nitrogenase iron-molybdenum cofactor biosynthesis protein NifB
2	3	RPA2413 RPA3294	Ga0565166_01_161276_162040	putative urea/short-chain amide transport system ATP-binding protein
2	3	RPA2463	Ga0565166_01_12266_13351 Ga0565166_01_1870675_1871841	putative cysteine desulfurase, nifS homolog
2	3	RPA2629 RPA2561	Ga0565166_01_1552840_1554045	polar amino acid ABC transport permease protein aapQ-1
2	3	RPA3482 RPA2573	Ga0565166_01_1562770_1564053	possible membrane protein, permease.
2	3	RPA2620 RPA2803	Ga0565166_01_1762174_1762488	unknown protein
2	3	RPA3657 RPA2714	Ga0565166_01_1679196_1680761	putative long-chain-fatty-acid--CoA ligase
2	3	RPA2734 RPA2773	Ga0565166_01_1719612_1720559	possible epoxide hydrolase-related protein
2	3	RPA2784	Ga0565166_01_1337455_1338150 Ga0565166_01_1970304_1970999	possible nodulin-related protein
2	3	RPA2815	Ga0565166_01_1775587_1776372 Ga0565166_01_1767270_1767998	possible outer membrane protein
2	3	RPA3022 RPA4565	Ga0565166_01_179235_180374	putative diguanylate cyclase (GGDEF)
2	3	RPA4013 RPA3057	Ga0565166_01_2132815_2134680	ABC transporter, duplicated ATPase domains
2	3	RPA3655 RPA3067	Ga0565166_01_2145573_2146628	putative NAD-dependent alcohol dehydrogenase
2	3	RPA3308 RPA3943	Ga0565166_01_700663_701169	ycfI, putative structural proteins
2	3	RPA3745 RPA4573	Ga0565166_01_894578_895078	unknown protein
2	3	RPA3812 RPA4472	Ga0565166_01_806630_807400	putative holocytochrome c synthase
2	3	RPA4422 RPA3863	Ga0565166_01_508778_509491	transcriptional regulator, Crp/Fnr family
2	3	RPA4299 RPA4300	Ga0565166_01_2729554_2730483	Permeases of the drug/metabolite transporter (DMT) superfamily
2	3	RPA4307 RPA4306	Ga0565166_01_2733279_2734964	methyl-accepting chemotaxis receptor/sensory transducer
2	3	RPA4395	Ga0565166_01_3432457_3433899 Ga0565166_01_1609922_1611346	transcriptional regulator, XRE family
2	3	RPA4443	Ga0565166_01_438362_440014 Ga0565166_01_610676_612304	acyl-CoA synthetase
2	3	RPA4462 RPA4477	Ga0565166_01_3362490_3363563	Lipocalin-related protein and Bos/Can/Equ allergen
2	3	RPA4522	Ga0565166_01_3943910_3944656 Ga0565166_01_1979650_1980342	Haloacid dehalogenase-like hydrolase
2	3	RPA4634	Ga0565166_01_440227_441027 Ga0565166_01_598098_598970	xanthine dehydrogenase accessory factor
2	3	RPA4793	Ga0565166_01_3491852_3493267 Ga0565166_01_1952309_1953883	cytochrome bd-quinol oxidase subunit I
2	3	RPA4796	Ga0565166_01_2844051_2844623 Ga0565166_01_3494647_3495240	ErfK/YbiS/YcfS/YnhG
2	3	RPA4809	Ga0565166_01_3508336_3509019 Ga0565166_01_1969165_1969881	putative ABC transporter, ATP-binding protein
2	3	RPA3029	Ga0565166_01_1330382_1330555 Ga0565166_01_1150711_1150884	uncharacterized membrane protein YtjA (UPF0391 family)
2	2	RPA3702	Ga0565166_01_2454293_2458129	5-methyltetrahydrofolate--homocysteine methyltransferase
2	2	RPA0508	Ga0565166_01_3894877_3895842	acetyl-CoA carboxylase carboxyl transferase subunit alpha
2	2	RPA0175	Ga0565166_01_3762909_3763316	putative H+-transporting ATP synthase epsilon chain.
2	2	RPA4615	Ga0565166_01_457536_457937	nitrogenase molybdenum-iron protein nifX
2	2	RPA3705	Ga0565166_01_2458288_2459787	glycerol kinase
2	2	RPA0302	Ga0565166_01_3667873_3668343	putative protein-export protein SecB
2	2	RPA2967	Ga0565166_01_1359887_1361296	glutamine synthetase
2	2	RPA0434	Ga0565166_01_3846359_3847465	putative tRNA pseudouridine 55 synthase
2	2	RPA2888	Ga0565166_01_1490714_1491475	triose-phosphate isomerase
2	2	RPA0875	Ga0565166_01_3193141_3194178	ferrochelatase
2	2	RPA3900	Ga0565166_01_730173_730961	putative flagellar basal-body rod protein flgg (distal rod protein)
2	2	RPA0679	Ga0565166_01_3953213_3955243	Protein of unknown function UPF0004:Elongator protein 3/MiaB/NifB
2	2	RPA4216	Ga0565166_01_2660292_2662451	malate synthase G
2	2	RPA0328	Ga0565166_01_3691213_3691839	XTP/dITP diphosphohydrolase
2	2	RPA1546	Ga0565166_01_2881957_2882658	magnesium-protoporphyrin O-methyltransferase
2	2	RPA0624	Ga0565166_01_47224_48381	succinyl-diaminopimelate desuccinylase
2	2	RPA3227	Ga0565166_01_2281690_2282079	30S ribosomal protein S11
2	2	RPA1552	Ga0565166_01_2877203_2878306	conserved unknown protein
2	2	RPA3883	Ga0565166_01_743857_744927	putative flagellar biosynthetic protein flhB
2	2	RPA4015	Ga0565166_01_2771565_2772974	adenosylhomocysteinase
2	2	RPA0166	Ga0565166_01_3772002_3772412	Iojap-related protein
2	2	RPA0082	Ga0565166_01_3562931_3564508	ubiquinone biosynthesis protein
2	2	RPA3084	Ga0565166_01_2162490_2163983	replicative DNA helicase (dnaB)
2	2	RPA3240	Ga0565166_01_2289470_2289838	50S ribosomal protein L14
2	2	RPA1178	Ga0565166_01_254289_255839	putative histidyl-tRNA synthetase
2	2	RPA2867	Ga0565166_01_1501909_1502946	pyruvate dehydrogenase E1 component alpha subunit
2	2	RPA3002	Ga0565166_01_3073208_3073810	K+-transporting ATPase ATPase C chain
2	2	RPA3129	Ga0565166_01_2203947_2204114	50S ribosomal protein L33
2	2	RPA2683	Ga0565166_01_1656414_1657148	KipI family sensor histidine kinase inhibitor
2	2	RPA0694	Ga0565166_01_2963419_2964030	putative PhnH protein, phosphonate metabolism, function unknown
2	2	RPA2599	Ga0565166_01_1597166_1599931	DNA gyrase subunit A
2	2	RPA1839	Ga0565166_01_938936_939313	dihydroneopterin aldolase
2	2	RPA2045	Ga0565166_01_1178181_1179197	biotin synthase
2	2	RPA4376	Ga0565166_01_628232_628729	signal peptidase II
2	2	RPA3246	Ga0565166_01_2291911_2292189	small subunit ribosomal protein S19
2	2	RPA1553	Ga0565166_01_2876113_2877189	putative photosynthetic complex assembly protein 2
2	2	RPA2692	Ga0565166_01_1661991_1662383	RNA polymerase omega subunit
2	2	RPA0334	Ga0565166_01_3698479_3699612	molecular chaperone DnaJ
2	2	RPA0846	Ga0565166_01_3163565_3164308	Fo ATP synthase subunit A
2	2	RPA3985	Ga0565166_01_659384_660364	ADP-L-glycero-D-mannoheptose-6-epimerase
2	2	RPA3636	Ga0565166_01_2400190_2401710	putative glucose-6-phosphate 1-dehydrogenase
2	2	RPA3232	Ga0565166_01_2286014_2286208	ribosomal protein L30
2	2	RPA3644	Ga0565166_01_2411678_2413828	1,4-alpha-glucan branching enzyme (glycogen branching enzyme)
2	2	RPA4630	Ga0565166_01_445314_446870	nitrogen fixation protein nifB
2	2	RPA1051	Ga0565166_01_566193_569321	pyruvate phosphate dikinase
2	2	RPA0323	Ga0565166_01_3687074_3687463	Protein of unknown function UPF0102
2	2	RPA1606	Ga0565166_01_794831_795163	monothiol glutaredoxin
2	2	RPA1181	Ga0565166_01_259245_260099	HAD superfamily hydrolase (TIGR01459 family)
2	2	RPA0444	Ga0565166_01_3836595_3838205	putative apolipoprotein n-acyltransferase
2	2	RPA0709	Ga0565166_01_3353681_3354184	conserved unknown protein
2	2	RPA3125	Ga0565166_01_2200242_2202608	ribonuclease R
2	2	RPA3491	Ga0565166_01_1161620_1162762	putative protease subunit hflK
2	2	RPA3847	Ga0565166_01_771306_773975	alanyl-tRNA synthetase
2	2	RPA4377	Ga0565166_01_625153_628161	isoleucyl-tRNA synthetase
2	2	RPA3254	Ga0565166_01_2298487_2298957	small subunit ribosomal protein S7
2	2	RPA0018	Ga0565166_01_3303929_3304663	cytochrome c oxidase cbb3-type subunit 2
2	2	RPA0435	Ga0565166_01_3845946_3846362	ribosome-binding factor A
2	2	RPA3074	Ga0565166_01_2152872_2153609	3-oxoacyl-acyl carrier protein reductase fabG
2	2	RPA1039	Ga0565166_01_554576_555472	possible isopentenyl monophosphate kinase
2	2	RPA1604	Ga0565166_01_792328_793296	dimethylhistidine N-methyltransferase
2	2	RPA2874	Ga0565166_01_1499226_1500509	enolase
2	2	RPA3634	Ga0565166_01_2396296_2399148	transaldolase/glucose-6-phosphate isomerase
2	2	RPA3249	Ga0565166_01_2293345_2293965	large subunit ribosomal protein L4
2	2	RPA0227	Ga0565166_01_3551217_3552329	3-isopropylmalate dehydrogenase
2	2	RPA4836	Ga0565166_01_3286196_3286462	small subunit ribosomal protein S20
2	2	RPA1583	Ga0565166_01_2856300_2857394	putative membrane protein
2	2	RPA3155	Ga0565166_01_2227005_2227856	putative pantoate-beta-alanine ligase
2	2	RPA2559	Ga0565166_01_1550288_1551478	cystathionine beta-lyase
2	2	RPA0617	Ga0565166_01_3196299_3196904	recombination protein RecR
2	2	RPA0512	Ga0565166_01_3788954_3791599	DNA mismatch repair protein MutS
2	2	RPA0803	Ga0565166_01_104977_106020	putative mRNA 3-end processing factor
2	2	RPA0591	Ga0565166_01_3775615_3778419	Protein PII uridylyltransferase
2	2	RPA3532	Ga0565166_01_1112498_1113895	UDP-N-acetylmuramoylalanine--D-glutamate ligase
2	2	RPA0219	Ga0565166_01_3519680_3520015	succinate dehydrogenase / fumarate reductase cytochrome b subunit
2	2	RPA3268	Ga0565166_01_2309165_2313289	RNA polymerase beta subunit
2	2	RPA3077	Ga0565166_01_2156462_2156923	possible 30S ribosomal protein S6
2	2	RPA3694	Ga0565166_01_2451231_2451974	3-deoxy-manno-octulosonate cytidylyltransferase (CMP-KDO synthetase)
2	2	RPA0833	Ga0565166_01_3143654_3144592	heme O synthase
2	2	RPA0831	Ga0565166_01_3141079_3141939	cytochrome c oxidase subunit II
2	2	RPA1099	Ga0565166_01_3154504_3155028	crossover junction endodeoxyribonuclease RuvC
2	2	RPA0433	Ga0565166_01_3847468_3847737	ribosomal protein S15
2	2	RPA0040	Ga0565166_01_3536974_3537372	translation initiation factor IF-3
2	2	RPA0425	Ga0565166_01_3779467_3779991	3-hydroxydecanoyl-acyl carrier protein dehydrase
2	2	RPA1981	Ga0565166_01_1024912_1025637	ribose 5-phosphate isomerase
2	2	RPA0069	Ga0565166_01_3585214_3586428	tryptophan synthase beta chain
2	2	RPA4608	Ga0565166_01_461213_462415	cysteine desulfurase
2	2	RPA4642	Ga0565166_01_1981969_1983054	fructose-bisphosphate aldolase class II
2	2	RPA3065	Ga0565166_01_2143686_2144699	pyridoxal phosphate biosynthetic protein PdxA
2	2	RPA4607	Ga0565166_01_462420_463583	putative homocitrate synthase
2	2	RPA4466	Ga0565166_01_3367476_3367805	putative sulfur oxidation protein soxZ
2	2	RPA2660	Ga0565166_01_1632769_1634595	glucosamine-fructose-6-phosphate aminotransferase
2	2	RPA2466	Ga0565166_01_1866724_1868040	sufD, needed for fhuF Fe-S center production/stability
2	2	RPA3080	Ga0565166_01_2158319_2158903	putative 50S ribosomal protein L9, cultivar specific nodulation protein Csn1
2	2	RPA3701	Ga0565166_01_2453407_2454291	methylenetetrahydrofolate reductase (NADPH)
2	2	RPA3107	Ga0565166_01_2186844_2188322	Glu-tRNA(Gln) amidotransferase subunit A
2	2	RPA3740	Ga0565166_01_512328_514397	squalene-hopene/tetraprenyl-beta-curcumene cyclase
2	2	RPA4623	Ga0565166_01_448618_448821	nitrogen fixation protein NifT
2	2	RPA0506	Ga0565166_01_3893777_3894745	site-specific integrase/recombinase XerD
2	2	RPA1543	Ga0565166_01_2887317_2888918	protochlorophyllide reductase BchB subunit
2	2	RPA2587	Ga0565166_01_1583133_1584092	lipoic acid synthetase
2	2	RPA3250	Ga0565166_01_2293967_2294695	50S ribosomal protein L3
2	2	RPA1888	Ga0565166_01_970516_971772	putative major capsid protein, R. capsulatus GTA orfg5 homologue
2	2	RPA2850	Ga0565166_01_1522069_1523070	conserved unknown protein
2	2	RPA2395	Ga0565166_01_1614675_1615592	methylisocitrate lyase
2	2	RPA0037	Ga0565166_01_3538584_3539666	phenylalanyl-tRNA synthetase alpha chain
2	2	RPA0189	Ga0565166_01_3744595_3747552	putative alpha-ketoglutarate dehydrogenase (E1 subunit)
2	2	RPA1829	Ga0565166_01_931227_932213	LAO/AO transport system kinase
2	2	RPA3671	Ga0565166_01_2426389_2426673	translation initiation factor if-1 (infA)
2	2	RPA1983	Ga0565166_01_1026187_1027572	putative glutathione reductase
2	2	RPA2700	Ga0565166_01_1669441_1670199	putative DNA repair protein RecO
2	2	RPA2046	Ga0565166_01_1179696_1181285	2-isopropylmalate synthase
2	2	RPA2605	Ga0565166_01_1602889_1603983	S-adenosylmethionine tRNA ribosyltransferase
2	2	RPA0352	Ga0565166_01_205159_206970	GTP-binding protein LepA
2	2	RPA0812	Ga0565166_01_103184_103975	putative transmembrane protein
2	2	RPA2726	Ga0565166_01_1687836_1688987	diaminohydroxyphosphoribosylaminopyrimidine deaminase/5-amino-6-(5-phosphoribosylamino)uracil reductase
2	2	RPA4527	Ga0565166_01_504720_505343	putative septum formation maf protein
2	2	RPA0078	Ga0565166_01_3569448_3570971	Protein of unknown function UPF0079
2	2	RPA1542	Ga0565166_01_2888920_2890209	light-independent protochlorophyllide reductase subunit N
2	2	RPA2847	Ga0565166_01_1524113_1524919	sec-independent protein translocase protein TatC
2	2	RPA3169	Ga0565166_01_2236761_2237426	lipoate biosynthesis protein B
2	2	RPA0616	Ga0565166_01_3196907_3197224	Uncharacterized BCR
2	2	RPA1123	Ga0565166_01_3107989_3108492	omp16 protein
2	2	RPA4743	Ga0565166_01_3231588_3233036	argininosuccinate lyase, (ASAL)
2	2	RPA2945	Ga0565166_01_1384046_1385371	NADH-quinone oxidoreductase subunit F
2	2	RPA2977	Ga0565166_01_1353283_1357050	ribonucleotide reductase
2	2	RPA3234	Ga0565166_01_2286927_2287289	50S ribosomal protein L18
2	2	RPA3450	Ga0565166_01_1308372_1309868	putative malonic semialdehyde oxidative decarboxylase
2	2	RPA0075	Ga0565166_01_3572379_3575528	ATP-dependent helicase/nuclease subunit B
2	2	RPA2727	Ga0565166_01_1688987_1689595	riboflavin synthase
2	2	RPA0297	Ga0565166_01_3663989_3664423	putative membrane protein
2	2	RPA3048	Ga0565166_01_2125462_2127660	putative polyphosphate kinase
2	2	RPA0242	Ga0565166_01_3712094_3712822	putative tRNA (guanine-N1)-methyltransferase
2	2	RPA4016	Ga0565166_01_2773204_2774400	S-adenosylmethionine synthetase
2	2	RPA4437	Ga0565166_01_3424645_3425853	homoserine O-acetyltransferase
2	2	RPA0631	Ga0565166_01_41463_42116	GTP-binding protein
2	2	RPA3884	Ga0565166_01_743075_743845	putative flagellar biosynthetic protein FliR
2	2	RPA3052	Ga0565166_01_2130436_2131089	phosphoribosylglycinamide formyltransferase-1
2	2	RPA4197	Ga0565166_01_2638244_2638369	50S ribosomal protein L36
2	2	RPA2740	Ga0565166_01_1696605_1697666	fatty acid/phospholipid synthesis protein
2	2	RPA0158	Ga0565166_01_3476840_3477223	putative ribosomal protein L21
2	2	RPA4661	Ga0565166_01_364448_365245	trehalose 6-phosphate phosphatase
2	2	RPA4715	Ga0565166_01_136334_137482	molybdate transport system ATP-binding protein
2	2	RPA2465	Ga0565166_01_1868057_1868812	Fe-S cluster assembly ATP-binding protein
2	2	RPA0241	Ga0565166_01_3711596_3711979	50s ribosomal protein L19
2	2	RPA0159	Ga0565166_01_3477288_3477557	ribosomal protein L27
2	2	RPA0965	Ga0565166_01_2990019_2990615	hydrogenase maturation protease
2	2	RPA3519	Ga0565166_01_1129104_1130789	DNA repair protein RecN (Recombination protein N)
2	2	RPA0162	Ga0565166_01_3479780_3480826	possible GTP-binding proteins
2	2	RPA1054	Ga0565166_01_573682_575289	L-aspartate oxidase
2	2	RPA3111	Ga0565166_01_2188560_2188847	aspartyl-tRNA(Asn)/glutamyl-tRNA(Gln) amidotransferase subunit C
2	2	RPA1161	Ga0565166_01_3028118_3029740	putative exonuclease VII, large subunit OB-fold nucleic acid binding domain
2	2	RPA2453	Ga0565166_01_1881763_1882731	peptide chain release factor 2
2	2	RPA0436	Ga0565166_01_3843111_3845777	translation initiation factor IF-2
2	2	RPA0178	Ga0565166_01_3758757_3760289	putative H+-transporting ATP synthase alpha chain.
2	2	RPA4439	Ga0565166_01_3427074_3428171	putative histidinol-phosphate aminotransferase
2	2	RPA0392	Ga0565166_01_3323803_3325140	argininosuccinate synthase
2	2	RPA2035	Ga0565166_01_1172513_1173532	ketol-acid reductoisomerase
2	2	RPA2906	Ga0565166_01_1425813_1427237	glutamyl-tRNA synthetase
2	2	RPA0343	Ga0565166_01_3545758_3546513	endonuclease III DNA-(apurinic or apyrimidinic site) lyase
2	2	RPA3235	Ga0565166_01_2287301_2287834	large subunit ribosomal protein L6
2	2	RPA2703	Ga0565166_01_1670259_1672520	DNA topoisomerase IV subunitA
2	2	RPA1921	Ga0565166_01_990065_992047	cytochrome c-type biogenesis protein CcmF
2	2	RPA4632	Ga0565166_01_442487_444238	Nif-specific regulatory protein
2	2	RPA3113	Ga0565166_01_2190455_2190976	putative Holliday junction resolvase
2	2	RPA0192	Ga0565166_01_3740439_3741407	malate dehydrogenase
2	2	RPA0973	Ga0565166_01_2985555_2985896	hydrogenase nickel incorporation protein HypA/HybF
2	2	RPA0044	Ga0565166_01_3532663_3533469	bacitracin resistance protein
2	2	RPA0381	Ga0565166_01_173587_174849	glucose-1-phosphate adenylyltransferase
2	2	RPA0822	Ga0565166_01_89702_91072	gamma-glutamylcysteine synthetase
2	2	RPA2730	Ga0565166_01_1690931_1691896	putative thiamine-monophosphate kinase (thiamine-phosphate kinase).
2	2	RPA3650	Ga0565166_01_2419589_2422273	bifunctional non-homologous end joining protein LigD
2	2	RPA3739	Ga0565166_01_899195_899929	adenosylhomocysteine nucleosidase
2	2	RPA3231	Ga0565166_01_2285516_2286001	50S ribosomal protein L15
2	2	RPA1102	Ga0565166_01_3151885_3152931	RuvB
2	2	RPA2725	Ga0565166_01_1687357_1687839	transcriptional repressor NrdR
2	2	RPA0315	Ga0565166_01_3677842_3678798	type I pantothenate kinase
2	2	RPA3531	Ga0565166_01_1114476_1115627	cell division protein FtsW
2	2	RPA1984	Ga0565166_01_1028664_1030052	3-deoxy-7-phosphoheptulonate synthase
2	2	RPA2089	Ga0565166_01_2519338_2520069	precorrin-2/cobalt-factor-2 C20-methyltransferase
2	2	RPA3490	Ga0565166_01_1162759_1163673	putative hflC protein
2	2	RPA2903	Ga0565166_01_1431532_1432242	SOS response transcriptional repressor, lexA
2	2	RPA3742	Ga0565166_01_896897_897736	putative poly-isoprenyl transferase
2	2	RPA2122	Ga0565166_01_1935897_1937318	putative oxygen independent coproporphyrinogen III oxidase
2	2	RPA2886	Ga0565166_01_1492192_1493823	CTP synthase
2	2	RPA4717	Ga0565166_01_138403_139173	molybdate transport system substrate-binding protein
2	2	RPA0696	Ga0565166_01_2964605_2965333	GntR family phosphonate transport system transcriptional regulator
2	2	RPA2084	Ga0565166_01_2523206_2523985	precorrin 3 or 4 methylase
2	2	RPA4772	Ga0565166_01_3257825_3258766	ornithine carbamoyltransferase
2	2	RPA2514	Ga0565166_01_1833761_1834813	putative lysyl-tRNA synthetase
2	2	RPA3061	Ga0565166_01_2137877_2139043	lipopolysaccharide export system permease protein
2	2	RPA2606	Ga0565166_01_1603980_1605113	tRNA guanine transglycosylase
2	2	RPA3820	Ga0565166_01_784302_784547	Protein of unknown function UPF0062
2	2	RPA1167	Ga0565166_01_267230_268186	possible adenine-specific methylase
2	2	RPA1463	Ga0565166_01_601311_603155	dihydroxy-acid dehydratase
2	2	RPA2913	Ga0565166_01_1419859_1420884	UDP-3-O-[3-hydroxymyristoyl] glucosamine N-acyltransferase
2	2	RPA1190	Ga0565166_01_285892_286524	7-carboxy-7-deazaguanine synthase
2	2	RPA2093	Ga0565166_01_2515422_2516807	tricarballylate dehydrogenase
2	2	RPA1072	Ga0565166_01_586174_586611	uncharacterized protein (TIGR02301 family)
2	2	RPA2029	Ga0565166_01_1166858_1167751	putative phosphoserine phosphatase
2	2	RPA2515	Ga0565166_01_1832637_1833764	putative L-lysine 2,3-aminomutase
2	2	RPA0396	Ga0565166_01_3326918_3328126	23S rRNA (adenine2503-C2)-methyltransferase
2	2	RPA1821	Ga0565166_01_929821_930327	uncharacterized repeat protein (TIGR03809 family)
2	2	RPA4741	Ga0565166_01_3229980_3231245	diaminopimelate decarboxylase
2	2	RPA3117	Ga0565166_01_2192802_2193755	aspartate carbamoyltransferase catalytic subunit
2	2	RPA1545	Ga0565166_01_2882658_2883599	light-independent protochlorophyllide reductase subunit L
2	2	RPA0251	Ga0565166_01_3719316_3720581	MiaB-like tRNA modifying enzyme
2	2	RPA0598	Ga0565166_01_3880274_3880546	glutaredoxin 3
2	2	RPA2031	Ga0565166_01_1169075_1170853	acetolactate synthase-1/2/3 large subunit
2	2	RPA0695	Ga0565166_01_2964033_2964491	alpha-D-ribose 1-methylphosphonate 5-triphosphate synthase subunit PhnG
2	2	RPA0701	Ga0565166_01_2969197_2969841	putative acetyltransferase (virginiamycin, streptogramin A, chloramphenicol)
2	2	RPA2907	Ga0565166_01_1424357_1425661	citrate synthase
2	2	RPA2731	Ga0565166_01_1692112_1694241	H+ translocating pyrophosphate synthase
2	2	RPA3735	Ga0565166_01_899870_901018	hopanoid biosynthesis associated radical SAM protein HpnH
2	2	RPA3989	Ga0565166_01_656570_657568	putative lipopolysaccharide-heptosyl-transferase
2	2	RPA0557	Ga0565166_01_2338217_2339197	cysteine synthase, cytosolic O-acetylserine(thiol)lyase
2	2	RPA3986	Ga0565166_01_658121_659209	heptosyltransferase-2
2	2	RPA0255	Ga0565166_01_3344863_3346008	N6-L-threonylcarbamoyladenine synthase
2	2	RPA3069	Ga0565166_01_2147887_2148546	putative guanylate kinase
2	2	RPA0513	Ga0565166_01_3787120_3788325	3-oxoadipyl-CoA thiolase
2	2	RPA1548	Ga0565166_01_2879740_2880507	H subunit of photosynthetic reaction center complex
2	2	RPA0699	Ga0565166_01_2967188_2968096	phosphonate transport system substrate-binding protein
2	2	RPA0603	Ga0565166_01_3875688_3876641	2-polyprenyl-6-hydroxyphenyl methylase/3-demethylubiquinone-9 3-methyltransferase
2	2	RPA0208	Ga0565166_01_3722731_3723387	intracellular septation protein
2	2	RPA3577	Ga0565166_01_1083544_1085469	phosphomethylpyrimidine synthase
2	2	RPA0633	Ga0565166_01_39069_39410	probable ribonuclease p protein component (protein c5)
2	2	RPA3714	Ga0565166_01_2461311_2462501	pimeloyl-CoA dehydrogenase large subunit
2	2	RPA0339	Ga0565166_01_3702171_3702992	dihydrodipicolinate reductase
2	2	RPA0839	Ga0565166_01_3147246_3148664	threonine synthase
2	2	RPA4295	Ga0565166_01_2722188_2723483	adenylosuccinate synthase
2	2	RPA3244	Ga0565166_01_2290800_2291498	30S ribosomal protein S3
2	2	RPA2729	Ga0565166_01_1690285_1690794	N utilization substance protein B
2	2	RPA0808	Ga0565166_01_117118_117882	DNA ligase-associated metallophosphoesterase
2	2	RPA1521	Ga0565166_01_2906522_2907460	2-desacetyl-2-hydroxyethyl bacteriochlorophyllide a dehydrogenase
2	2	RPA0001	Ga0565166_01_3287703_3289139	chromosomal replication initiator protein
2	2	RPA2954	Ga0565166_01_1377236_1378510	putative peptidase T (aminotripeptidase) (tripeptidase)
2	2	RPA2583	Ga0565166_01_1578714_1581572	valyl-tRNA synthetase
2	2	RPA1149	Ga0565166_01_227856_228833	ATP phosphoribosyltransferase
2	2	RPA3242	Ga0565166_01_2290136_2290342	50S ribosomal protein L29
2	2	RPA1838	Ga0565166_01_938446_938943	2-amino-4-hydroxy-6-hydroxymethyldihydropteridine diphosphokinase
2	2	RPA3899	Ga0565166_01_730981_731745	putative flagellar basal-body rod protein flgF
2	2	RPA4775	Ga0565166_01_3261516_3262223	two-component system phosphate regulon response regulator PhoB
2	2	RPA3538	Ga0565166_01_1105095_1106108	Bacterial methyltransferase
2	2	RPA3394	Ga0565166_01_1281117_1281467	DUF37
2	2	RPA3850	Ga0565166_01_766240_769125	glycine cleavage system protein P
2	2	RPA0028	Ga0565166_01_3315012_3316604	phosphoribosylaminoimidazolecarboxamide formyltransferase/IMP cyclohydrolase
2	2	RPA2919	Ga0565166_01_1412355_1412918	ribosome recycling factor
2	2	RPA2397	Ga0565166_01_1616599_1618974	5-methyltetrahydropteroyltriglutamate--homocysteine methyltransferase
2	2	RPA0250	Ga0565166_01_3718450_3719316	diaminopimelate epimerase
2	2	RPA3243	Ga0565166_01_2290353_2290766	large subunit ribosomal protein L16
2	2	RPA3741	Ga0565166_01_897736_898983	squalene-associated FAD-dependent desaturase
2	2	RPA3493	Ga0565166_01_1160129_1160944	thymidylate synthase
2	2	RPA2962	Ga0565166_01_1365344_1366705	putative trigger factor
2	2	RPA0188	Ga0565166_01_3747659_3748993	dihydrolipoamide succinyl transferase
2	2	RPA4270	Ga0565166_01_2715360_2716340	homoserine kinase
2	2	RPA3253	Ga0565166_01_2296385_2298457	elongation factor G
2	2	RPA4821	Ga0565166_01_3278610_3279485	5'-methylthioadenosine phosphorylase
2	2	RPA2909	Ga0565166_01_1423029_1424201	lipid-A-disaccharide synthase
2	2	RPA4635	Ga0565166_01_3360311_3362194	ferrous iron transport protein B
2	2	RPA3104	Ga0565166_01_2182578_2184062	Glu-tRNA(Gln) amidotransferase subunit B
2	2	RPA2959	Ga0565166_01_1369821_1372247	ATP-dependent Lon protease
2	2	RPA4436	Ga0565166_01_3423965_3424642	methionine biosynthesis protein MetW
2	2	RPA1169	Ga0565166_01_266504_266755	molybdopterin synthase sulfur carrier subunit
2	2	RPA2841	Ga0565166_01_1527634_1528401	survival protein surE
2	2	RPA0446	Ga0565166_01_3834917_3835420	Protein of unknown function UPF0054
2	2	RPA0061	Ga0565166_01_3592726_3594063	3-phosphoshikimate 1-carboxyvinyltransferase
2	2	RPA1124	Ga0565166_01_3106821_3107849	tol-pal system protein YbgF
2	2	RPA4048	Ga0565166_01_422215_423048	alpha-D-glucose-1-phosphate cytidylyltransferase
2	2	RPA3119	Ga0565166_01_2195098_2195709	glycerol-3-phosphate acyltransferase PlsY
2	2	RPA2435	Ga0565166_01_1900229_1901584	biotin carboxylase
2	2	RPA3641	Ga0565166_01_2404261_2406216	4-alpha-glucanotransferase
2	2	RPA2922	Ga0565166_01_1409459_1410451	small subunit ribosomal protein S2
2	2	RPA2916	Ga0565166_01_1414663_1415886	1-deoxy-d-xylulose 5-phosphate reductoisomerase
2	2	RPA0691	Ga0565166_01_2960645_2961442	phosphonate ABC transporter, ATP-binding component,PhnK protein
2	2	RPA3574	Ga0565166_01_1087233_1087430	sulfur carrier protein
2	2	RPA0218	Ga0565166_01_3519264_3519683	succinate dehydrogenase / fumarate reductase membrane anchor subunit
2	2	RPA3004	Ga0565166_01_3075914_3077617	potassium-transporting ATPase, A chain, KdpA
2	2	RPA2688	Ga0565166_01_1659241_1659714	small protein B
2	2	RPA4309	Ga0565166_01_2737005_2738174	phosphoserine aminotransferase
2	2	RPA2004	Ga0565166_01_1041539_1042141	uncharacterized protein (TIGR00730 family)
2	2	RPA1505	Ga0565166_01_2926317_2927297	hydroxymethylbilane synthase
2	2	RPA2887	Ga0565166_01_1491631_1492026	preprotein translocase subunit SecG
2	2	RPA1306	Ga0565166_01_334565_335764	tRNA (5-methylaminomethyl-2-thiouridylate)-methyltransferase
2	2	RPA2083	Ga0565166_01_2523972_2525315	putative cobyrinic acid a,c-diamide synthase
2	2	RPA3071	Ga0565166_01_2149530_2150798	DUF175
2	2	RPA2468	Ga0565166_01_1865112_1865483	DUF59
2	2	RPA1055	Ga0565166_01_575350_576462	quinolinate synthetase A
2	2	RPA0293	Ga0565166_01_3657722_3658453	putative glucose inhibited division protein B (GidB)
2	2	RPA0451	Ga0565166_01_3830651_3831139	ribosomal-protein-alanine N-acetyltransferase
2	2	RPA2508	Ga0565166_01_1841693_1843531	putative single-strand DNA-specific exonuclease
2	2	RPA3272	Ga0565166_01_2315944_2316636	large subunit ribosomal protein L1
2	2	RPA0294	Ga0565166_01_3658939_3660810	putative glucose inhibited division protein A (GidA)
2	2	RPA3275	Ga0565166_01_2317767_2317958	preprotein translocase subunit SecE
2	2	RPA4469	Ga0565166_01_3369318_3369980	conserved unknown protein
2	2	RPA2030	Ga0565166_01_1167783_1168688	tRNA dimethylallyltransferase
2	2	RPA1527	Ga0565166_01_2900669_2901502	photosynthetic reaction center L subunit
2	2	RPA1592	Ga0565166_01_799618_800454	glutamate racemase
2	2	RPA4433	Ga0565166_01_3420191_3422830	ATP-dependent Clp protease ATP-binding subunit ClpB
2	2	RPA2854	Ga0565166_01_1516684_1518477	arginyl-tRNA synthetase
2	2	RPA4485	Ga0565166_01_540327_541418	A/G-specific adenine glycosylase
2	2	RPA0623	Ga0565166_01_48728_49468	putative tRNA-pseudouridine synthase
2	2	RPA0964	Ga0565166_01_2990818_2991543	Ni/Fe-hydrogenase 1 B-type cytochrome subunit
2	2	RPA4308	Ga0565166_01_2735190_2736779	putative phosphoglycerate dehydrogenase
2	2	RPA0004	Ga0565166_01_3291988_3294429	DNA gyrase subunit B
2	2	RPA4778	Ga0565166_01_3263798_3264643	phosphate transport system permease protein PstA
2	2	RPA3230	Ga0565166_01_2284040_2285371	preprotein translocase subunit SecY
2	2	RPA2097	Ga0565166_01_2513279_2514046	precorrin-6A synthase
2	2	RPA2875	Ga0565166_01_1498545_1499039	GTP cyclohydrolase I
2	2	RPA0071	Ga0565166_01_3583234_3584214	acetyl-CoA carboxylase carboxyltransferase beta subunit
2	2	RPA2659	Ga0565166_01_1631257_1632624	UDP-N-acetylglucosamine pyrophosphorylase
2	2	RPA0301	Ga0565166_01_3666994_3667683	putative DNA polymerase III epsilon chain
2	2	RPA0329	Ga0565166_01_3691874_3692587	ribonuclease PH
2	2	RPA0975	Ga0565166_01_2982183_2984441	hydrogenase maturation protein hypF
2	2	RPA3885	Ga0565166_01_742723_742986	putative flagellar biosynthesis protein fliQ
2	2	RPA3228	Ga0565166_01_2282205_2282573	30S ribosomal protein S13
2	2	RPA4147	Ga0565166_01_2726368_2727912	thymidine phosphorylase
2	2	RPA3322	Ga0565166_01_2794962_2796419	putative mannose-1-phosphate guanylyltransferase (GDP) (GDP-mannose pyrophosphorylase) (GMP)
2	2	RPA0887	Ga0565166_01_77680_78555	UTP--glucose-1-phosphate uridylyltransferase
2	2	RPA1901	Ga0565166_01_975091_975321	homologue of Rhodobacter capsulatus gene transfer agent (GTA) orfg10.1
2	2	RPA0306	Ga0565166_01_3671620_3672921	heat shock protein HslU, proteasome-related ATPase subunit
2	2	RPA0690	Ga0565166_01_2959939_2960637	alpha-D-ribose 1-methylphosphonate 5-triphosphate synthase subunit PhnL
2	2	RPA3072	Ga0565166_01_2150966_2152231	3-oxoacyl-acyl carrier protein synthase II
2	2	RPA2816	Ga0565166_01_1768313_1771300	excinuclease ABC subunit A
2	2	RPA3255	Ga0565166_01_2298973_2299344	small subunit ribosomal protein S12
2	2	RPA2006	Ga0565166_01_1044371_1045069	phosphatidylserine decarboxylase
2	2	RPA4779	Ga0565166_01_3264647_3265693	phosphate transport system permease protein
2	2	RPA3239	Ga0565166_01_2289156_2289470	large subunit ribosomal protein L24
2	2	RPA1077	Ga0565166_01_590361_591344	L-threonylcarbamoyladenylate synthase
2	2	RPA0312	Ga0565166_01_3675853_3676590	phosphoribosylformimino-5-aminoimidazole carboxamide ribotide isomerase
2	2	RPA2285	Ga0565166_01_2061259_2062884	peptide chain release factor 3
2	2	RPA0038	Ga0565166_01_3538035_3538394	large subunit ribosomal protein L20
2	2	RPA0455	Ga0565166_01_3827377_3828423	trytophanyl-tRNA synthetase
2	2	RPA3528	Ga0565166_01_1118430_1119398	UDP-N-acetylenolpyruvoylglucosamine reductase
2	2	RPA0318	Ga0565166_01_3682593_3684131	magnesium chelatase family protein
2	2	RPA0081	Ga0565166_01_3564701_3566128	pantothenate metabolism flavoprotein
2	2	RPA3089	Ga0565166_01_2168694_2170157	DNA repair protein RadA
2	2	RPA1550	Ga0565166_01_2878599_2879066	putative photosynthetic complex assembly protein
2	2	RPA2436	Ga0565166_01_1899653_1900129	acetyl-CoA carboxylase biotin carboxyl carrier protein
2	2	RPA3251	Ga0565166_01_2294748_2295056	30S ribosomal protein S10
2	2	RPA0832	Ga0565166_01_3141999_3143621	cytochrome c oxidase subunit 1
2	2	RPA4618	Ga0565166_01_452832_454388	nitrogenase molybdenum-iron protein beta chain, nifK
2	2	RPA0526	Ga0565166_01_3858637_3858819	large subunit ribosomal protein L32
2	2	RPA0510	Ga0565166_01_3886770_3889601	preprotein translocase subunit SecA
2	2	RPA0978	Ga0565166_01_2979764_2980810	hydrogenase expression/formation protein hypE
2	2	RPA0245	Ga0565166_01_3713993_3715528	signal recognition particle protein
2	2	RPA3003	Ga0565166_01_3073823_3075889	K+-transporting ATPase ATPase B chain
2	2	RPA3713	Ga0565166_01_2459956_2461098	pimeloyl-CoA dehydrogenase (small subunit)
2	2	RPA0042	Ga0565166_01_3534286_3535464	epoxyqueuosine reductase
2	2	RPA3120	Ga0565166_01_2195870_2197000	DNA processing protein
2	2	RPA3907	Ga0565166_01_720141_720506	DnaK suppressor protein
2	2	RPA3233	Ga0565166_01_2286291_2286863	small subunit ribosomal protein S5
2	2	RPA4356	Ga0565166_01_648474_649142	putative 50S ribosomal protein L25
2	2	RPA1668	Ga0565166_01_2554262_2555932	Mg-protoporphyrin IX monomethyl ester oxidative cyclase 66kD subunit
2	2	RPA2918	Ga0565166_01_1413036_1413794	undecaprenyl pyrophosphate synthetase
2	2	RPA1484	Ga0565166_01_2945193_2946842	phosphoglucomutase
2	2	RPA0607	Ga0565166_01_3869513_3870403	release factor glutamine methyltransferase
2	2	RPA1589	Ga0565166_01_797413_798030	30S ribosomal protein S4
2	2	RPA4756	Ga0565166_01_1929075_1929563	CopG family nickel-responsive transcriptional regulator
2	2	RPA3446	Ga0565166_01_1312142_1313029	3-hydroxyisobutyrate dehydrogenase
2	2	RPA3273	Ga0565166_01_2316643_2317071	50S ribosomal protein L11
2	2	RPA1265	Ga0565166_01_307922_309010	flagellar motor switch protein FliG
2	2	RPA0606	Ga0565166_01_3870503_3871585	peptide chain release factor 1
2	2	RPA2505	Ga0565166_01_1844510_1845508	fructose-1,6-bisphosphatase II / sedoheptulose-1,7-bisphosphatase
2	2	RPA3124	Ga0565166_01_2197478_2200237	DNA topoisomerase-1
2	2	RPA2663	Ga0565166_01_1638159_1641677	transcription-repair coupling factor (superfamily II helicase)
2	2	RPA0324	Ga0565166_01_3687450_3688391	Uroporphyrin-III C/tetrapyrrole (Corrin/Porphyrin) methyltransferase
2	2	RPA0535	Ga0565166_01_3202744_3205335	putative ATP-dependent helicase
2	2	RPA3848	Ga0565166_01_769716_770870	aminomethyltransferase
2	2	RPA1544	Ga0565166_01_2883596_2887342	magnesium-protoporphyrin O-methyltransferase BchH subunit
2	2	RPA0802	Ga0565166_01_106017_107831	possible DNA ligase
2	2	RPA2914	Ga0565166_01_1417313_1419766	outer membrane protein insertion porin family
2	2	RPA4777	Ga0565166_01_3262974_3263801	phosphate ABC transporter ATP-binding protein, PstB
2	2	RPA4619	Ga0565166_01_451303_452763	nitrogenase molybdenum-iron protein alpha chain
2	2	RPA1528	Ga0565166_01_2899718_2900638	photosynthetic reaction center M subunit
2	2	RPA2601	Ga0565166_01_1600654_1601151	pantetheine-phosphate adenylyltransferase
2	2	RPA1509	Ga0565166_01_2918532_2919578	uroporphyrinogen decarboxylase
2	2	RPA3521	Ga0565166_01_1126989_1127948	putative UDP-3-O-[3-hydroxymyristoyl] N-acetylglucosmine deacetylase
2	2	RPA0493	Ga0565166_01_3906684_3906989	50S ribosomal protein L28
2	2	RPA3646	Ga0565166_01_2951507_2953360	putative maltooligosyltrehalose trehalohydrolase
2	2	RPA0176	Ga0565166_01_3761384_3762814	putative H+-transporting ATP synthase beta chain.
2	2	RPA3062	Ga0565166_01_2139057_2140145	predicted permease
2	2	RPA3834	Ga0565166_01_778017_779240	isocitrate dehydrogenase
2	2	RPA2799	Ga0565166_01_2101771_2102637	pyridoxine kinase
2	2	RPA0308	Ga0565166_01_3673072_3673644	heat shock protein HslV, proteasome-related peptidase subunit
2	2	RPA4766	Ga0565166_01_3251525_3252724	O-succinylhomoserine sulfhydrylase
2	2	RPA2464	Ga0565166_01_1869061_1870581	Fe-S cluster assembly protein SufB
2	2	RPA1597	Ga0565166_01_787701_790055	phosphoribosylformylglycinamide synthetase
2	2	RPA0050	Ga0565166_01_3605607_3607220	RNA polymerase sigma-54 factor
2	2	RPA0977	Ga0565166_01_2980807_2981946	hydrogenase expression/formation protein HypD
2	2	RPA2598	Ga0565166_01_1595607_1596977	GTP binding protein-like
2	2	RPA0074	Ga0565166_01_3575525_3579019	Possible exonuclease V and helicase activity based on COG assignment
2	2	RPA1120	Ga0565166_01_3113462_3114814	TolB protein
2	2	RPA0807	Ga0565166_01_114403_117081	ATP-dependent Lhr-like helicase
2	2	RPA0904	Ga0565166_01_3820566_3821345	putative Mono-phosphatase
2	2	RPA1170	Ga0565166_01_265890_266507	cardiolipin synthase
2	2	RPA0944	Ga0565166_01_3126521_3127528	glyceraldehyde-3-phosphate dehydrogenase(GAPDH)
2	2	RPA2429	Ga0565166_01_1907716_1908411	putative leucyl/phenylalanyl-tRNA-protein transferase
2	2	RPA0387	Ga0565166_01_3931108_3931932	putative methionine aminopeptidase
2	2	RPA0918	Ga0565166_01_57107_57328	possible 50S ribosomal protein L31
2	2	RPA1264	Ga0565166_01_306308_307915	putative flagellar M-ring protein
2	2	RPA0360	Ga0565166_01_196493_198106	phosphoenolpyruvate carboxykinase
2	2	RPA0952	Ga0565166_01_3006244_3008169	1-deoxy-D-xylulose-5-phosphate synthase
2	2	RPA3630	Ga0565166_01_2395049_2396089	putative prolyl aminopeptidase
2	2	RPA0719	Ga0565166_01_2508785_2509756	putative cobalamin biosynthetic protein cobD
2	2	RPA2928	Ga0565166_01_1400126_1401445	proline-tRNA ligase
2	2	RPA3274	Ga0565166_01_2317212_2317742	transcription antitermination protein, NusG
2	2	RPA3075	Ga0565166_01_2153630_2154547	putative malonyl CoA-acyl carrier protein transacylase
2	2	RPA4723	Ga0565166_01_3206744_3209797	DNA polymerase-1
2	2	RPA0711	Ga0565166_01_2512581_2513258	Nitroreductase family
2	2	RPA2000	Ga0565166_01_1036589_1038187	2-isopropylmalate synthase
2	2	RPA3043	Ga0565166_01_2119206_2120978	aspartate-tRNA ligase
2	2	RPA0070	Ga0565166_01_3584387_3585214	tryptophan synthase alpha subunit
2	2	RPA3815	Ga0565166_01_803861_804559	ribulose-5-phosphate-3-epimerase
2	2	RPA0066	Ga0565166_01_3587563_3587871	integration host factor subunit beta
2	2	RPA0027	Ga0565166_01_3313653_3314747	3-deoxy-7-phosphoheptulonate synthase
2	2	RPA0721	Ga0565166_01_2507706_2508749	cobalamin biosynthetic protein CobC
2	2	RPA1906	Ga0565166_01_977552_977995	homologue of Rhodobacter capsulatus gene transfer agent (GTA) orfg14
2	2	RPA3245	Ga0565166_01_2291520_2291942	large subunit ribosomal protein L22
2	2	RPA0592	Ga0565166_01_3884052_3885293	glutamate N-acetyltransferase/amino-acid N-acetyltransferase
2	2	RPA1201	Ga0565166_01_3013875_3014960	chorismate synthase
2	2	RPA4533	Ga0565166_01_500414_501703	UDP-N-acetylglucosamine 1-carboxyvinyltransferase
2	2	RPA3533	Ga0565166_01_1111280_1112362	phospho-N-acetylmuramoyl-pentapeptide-transferase
2	2	RPA4739	Ga0565166_01_3226904_3229420	uncharacterized protein (TIGR02302 family)
2	2	RPA0519	Ga0565166_01_3852146_3853435	(E)-4-hydroxy-3-methylbut-2-enyl-diphosphate synthase
2	2	RPA2437	Ga0565166_01_1899162_1899617	3-dehydroquinate dehydratase type 2
2	2	RPA1506	Ga0565166_01_2925253_2926275	putative Mg chelatase subunit Bchl
2	2	RPA1997	Ga0565166_01_1034152_1035618	cysteine-tRNA ligase
2	2	RPA3066	Ga0565166_01_2144696_2145550	16S rRNA (adenine1518-N6/adenine1519-N6)-dimethyltransferase
2	2	RPA1159	Ga0565166_01_237531_238553	tetraacyldisaccharide 4'-kinase
2	2	RPA3247	Ga0565166_01_2292202_2293035	large subunit ribosomal protein L2
2	2	RPA0039	Ga0565166_01_3537727_3537948	50S ribosomal protein L35
2	2	RPA0330	Ga0565166_01_3692731_3693819	heat-inducible transcriptional repressor
2	2	RPA4569	Ga0565166_01_1176837_1177973	DUF344
2	2	RPA0295	Ga0565166_01_3660983_3662329	putative GTPase involved in synthesis of 5-methylaminomethyl-2-thiouridine, found in the wobble position of some tRNA's.
2	2	RPA0181	Ga0565166_01_3754465_3756660	primosomal protein N' (replication factor Y)
2	2	RPA0035	Ga0565166_01_3539663_3542092	putative phenylalanine-tRNA ligase beta chain
2	2	RPA1594	Ga0565166_01_149979_151343	putative tryptophan synthase beta chain
2	2	RPA4454	Ga0565166_01_3161147_3161734	Antifreeze protein, type I:5-formyltetrahydrofolate cyclo-ligase
2	2	RPA0688	Ga0565166_01_2958196_2958774	ribose 1,5-bisphosphokinase
2	2	RPA1885	Ga0565166_01_968051_969226	HK97 family phage portal protein
2	2	RPA2879	Ga0565166_01_1495366_1496226	2-dehydro-3-deoxyphosphooctonate aldolase
2	2	RPA0496	Ga0565166_01_3900114_3902015	cobT protein
2	2	RPA2007	Ga0565166_01_1045148_1046017	CDP-diacylglycerol--serine O-phosphatidyltransferase
2	2	RPA2892	Ga0565166_01_1486108_1486617	molybdenum cofactor biosynthesis protein C
2	2	RPA4736	Ga0565166_01_3219954_3220613	cell division transport system ATP-binding protein
2	2	RPA1002	Ga0565166_01_599831_600694	putative molybdenum transport system protein
2	2	RPA0202	Ga0565166_01_3727503_3730220	aconitate hydratase
2	2	RPA0019	Ga0565166_01_3304675_3306321	cytochrome c oxidase cbb3-type subunit 1
2	2	RPA2775	Ga0565166_01_1721971_1722660	dTMP kinase
2	2	RPA3078	Ga0565166_01_2156929_2157168	small subunit ribosomal protein S18
2	2	RPA4612	Ga0565166_01_458684_458995	ferredoxin 2[4Fe-4S] III, fdxB
2	2	RPA0311	Ga0565166_01_3675053_3675703	glutamine amidotransferase
2	2	RPA0271	Ga0565166_01_3637118_3637999	acyl-CoA thioesterase II
2	2	RPA0610	Ga0565166_01_3866521_3867288	hydroxyacylglutathione hydrolase
2	2	RPA4685	Ga0565166_01_119833_121473	lysyl-tRNA synthetase class 1
2	2	RPA0452	Ga0565166_01_3829930_3830625	tRNA threonylcarbamoyladenosine biosynthesis protein TsaB
2	2	RPA1945	Ga0565166_01_1006708_1007985	putative acyl-CoA transferase
2	2	RPA2554	Ga0565166_01_1544435_1546480	penicillin-binding protein 1C
2	2	RPA2934	Ga0565166_01_1397661_1398065	conserved unknown protein
2	2	RPA0211	Ga0565166_01_3348863_3350812	acetyl-CoA synthetase
2	2	RPA2832	Ga0565166_01_1786947_1787378	putative membrane protein, possible preprotein translocase
2	2	RPA4355	Ga0565166_01_649164_649769	PTH1 family peptidyl-tRNA hydrolase
2	2	RPA4566	Ga0565166_01_3063479_3064672	acetate kinase
2	2	RPA2921	Ga0565166_01_1410580_1411503	elongation factor Ts
2	2	RPA3269	Ga0565166_01_2313761_2314132	large subunit ribosomal protein L7/L12
2	2	RPA1666	Ga0565166_01_2556691_2558040	oxygen-independent coproporphyrinogen-3 oxidase
2	2	RPA0703	Ga0565166_01_2971059_2971736	putative phosphonate metabolism protein
2	2	RPA4492	Ga0565166_01_528827_529366	adenine phosphoribosyltransferase
2	2	RPA2697	Ga0565166_01_1667268_1668074	ribonuclease-3
2	2	RPA4467	Ga0565166_01_3367842_3368306	putative sulfur oxidation protein soxY
2	2	RPA0300	Ga0565166_01_3666350_3666949	dephospho-CoA kinase
2	2	RPA0287	Ga0565166_01_3651338_3653980	leucyl-tRNA synthetase
2	2	RPA3523	Ga0565166_01_1123460_1124779	putative cell division protein FtsA
2	2	RPA1887	Ga0565166_01_969778_970431	possible phage protease, R. capsulatus GTA orfg4 homologue
2	2	RPA1153	Ga0565166_01_231859_232794	4-hydroxybenzoate polyprenyltransferase
2	2	RPA4354	Ga0565166_01_649801_650898	GTP-binding protein YchF
2	2	RPA3817	Ga0565166_01_802170_803477	adenylosuccinate lyase
2	2	RPA2912	Ga0565166_01_1420886_1421341	possible (3R)-hydroxymyristoyl-acyl carrier protein dehydratase
2	2	RPA3091	Ga0565166_01_2171015_2172532	amidophosphoribosyltransferase
2	2	RPA2864	Ga0565166_01_1504673_1505992	dihydrolipoamide acetyltransferase
2	2	RPA1507	Ga0565166_01_2923487_2925256	magnesium chelatase subunit D
2	2	RPA1028	Ga0565166_01_544449_545003	molybdopterin biosynthesis, protein B
2	2	RPA2827	Ga0565166_01_1781226_1782656	methylenetetrahydrofolate--tRNA-(uracil-5-)-methyltransferase
2	2	RPA0626	Ga0565166_01_45469_46314	2,3,4,5-tetrahydropyridine-2-carboxylate N-succinyltransferase
2	2	RPA2513	Ga0565166_01_1834952_1835518	elongation factor P
2	2	RPA0060	Ga0565166_01_3594209_3594610	conserved unknown protein
2	2	RPA0621	Ga0565166_01_50542_51069	putative N-formylmethionylaminoacyl-tRNA deformylase
2	2	RPA0909	Ga0565166_01_66375_66974	NAD(P)H dehydrogenase (quinone)
2	2	RPA4298	Ga0565166_01_2728946_2729422	ATP/GTP-binding site motif A (P-loop)
2	2	RPA1171	Ga0565166_01_263698_265776	putative excinuclease ABC subunit C
2	2	RPA3517	Ga0565166_01_1130979_1133132	DNA ligase
2	2	RPA1117	Ga0565166_01_3116277_3116990	TolQ protein, inner membrane protein, tolerance to group A colicins
2	2	RPA0627	Ga0565166_01_44617_45315	putative haloacid dehalogenase superfamily hydrolase
2	2	RPA4193	Ga0565166_01_2635885_2637348	pyruvate kinase
2	2	RPA0333	Ga0565166_01_3696397_3698310	heat shock protein DnaK (70)
2	2	RPA4379	Ga0565166_01_623329_624300	putative riboflavin kinase ribF
2	2	RPA1978	Ga0565166_01_1022330_1023361	molybdenum biosynthetic protein A
2	2	RPA0002	Ga0565166_01_3289359_3290477	DNA polymerase III beta subunit
2	2	RPA4358	Ga0565166_01_646810_647661	phosphatidylglycerol:prolipoprotein diacylglycerol transferase
2	2	RPA2460	Ga0565166_01_1874114_1875370	tyrosyl-tRNA synthetase
2	2	RPA2810	Ga0565166_01_1762693_1763451	7-cyano-7-deazaguanine synthase
2	2	RPA3897	Ga0565166_01_732616_733821	possible flagellar motor switch protein FliM
2	2	RPA1638	Ga0565166_01_2811630_2813771	putative flagellar export protein FlhA
2	2	RPA4489	Ga0565166_01_534553_538017	chromosome segregation protein
2	2	RPA1633	Ga0565166_01_2817162_2818487	flagellum-specific ATP synthase
2	2	RPA1166	Ga0565166_01_268440_269012	16S rRNA (guanine966-N2)-methyltransferase
2	2	RPA2675	Ga0565166_01_1652821_1654146	Protein of unknown function UPF0004:Elongator protein 3/MiaB/NifB
2	2	RPA0498	Ga0565166_01_3898879_3899874	cobaltochelatase CobS
2	2	RPA3851	Ga0565166_01_764839_765927	recombination protein recA
2	2	RPA4498	Ga0565166_01_526604_528766	anthranilate synthase
2	2	RPA0204	Ga0565166_01_3725732_3726400	putative heme exporter protein B (heme ABC transporter membrane protein), cytochrome c biogenesis
2	2	RPA2911	Ga0565166_01_1421350_1422159	UDP-N-acetylglucosamine acyltransferase
2	2	RPA0052	Ga0565166_01_3604282_3604743	putative nitrogen regulatory IIA protein
2	2	RPA1522	Ga0565166_01_2905527_2906522	chlorophyllide a reductase subunit X
2	2	RPA4360	Ga0565166_01_644913_645680	DUF152
2	2	RPA2593	Ga0565166_01_1589011_1590450	nitrogen assimilation regulatory protein ntrC Response regulator
2	2	RPA3647	Ga0565166_01_2416006_2418795	(1->4)-alpha-D-glucan 1-alpha-D-glucosylmutase
2	2	RPA3073	Ga0565166_01_2152343_2152582	acyl carrier protein
2	2	RPA0194	Ga0565166_01_3738460_3738996	2'_5' RNA ligase
2	2	RPA0974	Ga0565166_01_2984446_2985147	hydrogenase nickel incorporation protein HypB
2	2	RPA4075	Ga0565166_01_2578862_2579827	thioredoxin reductase
2	2	RPA2970	Ga0565166_01_1212336_1213610	adenosylmethionine-8-amino-7-oxononanoate aminotransferase
2	2	RPA3391	Ga0565166_01_1283358_1284041	possible GTP cyclohydrolase I
2	2	RPA0429	Ga0565166_01_3783692_3785884	catalase/peroxidase
2	2	RPA3600	Ga0565166_01_1074851_1075330	bacterioferritin
2	2	RPA2087	Ga0565166_01_2520797_2521603	putative precorrin 6x reductase
2	2	RPA3733	Ga0565166_01_902294_904882	hopanoid biosynthesis associated RND transporter like protein HpnN
2	2	RPA3406	Ga0565166_01_1277887_1279929	threonyl-tRNA synthetase
2	2	RPA0289	Ga0565166_01_3654520_3655548	DNA polymerase-3 subunit delta
2	2	RPA3635	Ga0565166_01_2399156_2400193	6-phosphogluconate dehydrogenase
2	2	RPA0953	Ga0565166_01_3005550_3005795	exodeoxyribonuclease VII small subunit
2	2	RPA3098	Ga0565166_01_2178286_2179107	3-methyl-2-oxobutanoate hydroxymethyltransferase
2	2	RPA2200	Ga0565166_01_2109836_2111329	inosine monophosphate dehydrogenase
2	2	RPA3267	Ga0565166_01_2304787_2308983	RNA polymerase beta' subunit
2	2	RPA1053	Ga0565166_01_572692_573570	nicotinate-nucleotide pyrophosphorylase (carboxylating)
2	2	RPA0209	Ga0565166_01_3721771_3722721	putative cell division protein FtsY
2	2	RPA0530	Ga0565166_01_3862073_3862681	conserved unknown protein
2	2	RPA3225	Ga0565166_01_2280006_2280416	50S ribosomal protein L17
2	2	RPA2486	Ga0565166_01_1857202_1859262	topoisomerase-4 subunit B
2	2	RPA2905	Ga0565166_01_1427391_1429073	glutaminyl-tRNA synthetase
2	2	RPA1840	Ga0565166_01_939310_940164	dihydropteroate synthase
2	2	RPA4614	Ga0565166_01_457939_458400	probable nitrogen fixation protein
2	2	RPA0063	Ga0565166_01_3591118_3591756	cytidylate kinase
2	2	RPA4464	Ga0565166_01_3364360_3365640	sulfite dehydrogenase
2	2	RPA2728	Ga0565166_01_1689788_1690279	6,7-dimethyl-8-ribityllumazine synthase
2	2	RPA0244	Ga0565166_01_3713599_3713922	ribosomal protein S16
2	2	RPA3529	Ga0565166_01_1116986_1118389	UDP-N-acetylmuramate--alanine ligase
2	2	RPA3522	Ga0565166_01_1124869_1126644	cell division protein FtsZ
2	2	RPA2845	Ga0565166_01_1525089_1526546	seryl-tRNA synthetase
2	2	RPA0525	Ga0565166_01_3857627_3858361	possible peptidoglycan transglycosylase
2	2	RPA4716	Ga0565166_01_137479_138165	molybdate transport system permease protein
2	2	RPA0016	Ga0565166_01_3302865_3303752	cytochrome-c oxidase fixP chain
2	2	RPA2742	Ga0565166_01_1698772_1699116	integration host factor subunit alpha
2	2	RPA2848	Ga0565166_01_1523535_1524116	sec-independent protein translocase protein TatB
2	2	RPA2694	Ga0565166_01_1665077_1665844	pyridoxal phosphate biosynthetic protein pdxJ
2	2	RPA0432	Ga0565166_01_3848091_3850256	polyribonucleotide nucleotidyltransferase
2	2	RPA1100	Ga0565166_01_3153591_3154214	RuvA
2	2	RPA1980	Ga0565166_01_1024068_1024754	phosphoglycolate phosphatase
2	2	RPA4820	Ga0565166_01_3277341_3278447	methylthioribose-1-phosphate isomerase
2	2	RPA3530	Ga0565166_01_1115698_1116822	UDP-N-acetylglucosamine:N-acetylmuramyl- (pentapeptide) pyrophosphoryl-undecaprenol N-acetylglucosamine transferase
2	2	RPA3849	Ga0565166_01_769341_769706	glycine cleavage system protein H
2	2	RPA1561	Ga0565166_01_2871720_2872643	cbbX protein homolog
2	2	RPA3553	Ga0565166_01_169139_170173	ACR3 family arsenite transporter
2	2	RPA0177	Ga0565166_01_3760435_3761313	putative H+-transporting ATP synthase gamma chain.
2	2	RPA4343	Ga0565166_01_2765674_2768841	excinuclease ABC subunit B
2	2	RPA0322	Ga0565166_01_3686093_3687034	glutathione synthase
2	2	RPA1224	Ga0565166_01_321101_322921	putative indolepyruvate ferredoxin oxidoreductase, alpha subunit
2	2	RPA4032	Ga0565166_01_2779720_2780583	formyltetrahydrofolate deformylase
2	2	RPA3085	Ga0565166_01_2166282_2167493	alanine racemase
2	2	RPA2126	Ga0565166_01_1931694_1932212	putative heme utilization carrier protein HutX
2	2	RPA1634	Ga0565166_01_2816633_2817052	conserved unknown protein
2	2	RPA4370	Ga0565166_01_636351_637463	branched-chain amino acid aminotransferase
2	2	RPA1103	Ga0565166_01_3151392_3151835	Thioesterase superfamily:4-hydroxybenzoyl-CoA thioesterase
2	2	RPA0049	Ga0565166_01_3607325_3608248	possible ABC transporter ATP-binding protein (in rpoN upstream)
2	2	RPA2767	Ga0565166_01_1714256_1714720	large subunit ribosomal protein L13
2	2	RPA0084	Ga0565166_01_3561157_3562044	formamidopyrimidine-DNA glycosylase
2	2	RPA0217	Ga0565166_01_3517437_3519260	succinate dehydrogenase flavoprotein subunit
2	2	RPA0615	Ga0565166_01_3197246_3199162	DNA polymerase-3 subunit gamma/tau
2	2	RPA2032	Ga0565166_01_1171010_1171588	acetolactate synthase (small subunit)
2	2	RPA1694	Ga0565166_01_1710305_1710709	CrcB protein
2	2	RPA4468	Ga0565166_01_3368478_3369305	conserved unknown protein
2	2	RPA1523	Ga0565166_01_2903929_2905503	bacteriochlorophyllide reductase subunit BchY
2	2	RPA0448	Ga0565166_01_3832408_3833793	tRNA-2-methylthio-N6-dimethylallyladenosine synthase
2	2	RPA0243	Ga0565166_01_3712942_3713580	putative 16S rRNA processing protein.
2	2	RPA4609	Ga0565166_01_460206_461216	NifU-like protein
2	2	RPA3241	Ga0565166_01_2289878_2290126	small subunit ribosomal protein S17
2	2	RPA1899	Ga0565166_01_974355_974762	TP901-1 family phage major tail protein
2	2	RPA0503	Ga0565166_01_3891664_3892809	3-dehydroquinate synthase
2	2	RPA3818	Ga0565166_01_784854_785555	phosphoribosylformylglycinamidine synthase I
2	2	RPA2920	Ga0565166_01_1411576_1412292	uridylate kinase
2	2	RPA2597	Ga0565166_01_1595347_1595595	host factor-I protein
2	2	RPA2406	Ga0565166_01_209386_210273	ADP-ribosyl-[dinitrogen reductase] hydrolase
2	2	RPA1541	Ga0565166_01_2890206_2890898	3-vinyl bacteriochlorophyllide hydratase
2	2	RPA4366	Ga0565166_01_640469_641305	pyrroline-5-carboxylate reductase
2	2	RPA0179	Ga0565166_01_3758197_3758757	F-type H+-transporting ATPase subunit delta
2	2	RPA3743	Ga0565166_01_895920_896900	squalene synthase HpnC
2	2	RPA4465	Ga0565166_01_3365689_3367386	sulfur/thiosulfate oxidation protein SoxB
2	2	RPA0230	Ga0565166_01_3548641_3549675	aspartate-semialdehyde dehydrogenase
2	2	RPA4729	Ga0565166_01_1988901_1989863	putative arginase
2	2	RPA4318	Ga0565166_01_2744447_2745796	phosphoglucosamine mutase
2	2	RPA3147	Ga0565166_01_2217975_2220374	endopeptidase Clp: ATP-binding chain A
2	2	RPA3045	Ga0565166_01_2122746_2123894	ribonuclease D
2	2	RPA0408	Ga0565166_01_1534231_1536048	GTP-binding protein
2	2	RPA3141	Ga0565166_01_2211952_2212407	possible VirR protein
2	2	RPA0367	Ga0565166_01_195322_196221	RNA polymerase sigma-32 factor
2	2	RPA3226	Ga0565166_01_2280565_2281689	DNA-directed RNA polymerase alpha subunit
2	2	RPA3429	Ga0565166_01_1260773_1261600	serine acetyltransferase
2	2	RPA0797	Ga0565166_01_109368_110462	dihydroorotate dehydrogenase
2	2	RPA3890	Ga0565166_01_739163_739921	flagellar biosynthetic protein FliP
2	2	RPA4776	Ga0565166_01_3262241_3262957	phosphate regulon transcriptional regulator, phoU
2	2	RPA0296	Ga0565166_01_3662446_3663711	transcription termination factor rho
2	2	RPA2915	Ga0565166_01_1415927_1417075	Zinc metalloprotease
2	2	RPA0604	Ga0565166_01_3874299_3875552	aspartate kinase
2	2	RPA3887	Ga0565166_01_741892_742317	flagellar basal-body rod protein flgC
2	2	RPA1658	Ga0565166_01_2563501_2563857	6-pyruvoyltetrahydropterin/6-carboxytetrahydropterin synthase
2	2	RPA4453	Ga0565166_01_3160321_3161145	metallophosphoesterase (TIGR00282 family)
2	2	RPA3364	Ga0565166_01_2377976_2378809	23S rRNA (guanosine2251-2'-O)-methyltransferase
2	2	RPA1667	Ga0565166_01_2555943_2556662	putative 4-vinyl protochlorophyllide reductase
2	2	RPA3070	Ga0565166_01_2148549_2149436	uncharacterized protein (TIGR00255 family)
2	2	RPA0327	Ga0565166_01_3690006_3691187	possible oxygen-independent coproporphyrinogen III oxidase (hemN)
2	2	RPA2971	Ga0565166_01_1211710_1212339	dethiobiotin synthetase
2	2	RPA0919	Ga0565166_01_55032_56939	ATP-binding cassette subfamily B protein
2	2	RPA2960	Ga0565166_01_1368139_1369413	ATP-dependent Clp protease ATP binding subunit ClpX
2	2	RPA1524	Ga0565166_01_2902481_2903929	bacteriochlorophyllide reductase subunit
2	2	RPA0622	Ga0565166_01_49536_50468	putative methionyl-tRNA formyltransferase
2	2	RPA1196	Ga0565166_01_3018638_3019279	pyridoxamine 5'-phosphate oxidase
2	2	RPA0012	Ga0565166_01_3298398_3298574	possible fixS
2	2	RPA0064	Ga0565166_01_3589178_3590869	ribosomal protein S1
2	2	RPA0003	Ga0565166_01_3290633_3291772	putative RecF protein
2	2	RPA0014	Ga0565166_01_3300770_3301270	nitrogen fixation protein FixH
2	2	RPA0017	Ga0565166_01_3303752_3303916	cytochrome oxidase subunit, small membrane protein
2	2	RPA0020	Ga0565166_01_3306569_3307486	Ketopantoate reductase ApbA/PanE
2	2	RPA0021	Ga0565166_01_3307609_3308340	possible short chain dehydrogenase
2	2	RPA0022	Ga0565166_01_3308395_3309048	DSBA oxidoreductase
2	2	RPA0024	Ga0565166_01_3309147_3310037	Short-chain dehydrogenase/reductase SDR
2	2	RPA0026	Ga0565166_01_3311989_3313377	Major Facilitator Superfamily (MFS) transporter
2	2	RPA0029	Ga0565166_01_3316809_3318503	uncharacterized heparinase superfamily protein
2	2	RPA0030	Ga0565166_01_3318853_3320202	Bacterial Sun/eukaryotic nucleolar Nop1/Nop2
2	2	RPA0032	Ga0565166_01_3320711_3321283	possible Staphylococcal nuclease homologues
2	2	RPA0033	Ga0565166_01_3543839_3544696	hypothetical protein
2	2	RPA0034	Ga0565166_01_3542230_3543666	possible flavin containing amine oxidase
2	2	RPA0041	Ga0565166_01_3535651_3536454	conserved unknown protein
2	2	RPA0045	Ga0565166_01_3531615_3532601	putative NADH dehydrogenase (ubiquinone) 1 alpha subcomplex
2	2	RPA0046	Ga0565166_01_3609987_3610601	3'-5' exonuclease
2	2	RPA0048	Ga0565166_01_3608400_3609140	lipopolysaccharide export system protein LptA
2	2	RPA0051	Ga0565166_01_3604964_3605554	putative sigma-54 modulation protein
2	2	RPA0053	Ga0565166_01_3601696_3601959	hypothetical protein
2	2	RPA0054	Ga0565166_01_3601219_3601644	putative small heat shock protein
2	2	RPA0057	Ga0565166_01_3597914_3598795	sn-glycerol-3-phosphate transport system permease protein
2	2	RPA0059	Ga0565166_01_3595082_3596287	L-carnitine dehydratase/bile acid-inducible protein F
2	2	RPA0062	Ga0565166_01_3591929_3592600	conserved unknown protein
2	2	RPA0065	Ga0565166_01_3588015_3588995	putative protease IV
2	2	RPA0067	Ga0565166_01_3587130_3587531	conserved unknown protein
2	2	RPA0068	Ga0565166_01_3586428_3587084	putative N-(5'-phosphoribosyl)anthranilate isomerase
2	2	RPA0072	Ga0565166_01_3581894_3583237	putative folylpolyglutamate synthase / dihydrofolate synthase
2	2	RPA0076	Ga0565166_01_3571513_3572235	Nucleotidyl transferase
2	2	RPA0079	Ga0565166_01_3566932_3569451	sensor histidine kinase with multiple PAS domains
2	2	RPA0080	Ga0565166_01_3566125_3566577	putative deoxyuridine 5'triphosphate nucleotidohydrolase
2	2	RPA0083	Ga0565166_01_3562173_3562934	ubiquinone/menaquinone biosynthesis methlytransferase ubiE
2	2	RPA0085	Ga0565166_01_3794486_3795793	unknown protein
2	2	RPA0086	Ga0565166_01_3793569_3794369	putative molybdenum cofactor biosynthesis protein
2	2	RPA0088	Ga0565166_01_3337210_3337431	unknown protein
2	2	RPA0091	Ga0565166_01_1990495_1990830	hypothetical protein
2	2	RPA0092	Ga0565166_01_1408965_1409252	hypothetical protein
2	2	RPA0093	Ga0565166_01_3380955_3381599	transcriptional regulator, TetR family
2	2	RPA0094	Ga0565166_01_2237522_2238415	uncharacterized iron-regulated membrane protein
2	2	RPA0122	Ga0565166_01_2319949_2322264	Bacteriophytochrome (light-regulated signal transduction histidine kinase), PhyB3
2	2	RPA0123	Ga0565166_01_2318225_2319874	possible KTN NAD-binding domain involved with K+ transport
2	2	RPA0132	Ga0565166_01_3384162_3384995	ABC sulfonate transport system, permease protein
2	2	RPA0133	Ga0565166_01_3383170_3384162	ABC sulfate transport system, periplasmic binding protein
2	2	RPA0147	Ga0565166_01_3408478_3409269	transcriptional regulator, ModE family
2	2	RPA0148	Ga0565166_01_3407830_3408366	hypothetical protein
2	2	RPA0152	Ga0565166_01_3404349_3404846	Protein of unknown function, UPF0066
2	2	RPA0153	Ga0565166_01_3401536_3403713	possible outer membrane receptor for Fe transport
2	2	RPA0157	Ga0565166_01_3475357_3476478	conserved unknown protein
2	2	RPA0160	Ga0565166_01_3477689_3478285	possible acetyltransferases.
2	2	RPA0161	Ga0565166_01_3478651_3479565	Permeases of the drug/metabolite transporter (DMT) superfamily
2	2	RPA0163	Ga0565166_01_3480985_3482118	glutamate 5-kinase
2	2	RPA0164	Ga0565166_01_3773188_3774480	gamma-glutamyl phosphate reductase
2	2	RPA0167	Ga0565166_01_3771487_3771969	DUF163
2	2	RPA0168	Ga0565166_01_3770120_3771448	putative filament-A precursor
2	2	RPA0169	Ga0565166_01_3768777_3770123	putative periplasmic carboxyl-terminal processing protease
2	2	RPA0170	Ga0565166_01_3767164_3768375	polysaccharide deacetylase 2 family uncharacterized protein YibQ
2	2	RPA0171	Ga0565166_01_3766574_3767101	putative dinucleoside polyphosphate hydrolase (AP4A pyrophosphatase) (invasion protein A, NUDIX family, NUDH subfamily.
2	2	RPA0172	Ga0565166_01_3765331_3766434	unknown protein
2	2	RPA0173	Ga0565166_01_3764210_3765157	putative sugar nucleotide dehydratase
2	2	RPA0174	Ga0565166_01_3763588_3764109	putative dinucleoside polyphosphate hydrolase (AP4A pyrophosphatase) (invasion protein A, NUDIX family hydrolase, NUDH subfamily.
2	2	RPA0180	Ga0565166_01_3757045_3757530	Rare lipoprotein A
2	2	RPA0182	Ga0565166_01_3753264_3754238	putative site-specific recombinase, INTEGRASE/RECOMBINASE RIPX (xerC)
2	2	RPA0183	Ga0565166_01_3752475_3753065	unknown protein
2	2	RPA0184	Ga0565166_01_3751740_3752291	hypothetical protein
2	2	RPA0186	Ga0565166_01_3749524_3750270	putative short-chain dehydrogenase/reductase
2	2	RPA0187	Ga0565166_01_3749067_3749471	uncharacterized MAPEG superfamily protein
2	2	RPA0190	Ga0565166_01_3742655_3743539	succinyl-CoA synthetase alpha-subunit
2	2	RPA0191	Ga0565166_01_3741455_3742654	succinyl-coA synthetase beta chain
2	2	RPA0193	Ga0565166_01_3739116_3740303	AFG1-like ATPase
2	2	RPA0195	Ga0565166_01_3737625_3738338	putative acyl-CoA thioesterase precursor
2	2	RPA0196	Ga0565166_01_3736898_3737638	putative ABC transporter, ATP-binding protein
2	2	RPA0197	Ga0565166_01_3734012_3736588	possible ABC transporter permeases
2	2	RPA0198	Ga0565166_01_3732904_3733719	possible acetate transporter, stationary-phase anti-death (SAD) family
2	2	RPA0200	Ga0565166_01_3731530_3731898	hypothetical protein
2	2	RPA0201	Ga0565166_01_3730356_3731120	hypothetical protein
2	2	RPA0205	Ga0565166_01_3724896_3725636	heme exporter protein C (ABC transporter permease component)
2	2	RPA0206	Ga0565166_01_3724115_3724717	putative cytochrome c biogenesis protein, thiol:disulfide interchange protein
2	2	RPA0207	Ga0565166_01_3723606_3723989	unknown protein
2	2	RPA0210	Ga0565166_01_3720780_3721742	Pseudouridine synthase:Pseudouridine synthase, Rlu
2	2	RPA0215	Ga0565166_01_3515971_3516471	possible general stress protein 26
2	2	RPA0216	Ga0565166_01_3516633_3517415	succinate dehydrogenase iron-sulfur protein subunit
2	2	RPA0222	Ga0565166_01_3556307_3556888	Beta-Ig-H3/Fasciclin domain
2	2	RPA0223	Ga0565166_01_3555509_3556138	thiosulfate reductase cytochrome b subunit
2	2	RPA0224	Ga0565166_01_3554614_3555393	similar to eukaryotic molybdopterin oxidoreductase:Tat pathway signal
2	2	RPA0225	Ga0565166_01_3553839_3554345	putative superoxide dismutase (Cu/Zn)
2	2	RPA0226	Ga0565166_01_3552555_3553733	Major Facilitator Family (MFS) transporter
2	2	RPA0228	Ga0565166_01_3550397_3550765	unknown protein
2	2	RPA0232	Ga0565166_01_3703692_3704342	putative carbonic anhydrase
2	2	RPA0235	Ga0565166_01_3707529_3708134	3-isopropylmalate dehydratase small subunit
2	2	RPA0236	Ga0565166_01_3708220_3708636	conserved unknown protein
2	2	RPA0240	Ga0565166_01_3709875_3711287	3-isopropylmalate dehydratase
2	2	RPA0248	Ga0565166_01_3716666_3717364	DUF541
2	2	RPA0249	Ga0565166_01_3717374_3718270	effector-binding domain-containing protein
2	2	RPA0252	Ga0565166_01_3347669_3348328	predicted nicotinamide N-methyase
2	2	RPA0253	Ga0565166_01_3347125_3347538	DUF589
2	2	RPA0254	Ga0565166_01_3346134_3347123	putative glycerol-3-phosphate dehydrogenase
2	2	RPA0256	Ga0565166_01_3343979_3344716	putative UROPORPHYRINOGEN-III synthase
2	2	RPA0258	Ga0565166_01_3340803_3342512	unknown protein
2	2	RPA0259	Ga0565166_01_3631861_3632634	HTransmembrane sensor and HAMP domains
2	2	RPA0261	Ga0565166_01_3628949_3630040	unknown protein
2	2	RPA0262	Ga0565166_01_3617517_3618812	ribulose bisphosphate carboxylase-like protein
2	2	RPA0268	Ga0565166_01_3634648_3635322	putative Lon family ATP-dependent protease
2	2	RPA0269	Ga0565166_01_3635502_3635702	DUF343
2	2	RPA0270	Ga0565166_01_3635735_3636955	putative UbiH protein, 2-octaprenyl-6-methoxyphenol 4-monoxygenase
2	2	RPA0278	Ga0565166_01_3640815_3642047	putative N-succinyldiaminopimelate aminotransferase
2	2	RPA0279	Ga0565166_01_3642059_3644533	possible FtsK/SpoIIIE family
2	2	RPA0280	Ga0565166_01_3644550_3645533	unknown protein
2	2	RPA0281	Ga0565166_01_3645633_3646445	possible exodeoxyribonuclease III
2	2	RPA0282	Ga0565166_01_3646585_3647031	Cyclic nucleotide binding protein
2	2	RPA0283	Ga0565166_01_3647098_3647781	two-component transcriptional regulator, winged helix family
2	2	RPA0284	Ga0565166_01_3647932_3648531	L,D-peptidoglycan transpeptidase YkuD (ErfK/YbiS/YcfS/YnhG family)
2	2	RPA0288	Ga0565166_01_3653967_3654518	conserved unknown protein
2	2	RPA0291	Ga0565166_01_3655767_3656645	chromosome partitioning protein, ParB
2	2	RPA0292	Ga0565166_01_3656871_3657725	chromosome partitioning protein, ParA
2	2	RPA0298	Ga0565166_01_3664883_3665722	DUF299
2	2	RPA0299	Ga0565166_01_3665719_3666327	putative maf protein
2	2	RPA0303	Ga0565166_01_3668759_3669469	conserved unknown protein
2	2	RPA0304	Ga0565166_01_3669447_3670871	possible outer membrane lipoprotein GNA33, membrane-bound lytic murein transglycosylase
2	2	RPA0305	Ga0565166_01_3670868_3671479	possible DNA mismatch repair protein (MutS)
2	2	RPA0309	Ga0565166_01_3673934_3674533	imidazoleglycerol-phosphate dehydratase
2	2	RPA0310	Ga0565166_01_3674556_3675056	hypothetical protein
2	2	RPA0313	Ga0565166_01_3676599_3677366	imidazoleglycerol-phosphate synthase, cyclase subunit
2	2	RPA0314	Ga0565166_01_3677422_3677745	putative phosphoribosyl-ATP pyrophosphatase
2	2	RPA0316	Ga0565166_01_3679042_3679995	putative hemolysin
2	2	RPA0320	Ga0565166_01_3684491_3685147	autoinducer (acylhomoserine lactone) synthase
2	2	RPA0321	Ga0565166_01_3685230_3685961	two-component transcriptional regulator, LuxR family
2	2	RPA0325	Ga0565166_01_3688560_3689765	conserved unknown protein
2	2	RPA0331	Ga0565166_01_3693921_3694532	possible heat shock protein (HSP-70 COFACTOR), grpE
2	2	RPA0332	Ga0565166_01_3694838_3695788	conserved unknown protein
2	2	RPA0335	Ga0565166_01_3699703_3700305	putative phospholipid N-methyltransferase
2	2	RPA0337	Ga0565166_01_3700952_3701659	orotidine 5`-phosphate decarboxylase
2	2	RPA0338	Ga0565166_01_3701692_3701994	conserved unknown protein
2	2	RPA0341	Ga0565166_01_3546624_3547553	possible Ada polyprotein (O6-methylguanine-DNA methyltransferase)
2	2	RPA0346	Ga0565166_01_3544787_3545539	CysZ protein
2	2	RPA0348	Ga0565166_01_208514_209365	possible hydrolase
2	2	RPA0353	Ga0565166_01_203514_205046	4-amino-4-deoxy-L-arabinose transferase-like glycosyltransferase
2	2	RPA0354	Ga0565166_01_202934_203242	PTS system phosphocarrier protein HPr, nitrogen regulation
2	2	RPA0355	Ga0565166_01_202515_202916	PTS system permease (IIAMan), nitrogen regulatory IIA protein
2	2	RPA0356	Ga0565166_01_201862_202305	PTS system Hpr Kinase
2	2	RPA0357	Ga0565166_01_200033_201844	two component sensor histidine kinase
2	2	RPA0358	Ga0565166_01_199224_199925	two-component transcriptional regulator ChvI, winged helix family
2	2	RPA0359	Ga0565166_01_198256_199023	conserved unknown protein
2	2	RPA0366	Ga0565166_01_1620802_1621164	unknown protein
2	2	RPA0368	Ga0565166_01_194093_195106	possible pseudouridine synthases
2	2	RPA0378	Ga0565166_01_3816452_3817735	putative alpha-D-galactoside galactohydrolase
2	2	RPA0379	Ga0565166_01_148803_149774	putative 6-phosphofructokinase
2	2	RPA0382	Ga0565166_01_172121_173590	putative glycogen synthase
2	2	RPA0385	Ga0565166_01_3928641_3929357	possible DNA repair protein RadC
2	2	RPA0388	Ga0565166_01_3933544_3935340	possible Na+/H+ antiporter
2	2	RPA0389	Ga0565166_01_3935350_3936360	putative penicillin-insensitive murein endopeptidase A
2	2	RPA0391	Ga0565166_01_3321293_3323035	possible alkaline phosphatase
2	2	RPA0393	Ga0565166_01_3325254_3326030	PA-phosphatase related phosphoesterase
2	2	RPA0394	Ga0565166_01_3326083_3326574	hypothetical protein
2	2	RPA0397	Ga0565166_01_3328372_3328968	conserved unknown protein
2	2	RPA0401	Ga0565166_01_871257_873413	NAD binding site:Amine oxidase
2	2	RPA0403	Ga0565166_01_1531423_1531797	uncharacterized membrane protein YkvA (DUF1232 family)
2	2	RPA0404	Ga0565166_01_1531943_1532248	6-pyruvoyl-tetrahydropterin synthase/dimerization cofactor of hepatocyte nuclear factor 1 alpha (TCF1)
2	2	RPA0410	Ga0565166_01_3330635_3331144	GCN5-related N-acetyltransferase
2	2	RPA0411	Ga0565166_01_3331221_3331757	inorganic pyrophosphatase
2	2	RPA0413	Ga0565166_01_3333564_3334451	putative methylenetetrahydrofolate dehydrogenase
2	2	RPA0414	Ga0565166_01_3334461_3334784	DUF167
2	2	RPA0419	Ga0565166_01_3335610_3336389	possible short chain dehydrogenase/reductase family member
2	2	RPA0422	Ga0565166_01_3792537_3793538	possible dehydrogenase
2	2	RPA0423	Ga0565166_01_3791630_3792154	SH3-like domain-containing protein
2	2	RPA0424	Ga0565166_01_3778638_3779129	transcriptional regulator, FUR family
2	2	RPA0426	Ga0565166_01_3780082_3781308	beta-ketoacyl-ACP synthase I
2	2	RPA0437	Ga0565166_01_3842372_3843118	DUF448
2	2	RPA0438	Ga0565166_01_3840732_3842357	putative NusA protein, transcriptional termination factor
2	2	RPA0439	Ga0565166_01_3839931_3840728	DUF150
2	2	RPA0443	Ga0565166_01_3838413_3838835	possible transcriptional regulator, XRE family
2	2	RPA0445	Ga0565166_01_3835423_3836598	possible HlyC/CorC family of transporters with CBS domains
2	2	RPA0447	Ga0565166_01_3833799_3834854	possible phoH-like protein
2	2	RPA0449	Ga0565166_01_3831631_3832305	possible hydrolases/phosphatases
2	2	RPA0450	Ga0565166_01_3831197_3831634	transcriptional regulator, FUR family
2	2	RPA0453	Ga0565166_01_3829253_3829819	possible NifU-like domain (residues 119-187)
2	2	RPA0454	Ga0565166_01_3828594_3829088	nucleotide-binding universal stress UspA family protein
2	2	RPA0457	Ga0565166_01_3824546_3825547	possible cabohydrate kinases
2	2	RPA0460	Ga0565166_01_3813349_3814548	putative esterase
2	2	RPA0466	Ga0565166_01_3927764_3928480	hypothetical protein
2	2	RPA0468	Ga0565166_01_3925984_3926769	putative ATP-binding protein of ABC transporter
2	2	RPA0470	Ga0565166_01_3924145_3925164	perplasmic binding protein of ABC transporter
2	2	RPA0471	Ga0565166_01_3923209_3924021	putative creatine amidohydrolase
2	2	RPA0474	Ga0565166_01_3922232_3923188	conserved unknown protein
2	2	RPA0477	Ga0565166_01_3921322_3921900	uncharacterized protein YidB (DUF937 family)
2	2	RPA0478	Ga0565166_01_3920907_3921191	uncharacterized membrane protein YeaQ/YmgE (transglycosylase-associated protein family)
2	2	RPA0479	Ga0565166_01_3920037_3920819	possible 3-oxoacyl-acyl carrier protein reductase
2	2	RPA0482	Ga0565166_01_3918762_3919565	probable short chain 3-hydroxyacyl-CoA dehydrogenase / enoyl-CoA hydratase
2	2	RPA0483	Ga0565166_01_3917808_3918584	unknown protein
2	2	RPA0486	Ga0565166_01_3916299_3917090	Staphylococcus nuclease (SNase-like)
2	2	RPA0487	Ga0565166_01_3914791_3916245	conserved unknown protein
2	2	RPA0488	Ga0565166_01_3913186_3913968	possible CarD-like transcriptional regulator
2	2	RPA0489	Ga0565166_01_3912180_3912515	ferredoxin II
2	2	RPA0490	Ga0565166_01_3911835_3912104	ribosome-associated heat shock protein Hsp15
2	2	RPA0491	Ga0565166_01_3908504_3911788	possible MgpS, ATP-dependent helicase
2	2	RPA0495	Ga0565166_01_3902012_3903100	hypothetical protein
2	2	RPA0500	Ga0565166_01_3897997_3898629	Heat shock protein DnaJ, N-terminal
2	2	RPA0502	Ga0565166_01_3890230_3891582	probable HlyC/CorC family of transporters with 2 CBS domains
2	2	RPA0504	Ga0565166_01_3892820_3893422	putative shikimate kinase
2	2	RPA0509	Ga0565166_01_3896101_3897567	murein L,D-transpeptidase YafK
2	2	RPA0511	Ga0565166_01_3885497_3886429	PpiC-type peptidyl-prolyl cis-trans isomerase
2	2	RPA0517	Ga0565166_01_3850441_3850962	transcriptional regulator, Fur family
2	2	RPA0523	Ga0565166_01_3855864_3856556	uncharacterized membrane protein
2	2	RPA0524	Ga0565166_01_3856568_3857497	putative geranyltranstransferase (farnesyl-diphosphate synthase)
2	2	RPA0529	Ga0565166_01_3860158_3861876	putative diguanylate cyclase (GGDEF)/phosphodiesterase (EAL)
2	2	RPA0531	Ga0565166_01_3862982_3864160	beta-ketothiolase, acetoacetyl-CoA thiolase
2	2	RPA0532	Ga0565166_01_3864425_3865150	beta-ketothiolase, acetoacetyl-CoA reductase
2	2	RPA0533	Ga0565166_01_3865188_3866063	possible transmembrane protein
2	2	RPA0534	Ga0565166_01_3202085_3202615	aspartyl protease family protein
2	2	RPA0536	Ga0565166_01_3205566_3206627	Acyltransferase 3 family
2	2	RPA0537	Ga0565166_01_177254_178813	coenzyme A transferase
2	2	RPA0541	Ga0565166_01_155424_155972	disulfide bond formation protein DsbB
2	2	RPA0543	Ga0565166_01_155983_156519	unknown protein
2	2	RPA0544	Ga0565166_01_156575_156955	LrgA family holin protein
2	2	RPA0545	Ga0565166_01_156952_157677	predicted murein hydrolase (TIGR00659 family)
2	2	RPA0546	Ga0565166_01_158560_159069	hypothetical protein
2	2	RPA0548	Ga0565166_01_159059_160123	Protein of unknown function UPF0118
2	2	RPA0549	Ga0565166_01_1771621_1772274	sensor protein ChrR, cytochrome cycA regulator
2	2	RPA0550	Ga0565166_01_1772271_1772867	RNA polymerase ECF-type sigma factor
2	2	RPA0556	Ga0565166_01_171237_171794	HNH endonuclease:HNH nuclease
2	2	RPA0559	Ga0565166_01_3484126_3485043	putative pirin
2	2	RPA0562	Ga0565166_01_3795845_3797212	MmgE/PrpD family
2	2	RPA0563	Ga0565166_01_3797374_3798501	uncharacterized membrane protein YccC
2	2	RPA0564	Ga0565166_01_3798505_3798966	uncharacterized membrane protein
2	2	RPA0565	Ga0565166_01_3800210_3801349	putative polyhydroxybutyrate depolymerase
2	2	RPA0566	Ga0565166_01_3801569_3801985	conserved unknown protein
2	2	RPA0568	Ga0565166_01_3802114_3802785	probable hydrolase
2	2	RPA0569	Ga0565166_01_3802866_3803990	hypothetical protein
2	2	RPA0570	Ga0565166_01_3804121_3804600	hypothetical protein
2	2	RPA0571	Ga0565166_01_3804795_3805349	two-component transcriptional regulator RegR, Fis family
2	2	RPA0572	Ga0565166_01_3805455_3806801	two component sensor histidine kinase, RegS
2	2	RPA0573	Ga0565166_01_3806895_3807737	putative ABC transporter (ATP-binding protein)
2	2	RPA0574	Ga0565166_01_3807734_3808552	possible ABC transporter
2	2	RPA0575	Ga0565166_01_3808677_3810005	putative intracellular PHB depolymerase
2	2	RPA0576	Ga0565166_01_3810326_3811078	putative metal-dependent hydrolase
2	2	RPA0577	Ga0565166_01_3817876_3820119	possible penicillin-binding protein
2	2	RPA0578	Ga0565166_01_3774628_3774879	unknown protein
2	2	RPA0582	Ga0565166_01_3775110_3775565	conserved unknown protein
2	2	RPA0584	Ga0565166_01_3625037_3627373	transcriptional accessory protein
2	2	RPA0586	Ga0565166_01_2095639_2096514	putative PAN2 protein
2	2	RPA0593	Ga0565166_01_3883564_3884055	hypothetical protein
2	2	RPA0594	Ga0565166_01_3883155_3883556	putative mutator protein mutT
2	2	RPA0595	Ga0565166_01_3881851_3882699	SAM-dependent methyltransferase
2	2	RPA0596	Ga0565166_01_3881474_3881842	hypothetical protein
2	2	RPA0597	Ga0565166_01_3880577_3881383	possible competence protein F (COMF)
2	2	RPA0599	Ga0565166_01_3879399_3880277	possible nitrilase
2	2	RPA0600	Ga0565166_01_3878908_3879402	hypothetical protein
2	2	RPA0601	Ga0565166_01_3877843_3878280	probable DMT superfamily transporter
2	2	RPA0602	Ga0565166_01_3876937_3877836	Permeases of the drug/metabolite transporter (DMT) superfamily
2	2	RPA0605	Ga0565166_01_3871646_3873913	nitrogen regulatory protein PTSI(NTR)
2	2	RPA0608	Ga0565166_01_3868386_3869057	conserved unknown protein
2	2	RPA0609	Ga0565166_01_3867433_3868218	SAM-dependent methyltransferase
2	2	RPA0611	Ga0565166_01_3866078_3866521	conserved unknown protein
2	2	RPA0612	Ga0565166_01_3201019_3201948	possible sugar kinase
2	2	RPA0613	Ga0565166_01_3200064_3201026	NUDIX hydrolase
2	2	RPA0614	Ga0565166_01_3199557_3199982	conserved unknown protein
2	2	RPA0619	Ga0565166_01_71304_72674	putative MFS transporter and signal transducer AmpG
2	2	RPA0620	Ga0565166_01_51376_52551	Uncharacterized BCR:Protein of unknown function DUF195
2	2	RPA0625	Ga0565166_01_46368_46847	uncharacterized membrane protein YhaH (DUF805 family)
2	2	RPA0628	Ga0565166_01_43523_44614	conserved unknown protein
2	2	RPA0629	Ga0565166_01_42627_43523	putative acetylglutamate kinase
2	2	RPA0630	Ga0565166_01_42113_42487	DUF423
2	2	RPA0632	Ga0565166_01_39428_41296	60 kDa inner membrane protein
2	2	RPA0635	Ga0565166_01_37083_38561	sensor histidine kinase
2	2	RPA0692	Ga0565166_01_2961435_2962316	PhnJ protein, phosphonate metabolism, function unknown.
2	2	RPA0693	Ga0565166_01_2962313_2963419	PhnI protein, phosphonate metabolism, function unknown
2	2	RPA0704	Ga0565166_01_180347_181357	conserved unknown protein
2	2	RPA0707	Ga0565166_01_487325_487648	putative periplasmic divalent cation resistance protein CutA
2	2	RPA0708	Ga0565166_01_3247024_3247527	hypothetical protein
2	2	RPA0714	Ga0565166_01_2511263_2511841	bifunctional cobinamide kinase, cobinamide phosphate guanylyltransferase protein
2	2	RPA0726	Ga0565166_01_482676_483380	putative BtaB protein, S-adenosylmethionine:diacylgycerolhomoserine-N- methyltransf erase
2	2	RPA0727	Ga0565166_01_483516_484721	S-adenosylmethionine:diacylglycerol 3-amino-3-carboxypropyl transferase
2	2	RPA0740	Ga0565166_01_3385854_3386942	possible Acyl-CoA dehydrogenase
2	2	RPA0741	Ga0565166_01_3386939_3387889	conserved unknown protein
2	2	RPA0742	Ga0565166_01_3387889_3389295	uncharacterized protein with von Willebrand factor type A (vWA) domain
2	2	RPA0747	Ga0565166_01_2645242_2646291	putative sulfate ABC transporter, ATP-binding component
2	2	RPA0751	Ga0565166_01_2649410_2650120	putative phosphoadenosine phosphosulfate reductase
2	2	RPA0752	Ga0565166_01_2654168_2655055	putative ATP sulfurylase small subunit
2	2	RPA0753	Ga0565166_01_2655064_2656983	putative CysN/CysC bifunctional enzyme, ATP-sulfurylase large subunit and adenylyl sulfate kinase
2	2	RPA0764	Ga0565166_01_2804874_2805311	Ca2+-binding EF-hand superfamily protein
2	2	RPA0765	Ga0565166_01_2805348_2807696	putative outer membrane receptor for iron transport
2	2	RPA0779	Ga0565166_01_240270_240494	hypothetical protein
2	2	RPA0781	Ga0565166_01_241809_242171	putative cytochrome c552 precursor
2	2	RPA0782	Ga0565166_01_242171_242599	conserved unknown protein
2	2	RPA0784	Ga0565166_01_244756_245595	putative short-chain alcohol dehydrogenase-like protein
2	2	RPA0785	Ga0565166_01_245614_246990	possible cytochrome P450 family proteins
2	2	RPA0787	Ga0565166_01_248917_249846	putative heat shock protein (htpX)
2	2	RPA0791	Ga0565166_01_251453_252178	similar to Staphylococcus nuclease (SNase-like)
2	2	RPA0792	Ga0565166_01_252299_254038	conserved unknown protein
2	2	RPA0794	Ga0565166_01_111841_112599	a-type carbonic anhydrase
2	2	RPA0795	Ga0565166_01_111124_111750	Peptidase family S24
2	2	RPA0798	Ga0565166_01_108505_109239	Beta-lactamase-like
2	2	RPA0801	Ga0565166_01_107932_108231	hypothetical protein
2	2	RPA0804	Ga0565166_01_103972_104904	predicted TPR repeat methyltransferase
2	2	RPA0805	Ga0565166_01_112797_114155	possible outer membrane protein
2	2	RPA0810	Ga0565166_01_118843_119766	Permeases of the drug/metabolite transporter (DMT) superfamily
2	2	RPA0813	Ga0565166_01_102261_103187	possible permease
2	2	RPA0814	Ga0565166_01_98874_102092	conserved unknown protein
2	2	RPA0818	Ga0565166_01_92960_95176	probable 3-hydroxyacyl-CoA dehydrogenase
2	2	RPA0820	Ga0565166_01_91763_92377	putative glutathionine S-transferase
2	2	RPA0823	Ga0565166_01_88952_89542	Apple domain:N/apple PAN
2	2	RPA0825	Ga0565166_01_3138458_3139879	TldD protein, suppresses inhibitory activity of CsrA
2	2	RPA0830	Ga0565166_01_3140123_3140677	conserved unknown protein
2	2	RPA0834	Ga0565166_01_3144612_3144785	putative CoxF
2	2	RPA0835	Ga0565166_01_3144807_3145427	possible cytochrome-c oxidase assembly protein
2	2	RPA0836	Ga0565166_01_3145486_3146340	cytochrome c oxidase subunit III
2	2	RPA0838	Ga0565166_01_3146350_3147141	possible surfeit 1
2	2	RPA0840	Ga0565166_01_3148661_3149950	putative protease
2	2	RPA0841	Ga0565166_01_3149998_3150585	putative ribosomal-protein-alanine N-acetyltransferase
2	2	RPA0842	Ga0565166_01_3150696_3151367	conserved unknown protein
2	2	RPA0843	Ga0565166_01_3162186_3162686	putative Fo ATP synthase B chain
2	2	RPA0844	Ga0565166_01_3162686_3163243	putative FoF1 ATP synthase, subunit B'
2	2	RPA0845	Ga0565166_01_3163297_3163524	probable ATP synthase subunit C TRANSMEMBRANE protein
2	2	RPA0847	Ga0565166_01_3164377_3164763	FoF1 ATP synthase, subunit I
2	2	RPA0849	Ga0565166_01_3165294_3165887	regulator of replication initiation timing
2	2	RPA0851	Ga0565166_01_3166588_3168252	possible MFS transporter
2	2	RPA0852	Ga0565166_01_3168573_3169244	two-component transcriptional regulator, LuxR family
2	2	RPA0853	Ga0565166_01_3169455_3172961	sensor histidine kinase, possible proline sensor PrlS
2	2	RPA0855	Ga0565166_01_3174669_3175739	Beta-lactamase-like
2	2	RPA0859	Ga0565166_01_3178079_3178954	ABC transporter, permease protein
2	2	RPA0860	Ga0565166_01_3178966_3179898	ABC transporter, periplasmic binding protein
2	2	RPA0861	Ga0565166_01_3180034_3181101	possible CobW protein involved in cobalamin synthesis
2	2	RPA0862	Ga0565166_01_3181098_3182117	G-protein beta WD-40 repeat
2	2	RPA0863	Ga0565166_01_3182167_3182889	possible MgtC-magnesium transport
2	2	RPA0865	Ga0565166_01_3183499_3184935	homospermidine synthase
2	2	RPA0866	Ga0565166_01_3185047_3185496	putative nucleoside diphosphate kinase regulator
2	2	RPA0867	Ga0565166_01_3185555_3185938	Endoribonuclease L-PSP
2	2	RPA0870	Ga0565166_01_3186836_3187978	putative ornithine decarboxylase
2	2	RPA0871	Ga0565166_01_3188660_3188920	membrane protein implicated in regulation of membrane protease activity
2	2	RPA0872	Ga0565166_01_3189091_3191154	putative peptidyl-dipeptidase
2	2	RPA0873	Ga0565166_01_3191154_3191801	ABC-type uncharacterized transport system substrate-binding protein
2	2	RPA0874	Ga0565166_01_3191828_3193036	nickel/cobalt exporter
2	2	RPA0876	Ga0565166_01_3194319_3195314	conserved unknown protein
2	2	RPA0877	Ga0565166_01_3195404_3195847	membrane protein implicated in regulation of membrane protease activity
2	2	RPA0879	Ga0565166_01_72773_73786	CBS domain:Sugar isomerase (SIS):KpsF/GutQ family protein
2	2	RPA0880	Ga0565166_01_73989_75680	hypothetical protein
2	2	RPA0885	Ga0565166_01_75730_76002	hypothetical protein
2	2	RPA0886	Ga0565166_01_76166_77683	putative diguanylate cyclase (GGDEF)
2	2	RPA0888	Ga0565166_01_78762_79706	putative lysophospholipase L2
2	2	RPA0891	Ga0565166_01_81639_86357	glutamate synthase, large subunit
2	2	RPA0892	Ga0565166_01_86589_88043	glutamate synthase (NADPH) small chain
2	2	RPA0893	Ga0565166_01_3210722_3211075	very-short-patch-repair endonuclease
2	2	RPA0897	Ga0565166_01_69527_71245	hypothetical protein
2	2	RPA0901	Ga0565166_01_67064_67813	DUF81
2	2	RPA0902	Ga0565166_01_2076516_2076947	Glyoxalase/Bleomycin resistance protein/dioxygenase domain
2	2	RPA0903	Ga0565166_01_2077016_2077630	possible transcriptional regulator, TetR family
2	2	RPA0906	Ga0565166_01_3821849_3822733	putative N-formylglutamate amidohydrolase
2	2	RPA0907	Ga0565166_01_3822999_3823358	response regulator receiver (CheY-like protein)
2	2	RPA0910	Ga0565166_01_65574_66272	DUF209:Cupin domain
2	2	RPA0911	Ga0565166_01_64534_65454	transcriptional regulator, LysR family
2	2	RPA0912	Ga0565166_01_63705_64553	unknown protein
2	2	RPA0913	Ga0565166_01_62943_63566	DUF179
2	2	RPA0914	Ga0565166_01_60019_62895	putative diguanylate cyclase (GGDEF)/phosphodiesterase (EAL) with PAS domain
2	2	RPA0916	Ga0565166_01_58538_58735	conserved unknown protein
2	2	RPA0917	Ga0565166_01_57596_58114	probable transcriptional regulator, AraC family
2	2	RPA0920	Ga0565166_01_54560_55027	GCN5-related N-acetyltransferase
2	2	RPA0923	Ga0565166_01_53632_54432	steroid 5-alpha reductase family enzyme
2	2	RPA0924	Ga0565166_01_52610_53635	possible cyclopropane-fatty-acyl-phospholipid synthase
2	2	RPA0927	Ga0565166_01_3138149_3138355	transcriptional regulator, XRE family
2	2	RPA0928	Ga0565166_01_3137585_3138145	uncharacterized membrane protein
2	2	RPA0929	Ga0565166_01_3136905_3137507	hypothetical protein
2	2	RPA0930	Ga0565166_01_3136296_3136898	possible 3-octaprenyl-4-hydroxybenzoate carboxy-lyase
2	2	RPA0931	Ga0565166_01_3134779_3136299	Carboxylyase-related protein
2	2	RPA0932	Ga0565166_01_3134126_3134632	conserved unknown protein
2	2	RPA0933	Ga0565166_01_3133145_3134122	putative protease, putative
2	2	RPA0934	Ga0565166_01_3132172_3133092	conserved unknown protein
2	2	RPA0938	Ga0565166_01_3121959_3123161	conserved unknown protein
2	2	RPA0939	Ga0565166_01_3123158_3123850	possible thiamine-phosphate pyrophosphorylase
2	2	RPA0940	Ga0565166_01_3123857_3124882	fructose-bisphosphate aldolase
2	2	RPA0943	Ga0565166_01_3125155_3126348	phosphoglycerate kinase
2	2	RPA0946	Ga0565166_01_3128597_3128914	hypothetical protein
2	2	RPA0947	Ga0565166_01_3128911_3129294	cell division protein ZapA
2	2	RPA0948	Ga0565166_01_3011108_3012343	possible hypothetical RNA methyltransferase
2	2	RPA0949	Ga0565166_01_3009651_3011063	putative multidrug efflux protein (NorM)
2	2	RPA0950	Ga0565166_01_3008793_3009566	putative hemolysin
2	2	RPA0951	Ga0565166_01_3008242_3008796	Nucleoside 2-deoxyribosyltransferase
2	2	RPA0954	Ga0565166_01_3004550_3005479	possible histone deacetylase or acetylpolyamine aminohydrolase or acetoin utilization protein
2	2	RPA0955	Ga0565166_01_3002790_3004454	putative 5`-nucleotidase family protein
2	2	RPA0956	Ga0565166_01_3002164_3002625	hypothetical protein
2	2	RPA0957	Ga0565166_01_3001213_3001974	putative enoyl-CoA hydratase
2	2	RPA0959	Ga0565166_01_2996230_2997231	uptake hydrogenase accessory protein hupU
2	2	RPA0962	Ga0565166_01_2993435_2994550	hydrogenase small chain
2	2	RPA0963	Ga0565166_01_2991624_2993417	hydrogenase large chain
2	2	RPA0966	Ga0565166_01_2989403_2989993	putative membrane-bound hydrogenase component hupE
2	2	RPA0969	Ga0565166_01_2987573_2988442	hydrogenase expression/formation protein hupH
2	2	RPA0971	Ga0565166_01_2987019_2987576	putative hydrogenase expression/formation protein hupJ
2	2	RPA0972	Ga0565166_01_2985889_2987022	putative hydrogenase expression/formation protein hupK
2	2	RPA0980	Ga0565166_01_2976859_2978241	sensor histidine kinase with a PAS domain
2	2	RPA0993	Ga0565166_01_2526075_2526638	possible alpha-ribazole-5`-phosphate phosphatase CobC (vit B12 synthesis)
2	2	RPA0994	Ga0565166_01_1947905_1948261	unknown protein
2	2	RPA0995	Ga0565166_01_3354350_3355495	probable acyl-CoA dehydrogenase
2	2	RPA0996	Ga0565166_01_3381977_3382849	Alpha/beta hydrolase fold
2	2	RPA0998	Ga0565166_01_3389865_3390224	rhodanese-related sulfurtransferase
2	2	RPA0999	Ga0565166_01_3355662_3356279	SAM-dependent methyltransferase
2	2	RPA1001	Ga0565166_01_598967_599584	nucleoside-triphosphatase THEP1
2	2	RPA1015	Ga0565166_01_273716_274327	transcriptional regulator, PadR family
2	2	RPA1018	Ga0565166_01_3083062_3083265	hypothetical protein
2	2	RPA1019	Ga0565166_01_3082655_3082960	possible NolR/HlyU transcriptional regulator, ArsR family
2	2	RPA1020	Ga0565166_01_3081660_3082649	possible membrane fusion protein precursor
2	2	RPA1021	Ga0565166_01_3078427_3081663	putative transporter, AcrB/D/F family
2	2	RPA1023	Ga0565166_01_1286248_1286553	hypothetical protein
2	2	RPA1024	Ga0565166_01_1284977_1286248	putative oxidoreductase
2	2	RPA1025	Ga0565166_01_1284615_1284977	possible Ectothiorhodospira Vacuolata Cytochrome
2	2	RPA1026	Ga0565166_01_541915_543048	possible adenine DNA methyltransferase
2	2	RPA1027	Ga0565166_01_543282_544217	predicted metalloprotease
2	2	RPA1032	Ga0565166_01_545014_545577	Glycosyl transferase, family 2
2	2	RPA1033	Ga0565166_01_545795_546967	DUF85:Elongator protein 3/MiaB/NifB
2	2	RPA1035	Ga0565166_01_548137_549645	hypothetical protein
2	2	RPA1036	Ga0565166_01_549655_550536	possible phage DNA polymerases
2	2	RPA1037	Ga0565166_01_550905_552563	possible electron transfer flavoprotein dehydrogenases
2	2	RPA1038	Ga0565166_01_552729_554576	TPR repeat
2	2	RPA1040	Ga0565166_01_555676_556686	octaprenyl-diphosphate synthase
2	2	RPA1041	Ga0565166_01_556884_557117	hypothetical protein
2	2	RPA1042	Ga0565166_01_557089_557865	conserved unknown protein
2	2	RPA1043	Ga0565166_01_558103_558999	possible protease SohB
2	2	RPA1045	Ga0565166_01_559787_560728	glycyl-tRNA synthetase alpha chain
2	2	RPA1046	Ga0565166_01_1506056_1506487	very-short-patch-repair endonuclease
2	2	RPA1047	Ga0565166_01_561291_563477	putative glycyl-tRNA synthetase, beta chain
2	2	RPA1048	Ga0565166_01_564119_565207	conserved unknown protein
2	2	RPA1050	Ga0565166_01_565944_566102	hypothetical protein
2	2	RPA1052	Ga0565166_01_569663_571102	spore germination cell wall hydrolase CwlJ-like protein
2	2	RPA1057	Ga0565166_01_577980_578564	hypothetical protein
2	2	RPA1063	Ga0565166_01_580104_581081	hypothetical protein
2	2	RPA1064	Ga0565166_01_581078_581584	predicted protein tyrosine phosphatase
2	2	RPA1065	Ga0565166_01_581660_582271	Metal dependent phosphohydrolase
2	2	RPA1067	Ga0565166_01_582364_582987	possible 3-methyladenine DNA glycosylase I
2	2	RPA1068	Ga0565166_01_582984_583859	Glycine cleavage T protein (aminomethyl transferase)
2	2	RPA1069	Ga0565166_01_584019_585353	possible dihydroorotase
2	2	RPA1071	Ga0565166_01_585674_585937	hypothetical protein
2	2	RPA1073	Ga0565166_01_586639_587073	possible ADP-RIBOSE PHOSPHOHYDROLASE
2	2	RPA1075	Ga0565166_01_587655_588428	DUF159
2	2	RPA1076	Ga0565166_01_588897_590309	putative oxidoreductase
2	2	RPA1089	Ga0565166_01_2954838_2955068	hypothetical protein
2	2	RPA1090	Ga0565166_01_604627_605304	transcriptional regulatorn, Crp/Fnr family
2	2	RPA1091	Ga0565166_01_605380_605571	hypothetical protein
2	2	RPA1092	Ga0565166_01_605643_606002	Carboxymuconolactone decarboxylase
2	2	RPA1093	Ga0565166_01_606091_607167	possible GTP cyclohydrolase II, riboflavin biosynthesis
2	2	RPA1094	Ga0565166_01_607237_608451	glutaryl-CoA dehydrogenase
2	2	RPA1095	Ga0565166_01_608694_609617	Beta-lactamase-like
2	2	RPA1096	Ga0565166_01_3156022_3157791	methyl-accepting chemotaxis sensory transducer
2	2	RPA1097	Ga0565166_01_3155089_3155832	DUF28
2	2	RPA1101	Ga0565166_01_3153169_3153594	putative cytidine deaminase
2	2	RPA1104	Ga0565166_01_1092529_1093866	putative NADH dehydrogenase
2	2	RPA1113	Ga0565166_01_3118052_3118753	probable transcriptional regulator, TetR family
2	2	RPA1114	Ga0565166_01_3117376_3117846	conserved unknown protein
2	2	RPA1119	Ga0565166_01_3114842_3115786	putative TolA
2	2	RPA1122	Ga0565166_01_3108741_3109508	hypothetical protein
2	2	RPA1125	Ga0565166_01_3105701_3106780	YaeN protein
2	2	RPA1126	Ga0565166_01_3103600_3105516	metalloprotease (cell division protein) FtsH
2	2	RPA1129	Ga0565166_01_3102581_3103255	possible transcriptional regulator, TetR family
2	2	RPA1130	Ga0565166_01_3101046_3102539	glycolate oxidase subunit GlcD
2	2	RPA1131	Ga0565166_01_3099444_3100685	putative glycolate oxidase subunit GlcE
2	2	RPA1132	Ga0565166_01_3098131_3099447	glycolate oxidase subunit, (Fe-S)protein, GlcF
2	2	RPA1134	Ga0565166_01_3095814_3096749	uncharacterized protein (TIGR02001 family)
2	2	RPA1135	Ga0565166_01_3093805_3095559	probable ABC transporter with fused ATPase and permease domains for long chain FA substrate
2	2	RPA1137	Ga0565166_01_3093167_3093568	unknown protein
2	2	RPA1138	Ga0565166_01_215463_216920	Amine oxidase
2	2	RPA1139	Ga0565166_01_217088_218284	conserved unknown protein
2	2	RPA1142	Ga0565166_01_220921_221436	unknown protein
2	2	RPA1143	Ga0565166_01_221476_222687	possible Major Facilitator Family (MFS) transporter
2	2	RPA1144	Ga0565166_01_222745_223536	unknown protein
2	2	RPA1145	Ga0565166_01_223846_224634	ErfK/YbiS/YcfS/YnhG
2	2	RPA1146	Ga0565166_01_224891_225736	conserved unknown protein
2	2	RPA1147	Ga0565166_01_225878_226720	predicted glycoside hydrolase/deacetylase ChbG (UPF0249 family)
2	2	RPA1148	Ga0565166_01_226717_227751	putative sugar transferase
2	2	RPA1150	Ga0565166_01_228830_229996	putative histidyl-tRNA synthetase
2	2	RPA1151	Ga0565166_01_230207_230965	16S rRNA (uracil1498-N3)-methyltransferase
2	2	RPA1152	Ga0565166_01_231193_231852	hypothetical protein
2	2	RPA1154	Ga0565166_01_232866_233390	hypothetical protein
2	2	RPA1155	Ga0565166_01_233662_235059	putative pmbA protein, maturation of antibiotic MccB17
2	2	RPA1156	Ga0565166_01_235046_235864	putative myo-inositol monophosphatase 2 family protein
2	2	RPA1157	Ga0565166_01_235904_236146	conserved unknown protein
2	2	RPA1158	Ga0565166_01_236234_237538	putative 3-deoxy-D-manno-octulosonic-acid transferase
2	2	RPA1162	Ga0565166_01_3026043_3027377	Phosphoribosylglycinamide synthetase (GARS)
2	2	RPA1164	Ga0565166_01_271459_271905	possible cytidine and deoxycytidylate deaminase
2	2	RPA1165	Ga0565166_01_269260_271302	Pseudouridine synthase, Rsu:RNA-binding S4:Pseudouridine synthase
2	2	RPA1168	Ga0565166_01_266763_267230	molybdopterin converting factor, subunit 2
2	2	RPA1172	Ga0565166_01_262743_263375	possible outer membrane protein
2	2	RPA1173	Ga0565166_01_262100_262405	cold shock DNA binding protein
2	2	RPA1174	Ga0565166_01_261067_261927	23S rRNA (adenine2030-N6)-methyltransferase
2	2	RPA1175	Ga0565166_01_260351_260746	response regulator receiver (CheY-like protein)
2	2	RPA1180	Ga0565166_01_257580_259229	putative cylclic diguanylate phosphodiesterase (EAL)
2	2	RPA1182	Ga0565166_01_275845_277908	hypothetical protein
2	2	RPA1183	Ga0565166_01_278040_280895	conserved unknown protein
2	2	RPA1184	Ga0565166_01_280892_281827	DUF58
2	2	RPA1185	Ga0565166_01_281827_282831	putative methanol dehydrogenase regulator
2	2	RPA1186	Ga0565166_01_283046_283648	hypothetical protein
2	2	RPA1187	Ga0565166_01_283645_284322	NUDIX hydrolase
2	2	RPA1188	Ga0565166_01_284593_285849	possible poly(A) polymerase
2	2	RPA1191	Ga0565166_01_286521_286997	putative RNA methyltransferase
2	2	RPA1193	Ga0565166_01_287870_289945	cytochrome b/c1 precursor
2	2	RPA1197	Ga0565166_01_3018116_3018622	surface antigen
2	2	RPA1198	Ga0565166_01_3017000_3017956	putative heat shock protein DnaJ
2	2	RPA1200	Ga0565166_01_3015094_3015699	possible phosphoglycerate mutase
2	2	RPA1202	Ga0565166_01_247326_248606	putative Adenylate/Guanylate cyclase
2	2	RPA1204	Ga0565166_01_3012352_3013203	hypothetical protein
2	2	RPA1208	Ga0565166_01_755233_756639	putative dioxygenase
2	2	RPA1209	Ga0565166_01_3619369_3620730	predicted metal-dependent peptidase
2	2	RPA1210	Ga0565166_01_3620723_3621829	MoxR-like ATPase
2	2	RPA1211	Ga0565166_01_3621829_3622914	hypothetical protein
2	2	RPA1220	Ga0565166_01_176014_177012	CBS domain
2	2	RPA1221	Ga0565166_01_3823647_3824435	hypothetical protein
2	2	RPA1222	Ga0565166_01_3083329_3084330	CHAD domain-containing protein
2	2	RPA1225	Ga0565166_01_320154_321104	possible pyruvate ferredoxin/flavodoxin oxidoreductas 4Fe-4S binding domain
2	2	RPA1226	Ga0565166_01_318997_320157	putative 2-oxoglutarate ferredoxin oxidoreductase, alpha subunit
2	2	RPA1227	Ga0565166_01_318155_318997	putative 2-oxoglutarate ferredoxin oxidoreductase, beta subunit
2	2	RPA1228	Ga0565166_01_317601_318155	putative 2-oxoglutarate ferredoxin oxidoreductase, gamma subunit
2	2	RPA1243	Ga0565166_01_3022761_3023915	ElaB/YqjD/DUF883 family membrane-anchored ribosome-binding protein
2	2	RPA1245	Ga0565166_01_3021752_3022159	hypothetical protein
2	2	RPA1246	Ga0565166_01_3021057_3021755	conserved unknown protein
2	2	RPA1259	Ga0565166_01_299129_301870	putative cation-transporting P-type ATPase
2	2	RPA1260	Ga0565166_01_301967_302878	Universal stress protein (Usp)
2	2	RPA1263	Ga0565166_01_305844_306119	putative II.1 protein
2	2	RPA1266	Ga0565166_01_309010_309654	possible FlbE protein
2	2	RPA1267	Ga0565166_01_309657_310007	putative flagellar motor switch protein
2	2	RPA1269	Ga0565166_01_311513_311668	hypothetical protein
2	2	RPA1273	Ga0565166_01_311859_312968	possible deoxyribonuclease
2	2	RPA1276	Ga0565166_01_314108_315298	carbamoyl-phosphate synthase small subunit
2	2	RPA1278	Ga0565166_01_315531_315986	GatB/Yqey
2	2	RPA1280	Ga0565166_01_350317_351177	uncharacterized membrane protein
2	2	RPA1284	Ga0565166_01_349494_350306	conserved unknown protein
2	2	RPA1285	Ga0565166_01_348906_349301	gamma-glutamylcyclotransferase (GGCT)/AIG2-like uncharacterized protein YtfP
2	2	RPA1287	Ga0565166_01_346045_348063	putative DNA primase
2	2	RPA1288	Ga0565166_01_343655_345781	RNA polymerase sigma 70 subunit, RpoD
2	2	RPA1298	Ga0565166_01_126283_127398	putative 3-oxoacyl-acyl carrier protein synthase III
2	2	RPA1299	Ga0565166_01_340188_340505	cupin 2 domain-containing protein
2	2	RPA1302	Ga0565166_01_339543_339935	unknown protein
2	2	RPA1303	Ga0565166_01_338550_339362	putative transglycolase
2	2	RPA1304	Ga0565166_01_337643_338359	possible flagellar basal-body rod modification protein FlgD
2	2	RPA1305	Ga0565166_01_336071_337633	possible flagellar hook length determination protein
2	2	RPA1307	Ga0565166_01_333909_334547	putative phosphatidylethanolamine-N-methyltransferase
2	2	RPA1367	Ga0565166_01_1203680_1204153	putative sulfur oxidation protein
2	2	RPA1420	Ga0565166_01_1737893_1741081	putative inner membrane component for iron transport
2	2	RPA1421	Ga0565166_01_1736496_1737896	possible efflux protein
2	2	RPA1422	Ga0565166_01_1736005_1736400	unknown protein
2	2	RPA1423	Ga0565166_01_3068332_3069276	putative membrane protein
2	2	RPA1424	Ga0565166_01_3066345_3068345	possible selenocysteine lyase
2	2	RPA1425	Ga0565166_01_3065392_3066342	serine acetyltransferase
2	2	RPA1429	Ga0565166_01_1727044_1728381	putative coenzyme F390 synthetase
2	2	RPA1441	Ga0565166_01_591763_592593	possible uridylate kinase
2	2	RPA1442	Ga0565166_01_592608_593420	possible uridine monophosphate kinase
2	2	RPA1457	Ga0565166_01_3948922_3949731	regulatory protein NorQ, probable ATPase
2	2	RPA1485	Ga0565166_01_2944459_2945172	putative NnrU protein
2	2	RPA1486	Ga0565166_01_2943134_2944351	uncharacterized protein involved in response to NO
2	2	RPA1494	Ga0565166_01_2938773_2939423	unknown protein
2	2	RPA1499	Ga0565166_01_2932889_2933338	hypothetical protein
2	2	RPA1501	Ga0565166_01_2930788_2932017	possible coenzyme F420 hydrogenase beta subunit
2	2	RPA1503	Ga0565166_01_2928921_2930546	pimeloyl-ACP methyl ester carboxylesterase
2	2	RPA1504	Ga0565166_01_2927589_2928899	conserved unknown protein
2	2	RPA1512	Ga0565166_01_2914938_2916470	phytoene dehydrogenase CrtI
2	2	RPA1513	Ga0565166_01_2913886_2914941	CrtB phytoene synthase
2	2	RPA1514	Ga0565166_01_2912749_2913642	putative coproporphyrinogen III oxidase precursor
2	2	RPA1516	Ga0565166_01_2912594_2912728	hypothetical protein
2	2	RPA1517	Ga0565166_01_2911286_2912245	hydroxyneurosporene dehydrogenase
2	2	RPA1518	Ga0565166_01_2909700_2911250	methoxyneurosporene dehydrogenase
2	2	RPA1519	Ga0565166_01_2908728_2909594	geranylgeranyl pyrophosphate synthase
2	2	RPA1520	Ga0565166_01_2907544_2908581	hydroxyneurosporene methyltransferase CrtF
2	2	RPA1525	Ga0565166_01_2901820_2902023	light-harvesting complex 1 beta chain
2	2	RPA1526	Ga0565166_01_2901634_2901804	light-harvesting complex 1 alpha chain
2	2	RPA1530	Ga0565166_01_2897207_2898100	geranylgeranyl bacteriochlorophyll synthase
2	2	RPA1531	Ga0565166_01_2895852_2897204	possible Bch2, light harvesting pigment Major Facilitator Family (MFS) transporter
2	2	RPA1532	Ga0565166_01_2894650_2895855	geranylgeranyl reductase
2	2	RPA1533	Ga0565166_01_2894159_2894650	tryptophan-rich sensory protein
2	2	RPA1534	Ga0565166_01_2893433_2893699	hypothetical protein
2	2	RPA1535	Ga0565166_01_2892970_2893395	cytochrome c2
2	2	RPA1539	Ga0565166_01_2891988_2892695	putative heme oxygenase
2	2	RPA1540	Ga0565166_01_2891033_2891938	Coenzyme B12-binding
2	2	RPA1549	Ga0565166_01_2879081_2879743	possible photosynthetic complex assembly protein
2	2	RPA1551	Ga0565166_01_2878306_2878602	archaeosine-15-forming tRNA-guanine transglycosylase
2	2	RPA1555	Ga0565166_01_2874692_2875654	cbb operon transcriptional regulator CbbR, LysR family
2	2	RPA1560	Ga0565166_01_2872640_2873065	ribulose-bisphosphate carboxylase small chain
2	2	RPA1568	Ga0565166_01_2870363_2871145	possible carboxylesterase
2	2	RPA1570	Ga0565166_01_2866806_2868935	putative aminopeptidase
2	2	RPA1571	Ga0565166_01_2865796_2866671	putative dihydrodipicolinate synthetase
2	2	RPA1574	Ga0565166_01_2864201_2865076	DUF477
2	2	RPA1575	Ga0565166_01_2863702_2864199	uncharacterized membrane protein YgcG
2	2	RPA1580	Ga0565166_01_2859029_2862112	proline dehydrogenase PutA
2	2	RPA1584	Ga0565166_01_2854837_2856303	predicted YcjX-like family ATPase
2	2	RPA1585	Ga0565166_01_2853930_2854634	putative hemmolysin III, HlyIII family
2	2	RPA1586	Ga0565166_01_2853068_2853877	putative short-chain dehydrogenase/reductase
2	2	RPA1590	Ga0565166_01_798210_799052	hypothetical protein
2	2	RPA1593	Ga0565166_01_787160_787645	Thioesterase superfamily
2	2	RPA1598	Ga0565166_01_790297_791496	Peptidylprolyl isomerase, FKBP-type:Acyltransferase 3 family
2	2	RPA1600	Ga0565166_01_791874_792113	BolA-like protein
2	2	RPA1605	Ga0565166_01_793330_794604	ergothioneine biosynthesis protein EgtB
2	2	RPA1607	Ga0565166_01_795168_795704	Appr-1''-p processing enzyme family protein homolog
2	2	RPA1610	Ga0565166_01_2852155_2853006	conserved unknown protein
2	2	RPA1611	Ga0565166_01_2851034_2852158	putative dehydratase
2	2	RPA1614	Ga0565166_01_2848173_2849345	isovaleryl-CoA dehydrogenase
2	2	RPA1616	Ga0565166_01_2844704_2845522	hypothetical protein
2	2	RPA1618	Ga0565166_01_2842331_2843869	putative acetolactate synthase large subunit
2	2	RPA1620	Ga0565166_01_2841482_2841790	unknown protein
2	2	RPA1622	Ga0565166_01_2839825_2840991	conserved unknown protein
2	2	RPA1623	Ga0565166_01_2839048_2839641	conserved unknown protein
2	2	RPA1624	Ga0565166_01_2838437_2838937	YHS domain-containing protein
2	2	RPA1626	Ga0565166_01_2836721_2837392	conserved unknown protein
2	2	RPA1629	Ga0565166_01_2832794_2833159	chemotaxis response regulator, CheY2
2	2	RPA1632	Ga0565166_01_2818861_2819562	two-component cell cycle transcriptional regulator ctrA, winged helix family
2	2	RPA1635	Ga0565166_01_2815905_2816453	RNA polymerase ECF-type sigma factor
2	2	RPA1637	Ga0565166_01_2814078_2814275	hypothetical protein
2	2	RPA1641	Ga0565166_01_2341843_2342895	possible transcriptional regulator, AraC family
2	2	RPA1642	Ga0565166_01_2340074_2341552	putative diguanylate cyclase (GGDEF)
2	2	RPA1644	Ga0565166_01_2820801_2821472	conserved unknown protein
2	2	RPA1645	Ga0565166_01_1978820_1979065	unknown protein
2	2	RPA1646	Ga0565166_01_2570796_2571041	hypothetical protein
2	2	RPA1647	Ga0565166_01_2569419_2570393	putative esterase
2	2	RPA1648	Ga0565166_01_2567925_2569205	membrane permeases, predicted cation efflux pumps
2	2	RPA1649	Ga0565166_01_2566702_2567928	predicted ABC-type transport systems, involved in lipoprotein release, permease components
2	2	RPA1650	Ga0565166_01_2566032_2566709	putative ABC transporter, ATP-binding protein
2	2	RPA1653	Ga0565166_01_2565585_2565977	conserved unknown protein
2	2	RPA1657	Ga0565166_01_2564196_2565473	putative diguanylate cyclase (GGDEF)
2	2	RPA1659	Ga0565166_01_2562843_2563430	conserved unknown protein
2	2	RPA1661	Ga0565166_01_2559528_2559803	DUF156
2	2	RPA1665	Ga0565166_01_2558298_2558600	hypothetical protein
2	2	RPA1669	Ga0565166_01_2553551_2553979	unknown protein
2	2	RPA1670	Ga0565166_01_2552348_2553088	Metallo-phosphoesterase
2	2	RPA1671	Ga0565166_01_2550894_2552345	putative serine/threonine protein kinase
2	2	RPA1672	Ga0565166_01_2550153_2550803	osmotically-inducible protein OsmY
2	2	RPA1674	Ga0565166_01_2548977_2549474	response regulator receiver, CheY3
2	2	RPA1680	Ga0565166_01_2537450_2538697	putative response regulator and cylclic diguanylate phosphodiesterase (EAL)
2	2	RPA1682	Ga0565166_01_2535692_2536324	ptwo-component transcriptional regulator, LuxR family
2	2	RPA1683	Ga0565166_01_2534819_2535601	3-oxoacyl-acyl carrier protein reductase
2	2	RPA1684	Ga0565166_01_2533321_2534082	putative 3-ketoacyl-acyl carrier protein reductase
2	2	RPA1687	Ga0565166_01_2530130_2531563	putative aldehyde dehydrogenase
2	2	RPA1690	Ga0565166_01_2497901_2498338	conserved unknown protein
2	2	RPA1693	Ga0565166_01_2496998_2497594	superoxide dismutase
2	2	RPA1701	Ga0565166_01_1175080_1175886	outer membrane biosynthesis protein TonB
2	2	RPA1703	Ga0565166_01_2495704_2496876	putative acetyl-CoA acyltransferase
2	2	RPA1704	Ga0565166_01_2494889_2495557	probable transcriptional regulator, TetR family
2	2	RPA1708	Ga0565166_01_2489579_2490706	putative acyl-CoA dehydrogenase
2	2	RPA1712	Ga0565166_01_2486473_2487252	putative enoyl-CoA hydratase
2	2	RPA1713	Ga0565166_01_2485629_2486288	possible cyclic nucleotide-binding domain
2	2	RPA1714	Ga0565166_01_2484768_2485616	hypothetical protein
2	2	RPA1718	Ga0565166_01_2480682_2481116	hypothetical protein
2	2	RPA1719	Ga0565166_01_2480384_2480707	Protein of unknown function UPF0153
2	2	RPA1726	Ga0565166_01_843516_844526	putative oxidoreductase
2	2	RPA1735	Ga0565166_01_238864_239994	pseudogene of fused ABC transporter ATPase and permease domains
2	2	RPA1737	Ga0565166_01_844900_845679	possible dehydrogenase
2	2	RPA1743	Ga0565166_01_845779_846576	hypothetical protein
2	2	RPA1744	Ga0565166_01_846759_847682	possible phosphoglycerate dehydrogenase (serA), Nter fragment
2	2	RPA1746	Ga0565166_01_847903_848862	transcriptional regulator, LysR family
2	2	RPA1747	Ga0565166_01_848975_849787	uncharacterized protein YcsI (UPF0317 family)
2	2	RPA1748	Ga0565166_01_849846_851090	putative branched-chain amino acid transport system substrate-binding protein
2	2	RPA1749	Ga0565166_01_851229_852107	putative branched-chain amino acid transport system permease protein
2	2	RPA1750	Ga0565166_01_852107_853087	putative branched-chain amino acid transport system permease protein
2	2	RPA1751	Ga0565166_01_853084_853815	putative branched-chain amino acid transport system ATP-binding protein
2	2	RPA1753	Ga0565166_01_855533_856321	hydroxypyruvate isomerase
2	2	RPA1757	Ga0565166_01_856335_857123	possible oxoacyl carrier protein reductase
2	2	RPA1758	Ga0565166_01_857292_858089	putative enoyl-CoA hydratase paaG
2	2	RPA1761	Ga0565166_01_858196_858975	putative enoyl-CoA hydratase
2	2	RPA1765	Ga0565166_01_863758_864570	putative enoyl-CoA hydratase
2	2	RPA1769	Ga0565166_01_864605_865483	transcriptional regulator, LysR family
2	2	RPA1770	Ga0565166_01_865488_866576	conserved hypothetical membrane protein
2	2	RPA1772	Ga0565166_01_873528_876311	putative phosphoenolpyruvate carboxylase
2	2	RPA1773	Ga0565166_01_764026_764355	putative DMT superfamily multidrug-efflux transporter
2	2	RPA1774	Ga0565166_01_876726_878006	OmpA/MotB domain, possible porin
2	2	RPA1775	Ga0565166_01_878077_878991	putative dehydrogenase
2	2	RPA1777	Ga0565166_01_880372_880785	DUF35
2	2	RPA1778	Ga0565166_01_881161_882516	putative Glu-tRNA amidotransferase
2	2	RPA1779	Ga0565166_01_882509_883195	hypothetical protein
2	2	RPA1795	Ga0565166_01_2475483_2477216	possible potassium-efflux system protein
2	2	RPA1797	Ga0565166_01_2473559_2474869	glycerate 2-kinase
2	2	RPA1800	Ga0565166_01_911612_912841	Elongator protein 3/MiaB/NifB
2	2	RPA1801	Ga0565166_01_913003_913785	protein ImuA
2	2	RPA1802	Ga0565166_01_913730_915262	protein ImuB
2	2	RPA1806	Ga0565166_01_919142_920542	L-carnitine dehydratase/bile acid-inducible protein F
2	2	RPA1807	Ga0565166_01_3528774_3530003	possible heavy metal efflux pump, HlyD family secretion protein
2	2	RPA1808	Ga0565166_01_3525617_3528727	putative RND divalent metal cation efflux transporter CzcA
2	2	RPA1817	Ga0565166_01_925214_926326	uncharacterized protein (DUF2336 family)
2	2	RPA1818	Ga0565166_01_926323_927732	putative diguanylate cyclase (GGDEF)
2	2	RPA1820	Ga0565166_01_928409_929227	hypothetical protein
2	2	RPA1828	Ga0565166_01_930275_931000	Pyrrolidone-carboxylate/pyroglutamyl peptidase I (C15)
2	2	RPA1832	Ga0565166_01_932200_932982	unknown protein
2	2	RPA1833	Ga0565166_01_933082_933486	PilT protein, N-terminal
2	2	RPA1834	Ga0565166_01_933480_933740	prevent-host-death family protein
2	2	RPA1835	Ga0565166_01_933800_935956	methylmalonyl-CoA mutase, subunit alpha, N-terminus
2	2	RPA1836	Ga0565166_01_936017_936481	DUF636
2	2	RPA1837	Ga0565166_01_936478_938349	possible methylmalonyl-CoA small subunit
2	2	RPA1841	Ga0565166_01_940243_940650	conserved unknown protein
2	2	RPA1843	Ga0565166_01_941362_942969	conserved unknown protein
2	2	RPA1844	Ga0565166_01_943199_944605	putative peptidase
2	2	RPA1852	Ga0565166_01_946060_946515	putative transcriptional regulator MucR
2	2	RPA1855	Ga0565166_01_946734_947339	hypothetical protein
2	2	RPA1856	Ga0565166_01_947358_947783	Protein of unknown function UPF0050
2	2	RPA1857	Ga0565166_01_947982_948416	hypothetical protein
2	2	RPA1858	Ga0565166_01_948777_950639	sensor histidine kinase with a PAS domain
2	2	RPA1859	Ga0565166_01_950632_951354	hypothetical protein
2	2	RPA1860	Ga0565166_01_951378_951719	conserved unknown protein
2	2	RPA1861	Ga0565166_01_951902_952867	hypothetical protein
2	2	RPA1864	Ga0565166_01_953337_954098	hypothetical protein
2	2	RPA1865	Ga0565166_01_954111_954671	uncharacterized membrane protein
2	2	RPA1866	Ga0565166_01_954668_955246	hypothetical protein
2	2	RPA1867	Ga0565166_01_955279_957537	putative penicillin-binding protein
2	2	RPA1868	Ga0565166_01_957805_958317	uncharacterized cysteine cluster protein YcgN (CxxCxxCC family)
2	2	RPA1879	Ga0565166_01_2270734_2271798	Choloylglycine hydrolase
2	2	RPA1883	Ga0565166_01_3337629_3339287	hypothetical protein
2	2	RPA1886	Ga0565166_01_969278_969502	hypothetical protein
2	2	RPA1894	Ga0565166_01_971844_972125	hypothetical protein
2	2	RPA1895	Ga0565166_01_972198_972956	possible peptidase
2	2	RPA1897	Ga0565166_01_973590_973910	homologue of Rhodobacter capsulatus gene transfer agent (GTA) orfg7
2	2	RPA1898	Ga0565166_01_973935_974342	homologue of Rhodobacter capsulatus gene transfer agent (GTA) orfg8 (32% identity)
2	2	RPA1900	Ga0565166_01_974774_975091	homologue of Rhodobacter capsulatus gene transfer agent (GTA) orfg10
2	2	RPA1902	Ga0565166_01_975311_975895	homologue of Rhodobacter capsulatus gene transfer agent (GTA) orfg11
2	2	RPA1903	Ga0565166_01_975957_976595	homologue of Rhodobacter capsulatus gene transfer agent (GTA) orfg12
2	2	RPA1905	Ga0565166_01_976620_977525	homologue of Rhodobacter capsulatus gene transfer agent (GTA) orfg13 (37% identity)
2	2	RPA1909	Ga0565166_01_2076031_2076504	transcriptional regulator, MarR family
2	2	RPA1910	Ga0565166_01_2803900_2804346	hypothetical protein
2	2	RPA1911	Ga0565166_01_2803312_2803845	Nickel-dependent hydrogenase b-type cytochrome subunit
2	2	RPA1912	Ga0565166_01_977995_981840	homologue of Rhodobacter capsulatus gene transfer agent (GTA) orfg15
2	2	RPA1916	Ga0565166_01_984734_986119	two-component sensor histidine kinase, FeuQ
2	2	RPA1917	Ga0565166_01_986192_986701	LipA a lipoprotein
2	2	RPA1918	Ga0565166_01_986867_988261	unknown protein
2	2	RPA1919	Ga0565166_01_988380_989480	cytochrome c-type biogenesis protein cycH
2	2	RPA1920	Ga0565166_01_989562_990068	CycJ cytochrome-c biosynthesis protein
2	2	RPA1922	Ga0565166_01_992052_992546	CycL cytochrome C-type biogenesis protein
2	2	RPA1927	Ga0565166_01_992696_993184	rubrerythrin
2	2	RPA1928	Ga0565166_01_993299_994204	ferredoxin-like protein [2Fe-2S]
2	2	RPA1930	Ga0565166_01_996311_997003	two-component transcriptional regulator, winged helix family
2	2	RPA1932	Ga0565166_01_997008_998447	sensor histidine kinase
2	2	RPA1933	Ga0565166_01_998444_1001410	putative glutamate-ammonia-ligase adenylyltransferase
2	2	RPA1938	Ga0565166_01_1001590_1003794	sensor histidine kinase, possible pleC
2	2	RPA1939	Ga0565166_01_1004140_1005522	possible cation efflux protein
2	2	RPA1943	Ga0565166_01_1005673_1006647	putative ketopantoate reductase
2	2	RPA1956	Ga0565166_01_2583380_2584900	hypothetical protein
2	2	RPA1962	Ga0565166_01_2322299_2322565	unknown protein
2	2	RPA1965	Ga0565166_01_595889_597871	putative Adenylate/Guanylate cyclase
2	2	RPA1966	Ga0565166_01_2327499_2328209	probable transcriptional regulator, TetR family
2	2	RPA1969	Ga0565166_01_1012276_1013262	NifR3/Smm1 family protein
2	2	RPA1970	Ga0565166_01_1013365_1013877	aspartyl protease family protein
2	2	RPA1972	Ga0565166_01_1014024_1015628	sensor histidine kinase
2	2	RPA1973	Ga0565166_01_1015773_1016642	3-hydroxyisobutyrate dehydrogenase
2	2	RPA1974	Ga0565166_01_1016815_1017978	MRP protein(ATP/GTP-binding protein) homolog
2	2	RPA1976	Ga0565166_01_1019686_1021527	possible TrapT family, dctM subunit, glutamate transport
2	2	RPA1977	Ga0565166_01_1021557_1022156	possible TrapT family, dctQ subunit, glutamate transport
2	2	RPA1979	Ga0565166_01_1023472_1023870	unknown protein
2	2	RPA1982	Ga0565166_01_1025634_1026149	conserved unknown protein
2	2	RPA1985	Ga0565166_01_1030054_1030407	probable diacylglycerol kinase
2	2	RPA1986	Ga0565166_01_1030444_1032198	NH3-dependent NAD synthetase
2	2	RPA1995	Ga0565166_01_1032259_1033425	hypothetical protein
2	2	RPA1996	Ga0565166_01_1033510_1033818	hypothetical protein
2	2	RPA1998	Ga0565166_01_1035964_1036077	hypothetical protein
2	2	RPA1999	Ga0565166_01_1036083_1036592	GCN5-related N-acetyltransferase:Aminotransferase, class-II
2	2	RPA2002	Ga0565166_01_1040142_1041524	FAD linked oxidase, C-terminal:FAD linked oxidase, N-terminal
2	2	RPA2005	Ga0565166_01_1042363_1044321	ABC transporter, fused ATPase and permease domain
2	2	RPA2009	Ga0565166_01_1046350_1047123	possible chemotaxis protein motA
2	2	RPA2015	Ga0565166_01_2164713_2165843	hypothetical protein
2	2	RPA2017	Ga0565166_01_1051131_1052063	putative lipid A biosynthesis lauroyl acyltransferase
2	2	RPA2018	Ga0565166_01_1052063_1053085	alcohol dehydrogenase
2	2	RPA2019	Ga0565166_01_1053200_1054486	3-oxoacyl-acyl carrier protein synthase II
2	2	RPA2020	Ga0565166_01_1054504_1055712	3-oxoacyl-acyl carrier protein synthase
2	2	RPA2021	Ga0565166_01_1055705_1056178	3-hydroxymyristoyl-acyl carrier protein dehydratase
2	2	RPA2022	Ga0565166_01_1056190_1056501	specialized acyl carrier protein
2	2	RPA2023	Ga0565166_01_1056654_1056983	hypothetical protein
2	2	RPA2025	Ga0565166_01_1057091_1057621	possible MgtC Mg2+ transport protein
2	2	RPA2027	Ga0565166_01_1058285_1060030	ATPase:Protein of unknown function DUF87
2	2	RPA2028	Ga0565166_01_1166307_1166888	hypothetical protein
2	2	RPA2038	Ga0565166_01_1174131_1174985	putative oxidoreductase
2	2	RPA2044	Ga0565166_01_1176004_1176759	conserved unknown protein
2	2	RPA2047	Ga0565166_01_1181447_1182451	TrapT family, dctP subunit, C4-dicarboxylate periplasmic binding protein
2	2	RPA2048	Ga0565166_01_1182594_1183178	possible TrapT family, dctQ subunit, C4-dicarboxylate transport
2	2	RPA2050	Ga0565166_01_1184632_1185183	hypothetical protein
2	2	RPA2052	Ga0565166_01_3732071_3732628	putative phophinothricin N-acetyltransferase
2	2	RPA2053	Ga0565166_01_1461119_1461487	hypothetical protein
2	2	RPA2054	Ga0565166_01_1461544_1462815	possible outer membrane protein precursor CzcC
2	2	RPA2055	Ga0565166_01_1462812_1463795	possible RND divalent metal cation efflux membrane fusion protein CzcB precursor
2	2	RPA2068	Ga0565166_01_2010796_2011071	conserved unknown protein
2	2	RPA2069	Ga0565166_01_2009471_2010799	hypothetical protein
2	2	RPA2070	Ga0565166_01_2008996_2009505	hemerythrin-like domain-containing protein
2	2	RPA2082	Ga0565166_01_2525312_2526085	putative uroporphyrin III methylase
2	2	RPA2085	Ga0565166_01_2522814_2523209	cobalamin biosynthesis protein G
2	2	RPA2086	Ga0565166_01_2521612_2522817	putative precorrin 6y methylase
2	2	RPA2088	Ga0565166_01_2520066_2520830	precorrin 3 methylase
2	2	RPA2090	Ga0565166_01_2518703_2519341	precorrin isomerase CobH
2	2	RPA2092	Ga0565166_01_2516794_2517900	citrate/tricarballylate utilization protein
2	2	RPA2118	Ga0565166_01_1939924_1940715	putative ATP-binding protein of ABC transporter
2	2	RPA2119	Ga0565166_01_1938830_1939927	putative permease protein of ABC transporter
2	2	RPA2120	Ga0565166_01_1937874_1938833	putative hemin binding protein
2	2	RPA2123	Ga0565166_01_1935197_1935856	conserved unknown protein
2	2	RPA2124	Ga0565166_01_1932656_1934980	tonB dependent iron siderophore receptor
2	2	RPA2125	Ga0565166_01_1932236_1932571	conserved unknown protein
2	2	RPA2135	Ga0565166_01_1215220_1217370	sensor histidine kinase with a response regulator receiver domain
2	2	RPA2136	Ga0565166_01_1217616_1217930	possible cytochrome C precursor
2	2	RPA2138	Ga0565166_01_1219363_1220535	putative acyl-CoA dehydrogenase
2	2	RPA2139	Ga0565166_01_1220757_1221407	possible glutathione S-transferase
2	2	RPA2140	Ga0565166_01_1221526_1222347	probable transcriptional regulator, AraC family
2	2	RPA2141	Ga0565166_01_1222435_1223301	3-keto-5-aminohexanoate cleavage enzyme
2	2	RPA2143	Ga0565166_01_1225220_1226839	putative acetyl/propionyl-CoA carboxylase
2	2	RPA2145	Ga0565166_01_1228881_1229660	putative enoyl-CoA hydratase/isomerase
2	2	RPA2148	Ga0565166_01_1229950_1231203	Beta-lactamase
2	2	RPA2151	Ga0565166_01_1231484_1232419	Permeases of the drug/metabolite transporter (DMT) superfamily
2	2	RPA2153	Ga0565166_01_1232534_1233964	aldehyde dehydrogenase
2	2	RPA2156	Ga0565166_01_1234486_1234764	hypothetical protein
2	2	RPA2157	Ga0565166_01_1235002_1236159	hypothetical protein
2	2	RPA2166	Ga0565166_01_1239739_1240023	uncharacterized protein Usg
2	2	RPA2168	Ga0565166_01_1240075_1241346	putative H+/nucleoside symporter
2	2	RPA2169	Ga0565166_01_2349157_2350278	ribulose-bisphosphate carboxylase-like protein
2	2	RPA2170	Ga0565166_01_2348677_2349153	quercetin dioxygenase-like cupin family protein
2	2	RPA2173	Ga0565166_01_1244802_1245284	GCN5-related N-acetyltransferase
2	2	RPA2174	Ga0565166_01_1245494_1246246	putative proteasome-type protease
2	2	RPA2175	Ga0565166_01_1246329_1247165	Transglutaminase-like domain
2	2	RPA2176	Ga0565166_01_1247196_1248140	DUF403
2	2	RPA2177	Ga0565166_01_1248263_1249681	DUF404
2	2	RPA2178	Ga0565166_01_1249904_1250641	possible competence damage protein
2	2	RPA2179	Ga0565166_01_1250732_1251253	xanthine-guanine phosphoribosyltransferase
2	2	RPA2180	Ga0565166_01_1251332_1251979	hypothetical protein
2	2	RPA2183	Ga0565166_01_1252835_1253467	DSBA oxidoreductase
2	2	RPA2185	Ga0565166_01_1314997_1315479	nodN-like protein
2	2	RPA2186	Ga0565166_01_1315497_1316414	possible 3-oxo-(acyl) acyl carrier protein reductase
2	2	RPA2187	Ga0565166_01_1317939_1319174	conserved unknown protein
2	2	RPA2191	Ga0565166_01_1321034_1321513	DUF188
2	2	RPA2195	Ga0565166_01_2114812_2115879	possible exopolyphosphatase
2	2	RPA2197	Ga0565166_01_2114036_2114749	cell division protein FtsJ
2	2	RPA2198	Ga0565166_01_2111957_2113429	possible multidrug efflux protein
2	2	RPA2199	Ga0565166_01_2111575_2111823	hypothetical protein
2	2	RPA2202	Ga0565166_01_2106488_2107789	SUN-family protein, putative RNA methyltransferase
2	2	RPA2203	Ga0565166_01_2104670_2106277	GMP synthetase
2	2	RPA2267	Ga0565166_01_2080462_2080911	hypothetical protein
2	2	RPA2272	Ga0565166_01_2075557_2075904	conserved unknown protein
2	2	RPA2278	Ga0565166_01_2069135_2070103	possible ABC transporter, permease protein
2	2	RPA2280	Ga0565166_01_2064418_2064957	putative low-affinity phosphate transport accessory protein
2	2	RPA2281	Ga0565166_01_2063399_2064403	putative low-affinity phosphate transport protein
2	2	RPA2289	Ga0565166_01_2059642_2061003	tetratricopeptide (TPR) repeat protein
2	2	RPA2290	Ga0565166_01_2057942_2059630	hypothetical protein
2	2	RPA2291	Ga0565166_01_2055632_2057905	putative Adenylate/Guanylate cyclase
2	2	RPA2292	Ga0565166_01_1334647_1336071	sensor histidine kinase
2	2	RPA2301	Ga0565166_01_3400483_3401478	probable transcriptional regulator, AraC family
2	2	RPA2302	Ga0565166_01_3398611_3400281	acyl-CoA synthetase
2	2	RPA2304	Ga0565166_01_3396574_3397761	putative acyl-CoA thiolase
2	2	RPA2305	Ga0565166_01_3395432_3396559	acyl-CoA dehydrogenase
2	2	RPA2344	Ga0565166_01_1186017_1186652	conserved unknown protein
2	2	RPA2345	Ga0565166_01_1186653_1187729	unknown protein
2	2	RPA2352	Ga0565166_01_1189564_1190061	1,2-dihydroxy-3-keto-5-methylthiopentene dioxygenase
2	2	RPA2355	Ga0565166_01_1191954_1192334	possible nitrogenase NifB
2	2	RPA2356	Ga0565166_01_1206607_1208010	putative cystathionine beta-synthase
2	2	RPA2357	Ga0565166_01_1208012_1209184	cystathionine gamma-lyase
2	2	RPA2358	Ga0565166_01_1192621_1193670	2OG-Fe(II) oxygenase superfamily
2	2	RPA2359	Ga0565166_01_1195368_1196150	putative periplasmic protein
2	2	RPA2360	Ga0565166_01_1196155_1197291	ABC transporter, ATP-binding protein
2	2	RPA2363	Ga0565166_01_1199335_1200840	possible nitrogenase molybdenum-iron protein alpha chain (nitrogenase component I) (dinitrogenase)
2	2	RPA2396	Ga0565166_01_1615627_1616268	DUF208
2	2	RPA2420	Ga0565166_01_1916755_1918815	putative soluble lytic murein transglycosylase precursor
2	2	RPA2421	Ga0565166_01_1915083_1915493	NADH:ubiquinone oxidoreductase 17.2 k
2	2	RPA2422	Ga0565166_01_1914287_1914988	Family of unknown function ThiJ/PfpI
2	2	RPA2423	Ga0565166_01_1913233_1914180	probable transcriptional regulator, AraC family
2	2	RPA2424	Ga0565166_01_3030988_3032337	conserved unknown protein
2	2	RPA2425	Ga0565166_01_1909676_1910620	putative lipase/esterase
2	2	RPA2426	Ga0565166_01_1908500_1909453	hypothetical protein
2	2	RPA2431	Ga0565166_01_1905081_1905770	spermidine synthase
2	2	RPA2432	Ga0565166_01_1903827_1904927	putative signal transduction histidine kinase with response regulator receiver domain
2	2	RPA2433	Ga0565166_01_1903390_1903830	response regulator receiver (CheY-like protein)
2	2	RPA2434	Ga0565166_01_1901873_1903393	sensor histidine kinase
2	2	RPA2438	Ga0565166_01_1897735_1898481	hypothetical protein
2	2	RPA2440	Ga0565166_01_2053041_2053967	Cation efflux protein
2	2	RPA2441	Ga0565166_01_2052373_2053044	possible transcriptional regulator, TetR family
2	2	RPA2442	Ga0565166_01_1896262_1897029	putative outer membrane protein
2	2	RPA2444	Ga0565166_01_1477343_1477696	unknown protein
2	2	RPA2445	Ga0565166_01_1894620_1896029	predicted Zn-dependent protease
2	2	RPA2446	Ga0565166_01_1893306_1894508	putative aminotransferase
2	2	RPA2447	Ga0565166_01_1892593_1893156	possible biotin synthase
2	2	RPA2450	Ga0565166_01_1887626_1890805	putative ribonuclease E
2	2	RPA2451	Ga0565166_01_1885644_1886930	putative N-acetylmuramoyl-L-alanine amidase
2	2	RPA2452	Ga0565166_01_1882983_1885472	putative penicillin-binding protein 1A
2	2	RPA2455	Ga0565166_01_1880239_1881495	Peptidase M23/M37
2	2	RPA2457	Ga0565166_01_1875576_1879226	hypothetical protein
2	2	RPA2458	Ga0565166_01_3084586_3085143	putative cytochrome b561
2	2	RPA2461	Ga0565166_01_1872851_1873951	Protein of unknown function UPF0075
2	2	RPA2462	Ga0565166_01_1872122_1872769	conserved unknown protein
2	2	RPA2467	Ga0565166_01_1865480_1866727	sufS, putative selenosysteine lyase
2	2	RPA2476	Ga0565166_01_1863452_1864519	putative diguanylate cyclase (GGDEF)
2	2	RPA2477	Ga0565166_01_1861820_1863307	possible ATP-dependent RNA helicase
2	2	RPA2480	Ga0565166_01_1859726_1861204	unknown protein
2	2	RPA2487	Ga0565166_01_1856439_1856969	possible DedA family. Putative integral membrane protein.
2	2	RPA2489	Ga0565166_01_2337620_2338180	hypothetical protein
2	2	RPA2492	Ga0565166_01_1854023_1854631	SAM-dependent methyltransferase
2	2	RPA2494	Ga0565166_01_1853544_1853906	hypothetical protein
2	2	RPA2502	Ga0565166_01_1848386_1848721	unknown protein
2	2	RPA2503	Ga0565166_01_1846993_1848210	possible aminotransferase
2	2	RPA2504	Ga0565166_01_1845570_1846889	putative homoserine dehydrogenase
2	2	RPA2509	Ga0565166_01_1079472_1079780	hypothetical protein
2	2	RPA2510	Ga0565166_01_1838552_1839643	hypothetical protein
2	2	RPA2511	Ga0565166_01_1837322_1838545	possible membrane-bound lytic transglycosylase
2	2	RPA2516	Ga0565166_01_1832262_1832525	unknown protein
2	2	RPA2517	Ga0565166_01_1831550_1832140	uncharacterized membrane protein HdeD (DUF308 family)
2	2	RPA2522	Ga0565166_01_1801838_1802095	hypothetical protein
2	2	RPA2523	Ga0565166_01_1801160_1801609	putative lactoylglutathione lyase
2	2	RPA2524	Ga0565166_01_1800100_1800861	Sir2 family, possible ADP ribosyltransferase
2	2	RPA2525	Ga0565166_01_1799216_1799875	cold shock DNA binding protein
2	2	RPA2526	Ga0565166_01_1798519_1799001	DUF192
2	2	RPA2535	Ga0565166_01_3462017_3463105	putative UDP-glucose:(heptosyl) LPS alpha 1,3-glucosyltransferase
2	2	RPA2537	Ga0565166_01_1794690_1794995	possible NADH dehydrogenase (ubiquinone) Fe-S protein 4 (18kD) (NADH-coenzyme Q reductase)
2	2	RPA2538	Ga0565166_01_1792919_1794523	putative acyl-CoA carboxylase, beta chain
2	2	RPA2540	Ga0565166_01_1789865_1790770	3-hydroxy-3-methylglutaryl-CoA lyase
2	2	RPA2548	Ga0565166_01_1699893_1700750	uncharacterized membrane protein YjjP (DUF1212 family)
2	2	RPA2549	Ga0565166_01_1700747_1701226	uncharacterized membrane protein YjjB (DUF3815 family)
2	2	RPA2553	Ga0565166_01_1538836_1544073	conserved unknown protein
2	2	RPA2555	Ga0565166_01_1546531_1548270	Glycosyl transferase, family 39
2	2	RPA2556	Ga0565166_01_1548282_1549124	PA-phosphatase related phosphoesterase
2	2	RPA2557	Ga0565166_01_1549186_1549947	Glycosyl transferase, family 2
2	2	RPA2558	Ga0565166_01_1549940_1550263	lipid-A-disaccharide synthase-like uncharacterized protein
2	2	RPA2562	Ga0565166_01_1554042_1555544	polar amino acid ABC transport permease protein aapM-1
2	2	RPA2563	Ga0565166_01_1555544_1556302	amino acid ABC transporter, ATP-binding protein aapP-1
2	2	RPA2568	Ga0565166_01_1556327_1557379	O-acetylserine (thiol) lyase
2	2	RPA2569	Ga0565166_01_1557463_1558692	cyclopropane-fatty-acyl-phospholipid synthase
2	2	RPA2570	Ga0565166_01_1558807_1559622	DUF1365 family protein
2	2	RPA2571	Ga0565166_01_1559630_1560940	possible NADPH-dependent oxidoreductase
2	2	RPA2572	Ga0565166_01_1561359_1562780	possible outer membrane efflux protein.
2	2	RPA2576	Ga0565166_01_1570330_1571058	DTW domain-containing protein YfiP
2	2	RPA2579	Ga0565166_01_1572986_1573396	hypothetical protein
2	2	RPA2580	Ga0565166_01_1574977_1575645	possible protein-L-isoaspartate O-methyltransferase
2	2	RPA2585	Ga0565166_01_1581802_1582362	ABC-type nickel/cobalt efflux system permease component RcnA
2	2	RPA2586	Ga0565166_01_1582367_1582987	possible DNA-3-methyladenine glycosidase
2	2	RPA2588	Ga0565166_01_1584103_1584579	Protein of unknown function UPF0083
2	2	RPA2589	Ga0565166_01_1584778_1585395	possible competence-damaged protein
2	2	RPA2590	Ga0565166_01_1585395_1586591	4-diphosphocytidyl-2C-methyl-D-erythritol synthase:YgbB
2	2	RPA2591	Ga0565166_01_1586801_1587835	putative nitrogen regulation protein nifR3
2	2	RPA2592	Ga0565166_01_1587832_1589001	nitrogen regulatory signal transduction histidine kinase NtrB
2	2	RPA2594	Ga0565166_01_1590619_1592919	nitrogen regulatory signal transduction histidine kinase NtrY
2	2	RPA2595	Ga0565166_01_1592923_1594293	nitrogen assimilation regulatory protein ntrX-Response regulator
2	2	RPA2596	Ga0565166_01_1594309_1595166	D-alanine aminotransferase
2	2	RPA2602	Ga0565166_01_1601179_1601742	peptidyl prolyl cis-trans isomerase
2	2	RPA2603	Ga0565166_01_1601750_1602190	hypothetical protein
2	2	RPA2604	Ga0565166_01_1602166_1602633	peptidyl prolyl cis-trans isomerase
2	2	RPA2607	Ga0565166_01_1188496_1189122	possible transcriptional regulator, XRE family, CUPIN domain
2	2	RPA2652	Ga0565166_01_1620504_1620707	unknown protein
2	2	RPA2655	Ga0565166_01_1623410_1626082	beta-(1-3)-glucosyl transferase
2	2	RPA2656	Ga0565166_01_1626459_1627010	pyruvate/2-oxoglutarate dehydrogenase complex dihydrolipoamide acyltransferase (E2) component
2	2	RPA2657	Ga0565166_01_1627367_1628959	putative beta (1-6) glucans synthase
2	2	RPA2658	Ga0565166_01_1629715_1631085	hypothetical protein
2	2	RPA2661	Ga0565166_01_1634829_1635608	DUF502
2	2	RPA2662	Ga0565166_01_1635609_1637708	ATP-dependent DNA helicase
2	2	RPA2664	Ga0565166_01_1641695_1642933	hypothetical protein
2	2	RPA2665	Ga0565166_01_1642984_1644513	possible acid-CoA ligase
2	2	RPA2666	Ga0565166_01_1644518_1646383	possible binding protein component of ABC transporter
2	2	RPA2667	Ga0565166_01_1646600_1647367	conserved unknown protein
2	2	RPA2669	Ga0565166_01_1647481_1647813	heat shock protein HspQ
2	2	RPA2670	Ga0565166_01_1647909_1648871	probable transporter
2	2	RPA2671	Ga0565166_01_1648946_1650148	putative FAD-dependent monoxygenase
2	2	RPA2672	Ga0565166_01_1650256_1650987	possible phosphatidylcholine synthase
2	2	RPA2673	Ga0565166_01_1650987_1651745	possibly involved in transport
2	2	RPA2674	Ga0565166_01_1651799_1652773	quinone oxidoreductase
2	2	RPA2681	Ga0565166_01_1654555_1655325	possible lactam utilization protein.
2	2	RPA2682	Ga0565166_01_1655413_1656417	Urea amidolyase-related
2	2	RPA2684	Ga0565166_01_1657388_1658092	conserved unknown protein
2	2	RPA2689	Ga0565166_01_1659736_1660311	possible thiol-specific antioxidant related protein
2	2	RPA2690	Ga0565166_01_1660308_1660973	possible uracil-DNA glycosylase
2	2	RPA2691	Ga0565166_01_1661012_1661638	DUF88
2	2	RPA2693	Ga0565166_01_1662779_1665040	GTP pyrophosphokinase
2	2	RPA2695	Ga0565166_01_1665841_1666290	acyl carrier protein synthase
2	2	RPA2699	Ga0565166_01_1669011_1669391	hypothetical protein
2	2	RPA2704	Ga0565166_01_1672586_1674016	possible Na+/? antiporter
2	2	RPA2706	Ga0565166_01_1674433_1675815	manganese transport protein
2	2	RPA2710	Ga0565166_01_1675812_1676588	Arginine-tRNA-protein transferase, N terminus
2	2	RPA2711	Ga0565166_01_1676679_1677218	uncharacterized RDD family membrane protein YckC
2	2	RPA2712	Ga0565166_01_1677438_1678496	delta-aminolevulinic acid dehydratase
2	2	RPA2713	Ga0565166_01_1678669_1679133	hypothetical protein
2	2	RPA2715	Ga0565166_01_1681088_1681603	possible transcriptional regulator, MarR family
2	2	RPA2716	Ga0565166_01_1681830_1682069	hypothetical protein
2	2	RPA2717	Ga0565166_01_1682069_1682284	hypothetical protein
2	2	RPA2737	Ga0565166_01_1694619_1695068	unknown protein
2	2	RPA2738	Ga0565166_01_1695212_1695763	cytochrome b pre-mRNA-processing protein 3
2	2	RPA2739	Ga0565166_01_1695777_1696346	conserved unknown protein
2	2	RPA2741	Ga0565166_01_1697663_1698640	3-oxoacyl-acyl carrier protein synthase III
2	2	RPA2744	Ga0565166_01_1574116_1574355	hypothetical protein
2	2	RPA2752	Ga0565166_01_1705941_1708154	possible succinoglycan biosynthesis transport protein exoP
2	2	RPA2755	Ga0565166_01_182537_183022	possible DNA-binding stress protein
2	2	RPA2757	Ga0565166_01_1708175_1708387	predicted membrane channel-forming protein YqfA (hemolysin III family)
2	2	RPA2758	Ga0565166_01_1708477_1709520	possible cytochrome c oxidase assembly protein
2	2	RPA2762	Ga0565166_01_2164003_2164596	uncharacterized membrane protein
2	2	RPA2764	Ga0565166_01_1712097_1712687	CoA Binding Domain
2	2	RPA2766	Ga0565166_01_1713637_1714098	Phenylacetic acid degradation-related protein:Thioesterase superfamily
2	2	RPA2768	Ga0565166_01_1714720_1715202	ribosomal protein S9
2	2	RPA2769	Ga0565166_01_1715456_1716712	putative diguanylate cyclase (GGDEF)
2	2	RPA2770	Ga0565166_01_1716800_1717102	conserved unknown protein
2	2	RPA2771	Ga0565166_01_1717188_1718327	possible transport protein/permease
2	2	RPA2772	Ga0565166_01_1718704_1719576	rare lipoprotein A
2	2	RPA2774	Ga0565166_01_1720704_1721969	penicillin binding protein
2	2	RPA2776	Ga0565166_01_1722657_1723697	probable DNA polymerase III, delta prime subunit
2	2	RPA2777	Ga0565166_01_1723761_1725317	methionyl-tRNA synthetase
2	2	RPA2778	Ga0565166_01_1725326_1726117	possible deoxyribonuclease
2	2	RPA2779	Ga0565166_01_1726114_1726920	possible hydrolase
2	2	RPA2780	Ga0565166_01_1729482_1731131	possible AMP-binding enzyme
2	2	RPA2781	Ga0565166_01_1731217_1733085	TrapT dctQ-M fusion permease, dicarboxylate transport
2	2	RPA2782	Ga0565166_01_1733100_1734119	TrapT family, dctP subunit, C4-dicarboxylate periplasmic binding protein
2	2	RPA2785	Ga0565166_01_1338222_1339556	possible flavodoxin oxidoreductase
2	2	RPA2798	Ga0565166_01_2100485_2101774	probable Benzoate membrane transport protein
2	2	RPA2801	Ga0565166_01_1621308_1621826	Collagen triple helix repeat
2	2	RPA2811	Ga0565166_01_1763566_1764384	possible mazG
2	2	RPA2812	Ga0565166_01_1764537_1765829	probable HlyC/CorC family of transporters with 2 CBS domains
2	2	RPA2813	Ga0565166_01_1765826_1766194	hypothetical protein
2	2	RPA2814	Ga0565166_01_1766335_1766829	single-strand DNA-binding protein
2	2	RPA2818	Ga0565166_01_1773571_1773933	hypothetical protein
2	2	RPA2821	Ga0565166_01_1777592_1778368	possible ion transporter
2	2	RPA2823	Ga0565166_01_1778479_1778754	predicted GNAT family acetyltransferase
2	2	RPA2825	Ga0565166_01_1778879_1779265	conserved unknown protein
2	2	RPA2826	Ga0565166_01_1779664_1780599	uncharacterized membrane protein
2	2	RPA2828	Ga0565166_01_1782996_1783871	phytoene synthase
2	2	RPA2829	Ga0565166_01_1783868_1784254	uncharacterized protein
2	2	RPA2830	Ga0565166_01_1784254_1785273	putative protein-export membrane protein secF
2	2	RPA2831	Ga0565166_01_1785290_1786891	protein-export membrane protein secD
2	2	RPA2833	Ga0565166_01_1787556_1788551	possible ATPase family protein
2	2	RPA2837	Ga0565166_01_1529850_1531313	Peptidoglycan-binding LysM:Peptidase M23/M37
2	2	RPA2849	Ga0565166_01_1523186_1523422	putative sec-independent protein translocase protein tatA/E
2	2	RPA2851	Ga0565166_01_1521208_1522047	DUF173
2	2	RPA2852	Ga0565166_01_1520186_1521211	putative sugar hydrolase
2	2	RPA2853	Ga0565166_01_1518581_1520137	Proline-rich region
2	2	RPA2855	Ga0565166_01_1515308_1516522	dGTP triphosphohydrolase
2	2	RPA2856	Ga0565166_01_1514875_1515204	Protein of unknown function, HesB/YadR/YfhF
2	2	RPA2862	Ga0565166_01_1508767_1509582	putative exopolysaccharide regulatory protein exoR
2	2	RPA2865	Ga0565166_01_1504364_1504660	conserved unknown protein
2	2	RPA2866	Ga0565166_01_1502981_1504360	pyruvate dehydrogenase E1 beta subunit
2	2	RPA2868	Ga0565166_01_1501435_1501752	Septum formation initiator
2	2	RPA2880	Ga0565166_01_1494444_1495319	catechol 2,3-dioxygenase-like lactoylglutathione lyase family enzyme
2	2	RPA2889	Ga0565166_01_1488531_1490435	putative peptidyl-prolyl cis-trans isomerse D
2	2	RPA2890	Ga0565166_01_1487471_1488490	anthranilate phosphoribosyltransferase
2	2	RPA2891	Ga0565166_01_1486643_1487461	indole-3-glycerol phosphate synthase
2	2	RPA2893	Ga0565166_01_1481267_1483828	putative cation-transporting ATPase
2	2	RPA2895	Ga0565166_01_1485167_1485685	possible small heat shock protein
2	2	RPA2896	Ga0565166_01_870252_870497	hypothetical protein
2	2	RPA2898	Ga0565166_01_1477721_1478347	Haloacid dehalogenase-like hydrolase
2	2	RPA2899	Ga0565166_01_3530190_3530684	acyl-CoA thioester hydrolase
2	2	RPA2901	Ga0565166_01_1474691_1474990	hypothetical protein
2	2	RPA2902	Ga0565166_01_1473274_1474485	molybdenum cofactor biosynthesis protein A
2	2	RPA2904	Ga0565166_01_1429151_1431511	possible DNA uptake protein, ComEC
2	2	RPA2910	Ga0565166_01_1422178_1423032	DUF1009 family protein
2	2	RPA2917	Ga0565166_01_1413799_1414647	Phosphatidate cytidylyltransferase
2	2	RPA2924	Ga0565166_01_1404954_1408448	DNA polymerase III alpha subunit
2	2	RPA2926	Ga0565166_01_1402811_1403509	ATP-binding protein of ABC transporter, possibly involved in lipoprotein release
2	2	RPA2927	Ga0565166_01_1401522_1402802	possible ABC type permease
2	2	RPA2931	Ga0565166_01_1399438_1399962	DUF461
2	2	RPA2933	Ga0565166_01_1398069_1398344	predicted secreted protein
2	2	RPA2935	Ga0565166_01_1395951_1397621	Beta-lactamase-like
2	2	RPA2936	Ga0565166_01_1395139_1395951	putative biotin-protein ligase birA
2	2	RPA2937	Ga0565166_01_1393701_1395137	NADH-ubiquinone dehydrogenase chain N
2	2	RPA2938	Ga0565166_01_1392155_1393675	NADH-ubiquinone dehydrogenase chain M
2	2	RPA2939	Ga0565166_01_1390053_1392155	NADH-ubiquinone dehydrogenase chain L
2	2	RPA2940	Ga0565166_01_1389737_1390045	NADH-ubiquinone dehydrogenase chain K
2	2	RPA2941	Ga0565166_01_1389102_1389740	NADH-ubiquinone dehydrogenase chain J
2	2	RPA2942	Ga0565166_01_1388604_1389092	NADH-ubiquinone dehydrogenase chain I
2	2	RPA2943	Ga0565166_01_1387571_1388596	NADH-ubiquinone dehydrogenase chain H
2	2	RPA2947	Ga0565166_01_1383067_1383816	NADH-ubiquinone dehydrogenase chain E
2	2	RPA2949	Ga0565166_01_1381788_1382978	NADH-ubiquinone dehydrogenase chain D
2	2	RPA2950	Ga0565166_01_1381095_1381712	NADH-ubiquinone dehydrogenase chain C
2	2	RPA2951	Ga0565166_01_1380488_1381084	NADH-ubiquinone dehydrogenase chain B
2	2	RPA2952	Ga0565166_01_1380132_1380497	NADH-ubiquinone dehydrogenase chain A
2	2	RPA2953	Ga0565166_01_1378582_1378893	possible DNA-binding protein hu-alpha (NS2) (HU-2)
2	2	RPA2955	Ga0565166_01_1375680_1376924	possible RND efflux membrane fusion protein precursor
2	2	RPA2961	Ga0565166_01_1367091_1367726	ATP-dependent Clp protease proteolytic subunit
2	2	RPA2964	Ga0565166_01_1363647_1364957	Multicopper oxidase, type 1
2	2	RPA2965	Ga0565166_01_1362134_1363630	Protein of unknown function UPF0031:YjeF-related protein, N-terminal
2	2	RPA2969	Ga0565166_01_1358735_1359346	unknown protein
2	2	RPA2972	Ga0565166_01_1210568_1211713	8-amino-7-oxononanoate synthase
2	2	RPA2976	Ga0565166_01_181549_182445	Permeases of the drug/metabolite transporter (DMT) superfamily
2	2	RPA2994	Ga0565166_01_3952120_3953013	transcriptional regulator, LysR family
2	2	RPA2995	Ga0565166_01_3939795_3941390	possible NADH-Ubiquinone/plastoquinone (complex I)
2	2	RPA2996	Ga0565166_01_3941387_3943897	uncharacterized protein YbcC (UPF0753/DUF2309 family)
2	2	RPA3001	Ga0565166_01_3070504_3073191	two component osmosensitive K+channel and sensor histidine kinase, KdpD
2	2	RPA3017	Ga0565166_01_2018745_2019209	response regulator receiver (CheY-like protein)
2	2	RPA3018	Ga0565166_01_2019206_2020348	response regulator receiver:histidine kinase
2	2	RPA3020	Ga0565166_01_3051797_3052951	RND multidrug efflux membrane fusion protein MexE precursor
2	2	RPA3026	Ga0565166_01_1333650_1334255	similar to abortive infection protein
2	2	RPA3028	Ga0565166_01_1331931_1332773	conserved unknown protein
2	2	RPA3030	Ga0565166_01_1329832_1330131	hypothetical protein
2	2	RPA3031	Ga0565166_01_1328994_1329632	possible Acetyltransferase (GNAT) family
2	2	RPA3032	Ga0565166_01_1328312_1328710	Phenylacetic acid degradation-related protein
2	2	RPA3034	Ga0565166_01_1327822_1328076	unknown protein
2	2	RPA3037	Ga0565166_01_1325235_1325774	conserved unknown protein
2	2	RPA3038	Ga0565166_01_1323388_1325019	ErfK/YbiS/YcfS/YnhG
2	2	RPA3039	Ga0565166_01_1322245_1323216	possible polysaccharide deacetylase
2	2	RPA3040	Ga0565166_01_1321642_1322229	unknown protein
2	2	RPA3041	Ga0565166_01_2116082_2116543	putative oxidoreductase
2	2	RPA3042	Ga0565166_01_2116735_2119050	malate oxidoreductase
2	2	RPA3044	Ga0565166_01_2121159_2122631	Protein of unknown function UPF0061
2	2	RPA3047	Ga0565166_01_2123944_2125452	putative exopolyphosphatase
2	2	RPA3049	Ga0565166_01_2127817_2128491	chromosomal replication initiation ATPase DnaA
2	2	RPA3050	Ga0565166_01_2128549_2129094	CDP-alcohol phosphatidyltransferase
2	2	RPA3051	Ga0565166_01_2129357_2130430	5'-phosphoribosyl-5-aminoimidazole synthetase
2	2	RPA3053	Ga0565166_01_2131261_2131464	cold shock DNA binding protein
2	2	RPA3056	Ga0565166_01_2131906_2132328	nucleoside-diphosphate-kinase
2	2	RPA3058	Ga0565166_01_2134889_2135335	unknown protein
2	2	RPA3059	Ga0565166_01_2135540_2135992	DNA polymerase-3 subunit chi
2	2	RPA3060	Ga0565166_01_2135989_2137485	leucine aminopeptidase
2	2	RPA3063	Ga0565166_01_2140145_2142640	organic solvent tolerance protein homolog
2	2	RPA3064	Ga0565166_01_2142708_2143643	conserved unknown protein
2	2	RPA3076	Ga0565166_01_2154916_2156208	putative diguanylate cyclase (GGDEF)
2	2	RPA3079	Ga0565166_01_2157305_2158270	hypothetical protein
2	2	RPA3090	Ga0565166_01_2170366_2170995	putative colicin V production protein
2	2	RPA3092	Ga0565166_01_2172656_2173399	putative oxidoreductase
2	2	RPA3094	Ga0565166_01_2174099_2175421	putative tetracycline-efflux transporter
2	2	RPA3096	Ga0565166_01_2176862_2177404	conserved unknown protein
2	2	RPA3097	Ga0565166_01_2177470_2178123	conserved unknown protein
2	2	RPA3099	Ga0565166_01_2179110_2179694	uncharacterized membrane protein
2	2	RPA3101	Ga0565166_01_2180169_2180615	conserved unknown protein
2	2	RPA3102	Ga0565166_01_2180764_2181030	TPR repeat protein
2	2	RPA3105	Ga0565166_01_2184137_2185522	Patatin-like phospholipase domain
2	2	RPA3106	Ga0565166_01_2185658_2186758	putative signal transduction histidine kinase with PAS/PAC domain
2	2	RPA3110	Ga0565166_01_2188319_2188537	hypothetical protein
2	2	RPA3114	Ga0565166_01_3616404_3616793	SEC-C motif
2	2	RPA3118	Ga0565166_01_2193760_2195061	putative noncatalytic chain of dihydroorotase
2	2	RPA3126	Ga0565166_01_2202611_2203045	uncharacterized protein (DUF983 family)
2	2	RPA3127	Ga0565166_01_2203076_2203831	NUDIX hydrolase
2	2	RPA3132	Ga0565166_01_2204357_2205730	putative diguanylate cyclase (GGDEF) with response regulator receiver domain
2	2	RPA3133	Ga0565166_01_2205739_2206104	response regulator receiver (CheY-like protein)
2	2	RPA3134	Ga0565166_01_2206233_2206532	conserved unknown protein
2	2	RPA3135	Ga0565166_01_2206529_2207827	DNA damage inducible protein P
2	2	RPA3136	Ga0565166_01_2207881_2208747	conserved unknown protein
2	2	RPA3138	Ga0565166_01_2209374_2210135	putative glycerophosphoryl diester phosphodiesterase
2	2	RPA3139	Ga0565166_01_2210212_2211438	DUF482
2	2	RPA3140	Ga0565166_01_2211489_2211917	probable Hit-like protein involved in cell-cycle regulation
2	2	RPA3142	Ga0565166_01_2212459_2212803	branched-subunit amino acid transport protein
2	2	RPA3143	Ga0565166_01_2212800_2213537	predicted branched-subunit amino acid permease
2	2	RPA3148	Ga0565166_01_2220561_2220962	DUF174
2	2	RPA3149	Ga0565166_01_2221310_2222944	Flp pilus assembly protein TadG
2	2	RPA3150	Ga0565166_01_2223272_2224999	possible D-alanyl-D-alanine carboxypeptidase
2	2	RPA3151	Ga0565166_01_2225284_2226009	Heat shock protein DnaJ, N-terminal
2	2	RPA3152	Ga0565166_01_2226066_2226806	hypothetical protein
2	2	RPA3156	Ga0565166_01_2227857_2228297	hypothetical protein
2	2	RPA3157	Ga0565166_01_2228322_2229377	hypothetical protein
2	2	RPA3158	Ga0565166_01_2229538_2229729	hypothetical protein
2	2	RPA3159	Ga0565166_01_2229964_2230620	probable glutathione S-transferase
2	2	RPA3160	Ga0565166_01_2231045_2231842	DUF218
2	2	RPA3161	Ga0565166_01_2231939_2232757	putative aldose reductase
2	2	RPA3164	Ga0565166_01_2233221_2234051	possible chitooligosaccharide deacetylase
2	2	RPA3165	Ga0565166_01_2234166_2235464	possible polysaccharide deacetylase
2	2	RPA3168	Ga0565166_01_2236413_2236655	possible flgaellar switch protein FliN
2	2	RPA3173	Ga0565166_01_2238429_2238728	putative protein
2	2	RPA3174	Ga0565166_01_2238731_2239594	conserved unknown protein
2	2	RPA3178	Ga0565166_01_2242948_2243349	uncharacterized membrane protein
2	2	RPA3179	Ga0565166_01_2243457_2244908	Deoxyribodipyrimidine photolyase
2	2	RPA3183	Ga0565166_01_2247337_2247777	unknown protein
2	2	RPA3187	Ga0565166_01_2251723_2254407	sensor histidine kinase with a PAS/PAC domain
2	2	RPA3189	Ga0565166_01_2254568_2255374	NUDIX hydrolase
2	2	RPA3190	Ga0565166_01_2255442_2256392	possible dihydrodipicoline synthase related protein
2	2	RPA3195	Ga0565166_01_2257452_2260940	related to Pyruvate ferredoxin/flavodoxin oxidoreductase
2	2	RPA3197	Ga0565166_01_2262718_2263005	hypothetical protein
[truncated: 538 more rows]

## Sheet: TABLE S2c
TABLE S2c. Gene inventory comparisions of Rhodopseudomonas strains CGA009 and DSM127 (CGA009 specific genes)
Genome count	Gene count	CGA009 locus	DSM127 locus	Product (based on CGA009)
1	9	RPA1754 RPA2956 RPA4095 RPA3903 RPA2372 RPA1498 RPA2736 RPA0096 RPA4680		putative multidrug-efflux transport protein
1	8	RPA3723 RPA3486 RPA4170 RPA0580 RPA1651 RPA1798 RPA0106 RPA3724		possible branched-chain amino acid transport system substrate-binding protein
1	7	RPA1472 RPA2328 RPA1216 RPA0101 RPA2645 RPA1447 RPA0760		putative dipeptide transport system permease protein 1
1	7	RPA3480 RPA2307 RPA0407 RPA1876 RPA4430 RPA3414 RPA3840		possible TonB-dependent receptor (outer membrane siderophore receptor)
1	6	RPA1445 RPA0099 RPA0098 RPA0755 RPA0758 RPA1444		oligopeptide ABC transporter (ATP-binding protein)
1	5	RPA1448 RPA0100 RPA2329 RPA1471 RPA2644		putative ABC transporter permease protein
1	5	RPA3725 RPA2037 RPA3217 RPA4807 RPA0806		possible high-affinity branched-chain amino acid transport system substrate-binding protein
1	5	RPA2381 RPA3281 RPA1340 RPA1348 RPA1335		probable FecR, iron siderophore sensor protein
1	4	RPA1218 RPA0762 RPA1446 RPA0761		possible oligopeptide ABC transporter, periplasmic binding protein component
1	4	RPA1579 RPA3485 RPA4557 RPA3463		L-carnitine dehydratase/bile acid-inducible protein F
1	3	RPA4124 RPA2233 RPA4113		conjugal transfer protein trbB
1	3	RPA1118 RPA3277 RPA0155		putative tolR/exbD protein
1	3	RPA1411 RPA0416 RPA3305		putative enoyl-CoA hydratase
1	3	RPA2419 RPA3423 RPA0538		putative Omp2b porin
1	3	RPA0894 RPA3475 RPA1937		putative transposase
1	3	RPA2709 RPA1325 RPA1951		putative FusE-MFP/HlyD family membrane fusion protein
1	3	RPA2378 RPA1845 RPA2745		putative tonB-dependent receptor protein
1	3	RPA2160 RPA3474 RPA1853		putative short-chain dehydrogenase
1	3	RPA2497 RPA2114 RPA2041		ABC-transport protein, ATP-binding protein
1	3	RPA2341 RPA2155 RPA3472		dihydroxy-acid dehydratase
1	3	RPA2297 RPA3915 RPA3929		conserved unknown protein
1	3	RPA2348 RPA2616 RPA2636		possible nitrogenase molybdenum-iron protein alpha chain (nitrogenase component I) (dinitrogenase)
1	3	RPA4639 RPA4638 RPA2479		methyl-accepting chemotaxis receptor/sensory transducer
1	3	RPA2613 RPA2608 RPA2618		possible sulfonate binding protein
1	3	RPA3377 RPA4596 RPA4657		3-oxoacyl-acyl carrier protein reductase
1	3	RPA4054 RPA3917 RPA3763		putative acetolactate synthase large subunit
1	2	RPA2227 RPA4118		putative CONJUGAL TRANSFER protein trbL
1	2	RPA2229 RPA4120		putative conjugal transfer protein trbJ
1	2	RPA1253 RPA3666		branched-chain amino acid transport system ATP-binding protein
1	2	RPA3667 RPA1252		possible permease of ABC transporter
1	2	RPA1466 RPA1404		putative glutamyl-tRNA(Gln) amidotransferase subunit A
1	2	RPA3668 RPA1251		putative ABC transporter system permease component, possible fused protein
1	2	RPA3665 RPA1254		possible ATP-binding component of ABC transporter
1	2	RPA4119 RPA2228		probable trbK
1	2	RPA4145 RPA3306		dissimilatory nitrite reductase
1	2	RPA4116 RPA2225		conjugal transfer protein trbG
1	2	RPA0006 RPA0372		transcriptional regulator, AsnC family
1	2	RPA0023 RPA4103		possible glutathione transferase
1	2	RPA2099 RPA0087		putative Major Facilitator Superfamily (MFS) transporter
1	2	RPA2760 RPA0108		Possible benzaldehyde lyase
1	2	RPA0109 RPA1110		putative 3-oxoacyl-(acyl carrier ptn) reductase
1	2	RPA3469 RPA0128		possible permease protein of sugar ABC transporter
1	2	RPA2310 RPA0149		possible ABC-type iron-siderophore transport system ATP-binding protein
1	2	RPA0234 RPA1640		methyl-accepting chemotaxis receptor/sensory transducer
1	2	RPA3122 RPA0265		possible AlgJ protein, required for O-acetylation of alginate in Pseudomonas aeruginosa.
1	2	RPA0374 RPA0674		putative Zn-containing alcohol dehydrogenase
1	2	RPA1884 RPA0431		methyl-accepting chemotaxis receptor/sensory transducer with PAS domain
1	2	RPA0476 RPA0728		conserved unknown protein
1	2	RPA0669 RPA0661		benzoate-CoA ligase
1	2	RPA0666 RPA1566		putative ABC transporter subunit, membrane spanning domain + ATP-binding component
1	2	RPA1696 RPA0687		conserved hypothetical protein
1	2	RPA2957 RPA0777		putative diguanylate cyclase (GGDEF)/phosphodiesterase (EAL) with PAS domain
1	2	RPA0788 RPA1925		possible Major Facilitator Superfamily (MFS) efflux pump
1	2	RPA4102 RPA0828		transcriptional regulator, MarR family
1	2	RPA4101 RPA0829		organic hydroperoxide resistance protein
1	2	RPA2042 RPA0882		ABC transporter, permease
1	2	RPA2043 RPA0884		ABC transporter, substrate-binding protein
1	2	RPA0895 RPA3224		putative 3-oxoacyl-[ACP] reductase
1	2	RPA0896 RPA2417		putative 3-oxoacyl-acyl carrier protein reductase
1	2	RPA3216 RPA0981		sensor histidine kinase with multiple PAS and a response regulator receiver domain
1	2	RPA4029 RPA0985		putative branched-chain amino acid transport system substrate-binding protein
1	2	RPA0986 RPA4028		possible urea/short-chain amide transport system permease protein
1	2	RPA0991 RPA3419		possible transcriptional regulator, Crp/Fnr family
1	2	RPA1007 RPA4702		possible 2,3-dihydroxyphenylpropionate 1,2-dioxygenase
1	2	RPA1009 RPA1871		possible cytochrome P450
1	2	RPA4652 RPA1030		possible CoA transferase, subunit B
1	2	RPA3333 RPA1086		possible curli production assembly/transport component csgg precursor
1	2	RPA1232 RPA1416		putative branched-chain amino acid transport system ATP-binding protein
1	2	RPA1272 RPA3312		Transglutaminase-like domain
1	2	RPA1324 RPA2708		possible FusB/FusC fusaric acid resistance pump
1	2	RPA2107 RPA1328		sensor histidine kinase with a GAF and an unknown domain
1	2	RPA1439 RPA1374		Sigma-54 dependent, Vanadium nitrogenase transcriptional regulator, VnfA
1	2	RPA1402 RPA1734		putative Glu-tRNA amidotransferase, subunit A
1	2	RPA1479 RPA4650		putative transport system ATP-binding protein
1	2	RPA1487 RPA2058		conserved hypothetical protein
1	2	RPA1488 RPA2870		L-carnitine dehydratase/bile acid-inducible protein F
1	2	RPA1562 RPA3387		transcriptional regulator, LysR family
1	2	RPA4747 RPA1721		transcriptional regulator, LysR family
1	2	RPA1732 RPA3778		possible cytochrome P450
1	2	RPA1822 RPA1850		methyl-accepting chemotaxis receptor/sensory transducer
1	2	RPA1854 RPA3021		possible transcriptional regulator, TetR family
1	2	RPA3413 RPA1875		possible uncharacterized iron-regulated membrane protein
1	2	RPA1926 RPA2481		possible transcriptional regulator, XRE family
1	2	RPA1958 RPA3791		transcriptional regulator, TetR family
1	2	RPA4089 RPA1963		Patatin-like phospholipase domain
1	2	RPA3572 RPA2147		unknown protein
1	2	RPA4114 RPA2222		transcriptional regulator, LysR family
1	2	RPA4115 RPA2224		possible trbI, a component on a type IV secretion system (Y10832)
1	2	RPA2226 RPA4117		putative conjugal transfer protein trbF
1	2	RPA2230 RPA4121		conjugal transfer protein trbE
1	2	RPA4122 RPA2231		conjugal transfer protein trbD
1	2	RPA2232 RPA4123		putative conjugal transfer protein
1	2	RPA2234 RPA4131		Helix-turn-helix protein, CopG family
1	2	RPA4132 RPA2235		plasmid transfer factor, traG protein
1	2	RPA2325 RPA3033		possible acetylornithine deacetylase
1	2	RPA2327 RPA2641		putative ABC transporter oligopeptide-binding protein
1	2	RPA2407 RPA3892		hypothetical protein
1	2	RPA3386 RPA2416		Nitrilase/cyanide hydratase and apolipoprotein N-acyltransferase
1	2	RPA2623 RPA2611		putative aliphatic sulfonate transport membrane component. Permease subunit of an ABC transporter
1	2	RPA2627 RPA3893		putative carboxylesterase
1	2	RPA2680 RPA2987		conserved hypothetical protein
1	2	RPA2707 RPA3257		probable transcriptional regulator, AraC family
1	2	RPA4814 RPA2834		conserved hypothetical protein
1	2	RPA3170 RPA4167		putative diguanylate cyclase (GGDEF)/phosphodiesterase (EAL) with PAS and GAF domains
1	2	RPA3185 RPA3598		methyl-accepting chemotaxis receptor/sensory transducer
1	2	RPA3404 RPA3258		putative O-methyltransferase
1	2	RPA3473 RPA3631		putative oxidoreductase
1	2	RPA4386 RPA4384		hypothetical protein
1	1	RPA0653		2-ketocyclohexanecarboxyl-CoA hydrolase
1	1	RPA0659		benzoyl-CoA reductase subunit
1	1	RPA1410		possible taurine transport system protein
1	1	RPA0652		cyclohexanecarboxyl-CoA dehydrogenase
1	1	RPA3710		possible ferredoxin-nitrite reductase
1	1	RPA1724		putative phenylacetic acid degredation protein
1	1	RPA4211		glutaminase A
1	1	RPA0677		hypothetical protein
1	1	RPA4670		fumarylacetoacetate hydrolase
1	1	RPA0654		2-hydroxycyclohexanecarboxyl-CoA dehydrogenase
1	1	RPA1407		conserved hypothetical protein
1	1	RPA0553		conserved hypothetical protein
1	1	RPA0717		putative cob(I)alamin adenosyltransferase
1	1	RPA0118		dTDP-6-deoxy-D-glucose-3,5-epimerase
1	1	RPA1826		conserved hypothetical protein
1	1	RPA1406		conserved hypothetical protein
1	1	RPA3716		pimeloyl-CoA ligase
1	1	RPA2687		large-conductance mechanosensitive channel
1	1	RPA4701		Protocatechuate 4,5-dioxygenase, alpha chain
1	1	RPA0520		possible sodium/hydrogen antiporter
1	1	RPA2113		possible nitrate transport system permease protein
1	1	RPA2612		methanesulfonate sulfonatase MsuD (monooxygenase)
1	1	RPA1896		homologue of Rhodobacter capsulatus gene transfer agent (GTA) orfg6 (21% idenity)
1	1	RPA3760		5-carboxy-2-hydroxymuconate semialdehyde dehydrogenase
1	1	RPA0380		possible oxidoreductase similar to formate dehydrogenase and cbbBc of R. eutropha.
1	1	RPA0678		possible pyridine nucleotide-linked oxidoreductase, possible glutamate synthase
1	1	RPA3757		transcriptional regulator, MarR family
1	1	RPA0371		putative cystathionine gamma-lyase
1	1	RPA0715		putative cobalamin synthesis protein cobW
1	1	RPA2262		putative glutamate permease
1	1	RPA0657		benzoyl-CoA reductase subunit
1	1	RPA1379		vanadium dinitrogenase delta subunit
1	1	RPA3163		putative magnesium transporter
1	1	RPA2117		putative flavodoxin
1	1	RPA1944		possible oxalate/formate antiporter
1	1	RPA4671		putative maleylacetoacetate isomerase
1	1	RPA0119		putative dTDP-6-deoxy-L-mannose-dehydrogenase
1	1	RPA3660		urease alpha subunit
1	1	RPA1949		pyrroloquinoline quinone biosynthesis protein D
1	1	RPA4665		2-isopropylmalate synthase
1	1	RPA1950		putative pyrroloquinoline quinone biosynthesis protein E
1	1	RPA1955		glutathione dependent formaldehyde dehydrogenase
1	1	RPA0165		possible nicotinate-nucleotide adneylyltransferase
1	1	RPA3737		putative phosphonoacetate hydrolase
1	1	RPA3767		phenylacetic acid degradation protein paaB
1	1	RPA0120		glucose-1-phosphate thymidylyltransferase
1	1	RPA2061		nitrous-oxide reductase precursor NosZ
1	1	RPA2259		possible arsH protein
1	1	RPA0716		putative cobaltochelatase subunit CobN.
1	1	RPA0634		possible ribosomal protein L34
1	1	RPA2807		conserved hypothetical protein
1	1	RPA0676		possible enoyl-CoA hydratase/isomerase family member
1	1	RPA4049		cdp-glucose 4,6-dehydratase
1	1	RPA2805		nitrile hydratase alpha subunit
1	1	RPA2806		putative nitrile hydratase beta subunit
1	1	RPA0671		4-hydroxybenzoyl-CoA reductase,second of three subunits
1	1	RPA2491		N-acetylglutamate semialdehyde dehydrogenase
1	1	RPA1725		putative aldehyde dehydrogenase
1	1	RPA3764		putative 2Fe:2S ferredoxin
1	1	RPA0658		benzoyl-CoA reductase subunit
1	1	RPA1437		putative nitrogenase molybdenum-iron protein alpha chain (nitrogenase component I) (dinitrogenase)
1	1	RPA2410		putative urea/short-chain amide transport system substrate-binding protein
1	1	RPA4660		putative alpha,alpha-trehalose-phosphate synthase (UDP-forming) (trehalose-6-phosphate synthase)
1	1	RPA1948		pyrroloquinoline quinone biosynthesis protein C
1	1	RPA3166		conserved hypothetical protein
1	1	RPA2323		4-aminobutyrate aminotransferase
1	1	RPA1405		putative urea amidolyase
1	1	RPA3654		putative molybdopterin-guanine dinucleotide biosynthesis protein A
1	1	RPA4227		urease accessory protein UreG
1	1	RPA1663		putative 3,4-dihydroxyphenylacetate 2,3-dioxygenase
1	1	RPA3768		phenylacetic acid degradation protein paaA
1	1	RPA3765		putative phenylacetic acid degradation protein PaaD
1	1	RPA1331		malate quinone oxidoreductase
1	1	RPA0734		NAD-dependent formate dehydrogenase alpha subunit
1	1	RPA0660		benzoyl-CoA reductase subunit
1	1	RPA1378		nitrogenase vanadium-iron protein alpha chain
1	1	RPA1434		conserved hypothetical protein
1	1	RPA4764		Metallo-phosphoesterase:Tat pathway signal
1	1	RPA3761		putative catechol 2,3-dioxygenase
1	1	RPA0651		cyclohexanecarboxylate-CoA ligase
1	1	RPA0005		4-hydroxyphenylpyruvate dioxygenase
1	1	RPA1436		dinitrogenase 3 delta subunit
1	1	RPA0047		conserved hypothetical protein
1	1	RPA2333		putative cation transport ATPase, possible copper transporter
1	1	RPA1947		pyrroloquinoline quinone biosynthesis protein B
1	1	RPA1000		Nitrogenase-associated protein:Arsenate reductase and related
1	1	RPA3951		GDP-mannose 4,6-dehydratase
1	1	RPA4826		DNA helicase
1	1	RPA0672		4-hydroxybenzoyl-CoA reductase, third of three subunits
1	1	RPA1377		possible glyoxalase
1	1	RPA0340		phosphoglycerate mutase
1	1	RPA3826		conserved hypothetical protein
1	1	RPA1380		nitrogenase vanadium-iron protein, VnfK subunit
1	1	RPA1736		putative beta-glucosidase
1	1	RPA1723		phenylacetyl-CoA ligase
1	1	RPA0735		putative FdsC protein, formate dehydrogenase chain D
1	1	RPA4698		possible acyl transferase
1	1	RPA2115		putative cyanate lyase
1	1	RPA4672		homogentisate 1,2-dioxygenase
1	1	RPA0670		4-hydroxybenzoyl-CoA reductase, first of three subunits
1	1	RPA1435		alternative nitrogenase 3 beta chain
1	1	RPA3766		phenylacetic acid degradation protein paaC
1	1	RPA1781		4-hydroxybenzoate hydroxylase (4-hydroxybenzoate-3-monooxygenase)
1	1	RPA3116		indole-3-pyruvate decarboxylase
1	1	RPA3758		2-oxo-hepta-3-ene-1,7-dioate hydratase
1	1	RPA1742		putative tartrate dehydrogenase
1	1	RPA0007		putative signal transduction histidine kinase with PAS/PAC domains
1	1	RPA0009		circadian clock protein
1	1	RPA0031		conserved hypothetical protein
1	1	RPA0036		conserved unknown protein
1	1	RPA0043		possible glutathione S-transferase
1	1	RPA0089		conserved unknown protein
1	1	RPA0097		putative flagellar basal-body rod protein flgC
1	1	RPA0102		putative ABC transporter oligopeptide-binding protein
1	1	RPA0103		Cobalamin synthesis protein/P47K
1	1	RPA0107		putative Zn-binding dehydrogenase
1	1	RPA0110		probable transcriptional regulator, TetR family
1	1	RPA0111		DUF81
1	1	RPA0113		taurine dehydrogenase large subunit
1	1	RPA0116		possible dTDP-D-glucose-4,6-dehydratase
1	1	RPA0117		dTDP-D-glucose 4,6-dehydratase
1	1	RPA0124		possible 3',5'-cyclic-nucleotide phosphodiesterase, cpdA
1	1	RPA0125		possible 3',5'-cyclic-nucleotide phosphodiesterase, cpdA
1	1	RPA0126		possible sugar binding protein of ABC transporter
1	1	RPA0130		transcriptional regulator, LysR family
1	1	RPA0134		hydrogenase gamma-fused hydrogenase large and small subunit
1	1	RPA0135		possible oxidoreductase
1	1	RPA0136		methyl-accepting chemotaxis receptor/sensory transducer
1	1	RPA0139		methyl-accepting chemotaxis receptor/sensory transducer
1	1	RPA0140		chemotaxis signal transduction/oligomerization protein CheW1-2
1	1	RPA0141		chemotaxis signal transduction/oligomerization protein CheW1-1
1	1	RPA0142		multidomain chemotaxis histidine kinase CheA1 (Hpt, CheA, & CheW domains)
1	1	RPA0143		response regulator receiver, CheY1
1	1	RPA0145		Metal dependent phosphohydrolase with a response regulator receiver domain
1	1	RPA0154		possible MotA/TolQ/ExbB proton channel family
1	1	RPA0156		tonB like protein
1	1	RPA0199		putative phosphinothricin acetyltransferase
1	1	RPA0212		ErfK/YbiS/YcfS/YnhG
1	1	RPA0213		possible OmpA family member
1	1	RPA0246		PilT protein, N-terminal
1	1	RPA0257		conserved unknown protein
1	1	RPA0260		possible photosynthesis gene regulator, AppA/PpaA family
1	1	RPA0264		possible O-antigen acetylase
1	1	RPA0286		putative diguanylate cyclase (GGDEF) with HAMP domain
1	1	RPA0317		sensor histidine kinase with a response regulator receiver domain
1	1	RPA0319		hypothetical protein
1	1	RPA0326		DUF24, predicted transcriptional regulator, related to MarR family
1	1	RPA0336		NADPH-dependent FMN reductase
1	1	RPA0364		possible permease
1	1	RPA0365		Beta-lactamase-like
1	1	RPA0369		Aminoacyl-tRNA synthetase, class I:ATP-binding region, ATPase-like
1	1	RPA0370		putative diguanylate cyclase (GGDEF)/phosphodiesterase (EAL) with PAS domains
1	1	RPA0383		probable enoyl CoA-hydratase/isomerase
1	1	RPA0390		putative diguanylate cyclase (GGDEF)/phosphodiesterase (EAL) with PAS domains
1	1	RPA0399		possible transposase
1	1	RPA0402		possible transcriptional regulator, TetR family
1	1	RPA0409		NAD binding site:Amine oxidase
1	1	RPA0412		putative Gly-X carboxypeptidase YSCS precursor
1	1	RPA0415		Family of unknown function YGGT
1	1	RPA0420		conserved hypothetical protein
1	1	RPA0421		possible cytochrome P450 hydroxylase superfamily proteins
1	1	RPA0440		conserved hypothetical protein
1	1	RPA0442		Putative methyltransferase
1	1	RPA0458		possible fatty acid-CoA ligases.
1	1	RPA0462		putative enoyl-CoA hydratase/isomerase superfamily
1	1	RPA0463		transcriptional regulator, TetR family
1	1	RPA0473		possible glutamate synthase.
1	1	RPA0480		possible acyl-CoA dehydrogenase
1	1	RPA0481		putative acyl-CoA dehydrogenase
1	1	RPA0484		putative enoyl-CoA hydratase
1	1	RPA0492		conserved hypothetical protein
1	1	RPA0497		GCN5-related N-acetyltransferase
1	1	RPA0499		DedA family
1	1	RPA0501		BolA-like protein
1	1	RPA0505		conserved hypothetical protein
1	1	RPA0507		possible cytochrome b561
1	1	RPA0516		transcriptional regulator, MarR family
1	1	RPA0518		Permeases of the drug/metabolite transporter (DMT) superfamily
1	1	RPA0521		putative diguanylate cyclase (GGDEF)/phosphodiesterase (EAL)
1	1	RPA0527		conserved hypothetical protein
1	1	RPA0551		transcriptional regulator, LysR family
1	1	RPA0588		transcriptional regulator, TetR family
1	1	RPA0590		putative carboxyl-terminal protease
1	1	RPA0618		unknown protein
1	1	RPA0639		RNA polymerase ECF-type sigma factor
1	1	RPA0644		possible basal-body rod modification protein flgD
1	1	RPA0645		possible flagellar hook protein FlgE
1	1	RPA0655		Benzoate anaerobic degradation transcriptional regulator BadR, MarR family
1	1	RPA0656		putative alcohol dehydrogenase
1	1	RPA0662		ferredoxin
1	1	RPA0667		putative membrane spanning subunit of ABC transporter
1	1	RPA0668		putative ABC transporter subunit, substrate-binding component
1	1	RPA0673		Hydroxybenzoate anaerobic degradation regulatory protein HbaR, Crp/Fnr family
1	1	RPA0680		possible transcriptional regulator, TetR family
1	1	RPA0686		Uncharacterized protein family UPF0065
1	1	RPA0724		putative high-affinity nickel-transport protein
1	1	RPA0732		putative NAD-dependent formate dehydrogenase gamma subunit
1	1	RPA0733		NAD-dependent formate dehydrogenase beta subunit
1	1	RPA0737		putative oxalate/formate Major Facilitator Superfamily (MFS) antiporter
1	1	RPA0744		putative high potential iron sulfur protein (HiPIP)
1	1	RPA0754		putative signal transduction histidine kinase with PAS/PAC domains
1	1	RPA0756		putative amidase
1	1	RPA0759		putative oligopeptide ABC transporter, permease component
1	1	RPA0763		possible methyltransferases
1	1	RPA0767		putative diguanylate cyclase (GGDEF) with PAS/PAC domain
1	1	RPA0768		possible transposase
1	1	RPA0775		hypothetical protein
1	1	RPA0776		possible gamma-glutamyltranspeptidase precursor
1	1	RPA0786		putative Adenylate/Guanylate cyclase
1	1	RPA0790		conserved hypothetical protein
1	1	RPA0793		conserved hypothetical protein
1	1	RPA0796		conserved unknown protein
1	1	RPA0799		putative carbonic anhydrase
1	1	RPA0811		Putative manganese transp
1	1	RPA0815		conserved hypothetical protein
1	1	RPA0821		transcriptional regulator, MarR family
1	1	RPA0826		DUF433
1	1	RPA0837		conserved hypothetical protein in cyt c oxidase gene clusters
1	1	RPA0848		conserved unknown protein
1	1	RPA0856		methyl-accepting chemotaxis receptor/sensory transducer
1	1	RPA0858		ABC transporter, ATP-binding protein
1	1	RPA0864		hypothetical protein
1	1	RPA0869		GCN5-related N-acetyltransferase
1	1	RPA0878		transcriptional regulator, AraC type
1	1	RPA0889		small heat shock protein
1	1	RPA0890		hypothetical protein
1	1	RPA0899		putative transglycolase
1	1	RPA0921		possible flagellar motor protein MotB
1	1	RPA0937		extragenic suppressor protein SuhB
1	1	RPA0960		uptake hydrogenase regulatory protein hupV pseudogene, frameshifted
1	1	RPA0968		putative hydrogenase expression/formation protein hupG
1	1	RPA0982		putativetranscriptional regulator PcaR, IclR family
1	1	RPA0983		possible phthalate dioxygenase
1	1	RPA0984		putative glutamine synthetase-like protein
1	1	RPA0987		possible branched-chain amino acid ABC transporter, permease protein
1	1	RPA0990		Bacteriophytochrome (light-regulated signal transduction histidine kinase), PhyB5
1	1	RPA0992		probable transcriptional regulator, Crp/Fnr family
1	1	RPA0997		possible transcriptional regulator, ArsR family
1	1	RPA1005		NUDIX hydrolase
1	1	RPA1006		possible protocatechuate 4,5-dioxygenase small subunit (AB035121)
1	1	RPA1008		probable transcriptional regulator, AraC family
1	1	RPA1011		DSBA oxidoreductase
1	1	RPA1012		possible integral membrane protein
1	1	RPA1014		conserved hypothetical protein
1	1	RPA1022		possible outer membrane protein
1	1	RPA1029		possible CoA transferase, subunit A
1	1	RPA1031		transcriptional regulator, MarR family
1	1	RPA1034		possible ribonuclease HII
1	1	RPA1049		conserved hypothetical protein
1	1	RPA1058		probable transcriptional regulator, AraC family
1	1	RPA1059		probable outer membrane protein, TonB-dependent receptor
1	1	RPA1074		conserved hypothetical protein
1	1	RPA1078		probable transcriptional regulator, AraC family
1	1	RPA1079		probable 4-methylmuconolactone Major Facilitator Family (MFS) transporter
1	1	RPA1080		possible 2-pyrone-4,6-dicarboxylate hydrolase
1	1	RPA1087		possible transglycosylase SLT domain
1	1	RPA1107		possible transcriptional regulator, TetR family
1	1	RPA1108		DGPF domain
1	1	RPA1112		DGPF domain
1	1	RPA1116		RNA polymerase ECF-type sigma factor
1	1	RPA1121		putative diguanylate cyclase (GGDEF)/phosphodiesterase (EAL)
1	1	RPA1160		conserved unknown protein
1	1	RPA1163		possible epoxide hydrolase
1	1	RPA1179		beta-alanine-pyruvate transaminase
1	1	RPA1194		putative carboxymethylenebutenolidase
1	1	RPA1203		conserved hypothetical protein
1	1	RPA1205		putative alcohol dehydrogenase
1	1	RPA1207		PAS domain:sigma-54-dependent transcriptional regulator, Fis family
1	1	RPA1215		putative ABC transporter, permease protein
1	1	RPA1219		conserved unknown protein
1	1	RPA1223		hypothetical protein
1	1	RPA1229		probable aerobic phenylacetate-CoA ligase
1	1	RPA1230		putative ABC transporter, permease protein
1	1	RPA1231		possible ABC transporter, permease protein
1	1	RPA1235		possible Leucine-Binding Protein (LBP)
1	1	RPA1236		putative acyl-CoA dehydrogenase
1	1	RPA1237		possible acyl-CoA dehydrogenase
1	1	RPA1238		putative enoyl-CoA hydratase/isomerase superfamily
1	1	RPA1244		conserved unknown protein
1	1	RPA1247		Ribonuclease BN
1	1	RPA1248		two-component transcriptional regulator, LuxR family
1	1	RPA1249		sensor histidine kinase with a response regulator receiver domain
1	1	RPA1250		amide-urea binding protein
1	1	RPA1261		FAD linked oxidase, C-terminal:FAD linked oxidase, N-terminal
1	1	RPA1262		hypothetical protein
1	1	RPA1274		possible Dps protein family starvation-inducible DNA-binding protein
1	1	RPA1286		hypothetical protein
1	1	RPA1295		putative signal transduction histidine kinase
1	1	RPA1296		putative diguanylate cyclase (GGDEF) with HAMP domain
1	1	RPA1297		Short-chain dehydrogenase/reductase SDR:Glucose/ribitol dehydrogenase
1	1	RPA1311		possible 4-carboxymuconolactone decarboxylase
1	1	RPA1313		sensor histidine kinase with multiple PAS/PAC domains
1	1	RPA1314		response regulator receiver (CheY-like protein)
1	1	RPA1318		possible cytochrome bd-I oxidase subunit I [EC:1.10.3.-]
1	1	RPA1319		putative cytochrome bd-I oxidase subunit II
1	1	RPA1321		probable transcriptional regulator, AraC family
1	1	RPA1322		putative signal transduction histidine kinase
1	1	RPA1323		hypothetical protein
1	1	RPA1326		probable transcriptional regulator, AraC family
1	1	RPA1327		Ser/Thr protein kinase
1	1	RPA1330		conserved hypothetical protein
1	1	RPA1332		possible phage integrase/recombinase
1	1	RPA1333		conserved hypothetical protein
1	1	RPA1334		RNA polymerase ECF-type sigma factor, possible FecI
1	1	RPA1336		conserved hypothetical protein
1	1	RPA1337		conserved hypothetical protein
1	1	RPA1338		conserved hypothetical protein
1	1	RPA1339		RNA polymerase ECF-type sigma factor, possible FecI
1	1	RPA1341		conserved hypothetical protein
1	1	RPA1343		conserved hypothetical protein
1	1	RPA1345		conserved hypothetical protein
1	1	RPA1346		possible TonB protein, possible colicin J receptor
1	1	RPA1347		RNA polymerase ECF-type sigma factor, possible FecI
1	1	RPA1350		putative transport protein ExbB2
1	1	RPA1351		transport protein ExbD
1	1	RPA1356		PpiC-type peptidyl-prolyl cis-trans isomerase
1	1	RPA1359		possible transglycosylase
1	1	RPA1362		putative sulfate ester transport system substrate-binding protein
1	1	RPA1363		sulfate ester transport system permease protein
1	1	RPA1365		putative sulfatase
1	1	RPA1366		putative sulfur oxidation protein
1	1	RPA1368		conserved hypothetical protein
1	1	RPA1370		Nitrogen-fixing NifU, C-terminal
1	1	RPA1371		putative vanadium nitrogenase protein
1	1	RPA1382		Nitrogen fixation-related protein
1	1	RPA1383		putative transcriptional regulator, ModE family
1	1	RPA1385		putative vanadium/vanadate transport system substrate-binding protein
1	1	RPA1386		putative ATP-binding component of ABC vanadium/ vanadate transporter
1	1	RPA1391		possible ABC transporter ATP-binding protein
1	1	RPA1392		nitroreductase family proteins
1	1	RPA1393		conserved hypothetical protein
1	1	RPA1396		possible multiple sugar transport system permease protein
1	1	RPA1397		putative sugar ABC transporter, permease protein
1	1	RPA1401		putative glutamine synthetase III
1	1	RPA1403		possible Glutamine amidotransferase
1	1	RPA1409		possible taurine transport system permease protein
1	1	RPA1415		possible branched-chain amino acid transport system substrate-binding protein
1	1	RPA1418		possible transport system permease protein
1	1	RPA1419		possible transport system permease protein
1	1	RPA1426		ABC transporter, ATP-binding protein
1	1	RPA1432		putative nitroimidazole resistance protein
1	1	RPA1443		transcriptional regulator, GntR family
1	1	RPA1450		putative pyruvate carboxylase
1	1	RPA1453		putative denitrification protein NorE
1	1	RPA1458		dinitrification protein NorD
1	1	RPA1462		conserved hypothetical protein
1	1	RPA1464		possible glutamine amidotransferase
1	1	RPA1465		possible chloride channel
1	1	RPA1467		transcriptional regulator, GntR family
1	1	RPA1469		possible glutamyl-tRNA (Gln) amidotransferase subunit A
1	1	RPA1473		possible peptide transport system substrate-binding protein
1	1	RPA1474		hypothetical protein
1	1	RPA1476		putative periplasmic solute-binding protein
1	1	RPA1477		putative permease protein
1	1	RPA1478		putative permease protein
1	1	RPA1480		putative ICC protein
1	1	RPA1481		response regulator receiver (CheY-like protein)
1	1	RPA1483		NAD binding site:FAD dependent oxidoreductase
1	1	RPA1496		possible monooxygenase
1	1	RPA1500		unknown protein
1	1	RPA1508		conserved hypothetical protein
1	1	RPA1515		conserved unknown protein
1	1	RPA1537		Bacteriophytochrome, apparent pseudogene, frameshifted
1	1	RPA1556		phosphotransfer protein with response regulator receiver and Hpt domains
1	1	RPA1557		response regulator receiver with duplicated domains
1	1	RPA1558		sensor histidine kinase with multiple PAS/PAC and a response regulator receiver domain
1	1	RPA1563		putative nitrilase
1	1	RPA1564		possible urea/short-chain amide transport system substrate-binding protein
1	1	RPA1565		putative urea/short-chain amide transport system permease protein
1	1	RPA1577		hypothetical protein
1	1	RPA1581		hypothetical protein
1	1	RPA1582		Ferredoxin:Adenylate/Guanylate cyclase
1	1	RPA1596		possible tryptophan synthase beta chain
1	1	RPA1601		possible transcriptional regulator, MarR family
1	1	RPA1609		benzoylformate decarboxylase
1	1	RPA1613		putative cytochrome P-450
1	1	RPA1615		putative methyltransferase
1	1	RPA1617		ErfK/YbiS/YcfS/YnhG
1	1	RPA1619		hypothetical protein
1	1	RPA1625		putative CysQ protein
1	1	RPA1636		conserved unknown protein
1	1	RPA1652		possible flagellar basal-body rod protein FlgG
1	1	RPA1656		possible urease accessory protein
1	1	RPA1662		hypothetical protein
1	1	RPA1675		methyl-accepting chemotaxis receptor/sensory transducer with PAS domain
1	1	RPA1679		unknown protein
1	1	RPA1681		sensor histidine kinase with a response regulator receiver domain
1	1	RPA1685		possible serine protease/outer membrane autotransporter
1	1	RPA1688		GCN5-related N-acetyltransferase
1	1	RPA1692		putative transmembrane transport protein
1	1	RPA1695		CUPIN domain:transcriptional regulator, AraC family
1	1	RPA1697		Competence-damaged protein
1	1	RPA1698		DUF81
1	1	RPA1699		putative acyl-CoA dehydrogenase
1	1	RPA1700		putative amidase
1	1	RPA1705		possible 3-hydroxyacyl-CoA dehydrogenase type II
1	1	RPA1706		putative enoyl-CoA hydratase
1	1	RPA1716		putative diguanylate cyclase (GGDEF)
1	1	RPA1720		conserved hypothetical protein
1	1	RPA1730		possible hydrolase
1	1	RPA1731		similar to eukaryotic molybdopterin oxidoreductase
1	1	RPA1739		putative branched-chain amino acid transport system permease protein
1	1	RPA1740		possible branched-chain amino acid transport system permease protein
1	1	RPA1741		possible branched-chain amino acid transport system substrate-binding protein
1	1	RPA1755		possible cation/heavy metal efflux pump, HlyD family secretion protein
1	1	RPA1759		Tyrosine protein kinase:Aminoglycoside phosphotransferase
1	1	RPA1762		putative acyl-CoA dehydrogenase
1	1	RPA1767		sensor histidine kinase with a PAC motif and a response regulator receiver domain
1	1	RPA1771		hypothetical protein
1	1	RPA1780		Phenylacetic acid degradation-related protein
1	1	RPA1782		TrapT family, dctP subunit, C4-dicarboxylate periplasmic binding protein
1	1	RPA1786		putative 3-hydroxybutyryl-CoA dehydratase
1	1	RPA1789		putative branched-chain amino acid transport system substrate-binding protein
1	1	RPA1790		putative diguanylate cyclase (GGDEF)
1	1	RPA1792		putative branched-chain amino acid transport system ATP-binding protein
1	1	RPA1794		transcriptional regulator, MarR family
1	1	RPA1796		putative Adenylate/Guanylate cyclase
1	1	RPA1799		Uracil-DNA glycosylase:Phage SPO1 DNA polymerase-related protein
1	1	RPA1803		putative DNA polymerase III alpha chain
1	1	RPA1805		transcriptional regulator, LysR family
1	1	RPA1809		hypothetical protein
1	1	RPA1812		conserved hypothetical protein
1	1	RPA1813		RNA polymerase ECF-type sigma factor
1	1	RPA1816		putative outer membrane receptor for iron transport
1	1	RPA1842		conserved unknown protein
1	1	RPA1848		Uncharacterized iron-regulated membrane protein DUF337
1	1	RPA1862		possible polysaccharide deacetylase
1	1	RPA1869		DUF81
1	1	RPA1870		possible transcriptional regulator, MarR/EmrR family
1	1	RPA1878		putative 6-aminohexanoate-dimer hydrolase
1	1	RPA1880		putative membrane transport protein-major facilitator superfamily
1	1	RPA1891		conserved hypothetical protein
1	1	RPA1892		probable large terminase, Rhodobacter capsulatus GTA orfg2 homologue
1	1	RPA1907		putative protein
1	1	RPA1913		conserved hypothetical protein
1	1	RPA1923		aliphatic amidase
1	1	RPA1924		Cobalamin synthesis protein/P47K
1	1	RPA1931		methyl-accepting chemotaxis receptor/sensory transducer
1	1	RPA1934		hypothetical protein
1	1	RPA1935		possible transcriptional regulator, AraC family
1	1	RPA1936		possible serine protease/outer membrane autotransporter
1	1	RPA1941		possible 2-nitropropane dioxygenase
1	1	RPA1942		putative 2-hydroxyhepta-2,4-diene-1,7-dioate isomerase
1	1	RPA1946		possible transcriptional regulator, GntR family
1	1	RPA1953		possible FusB/FusC Fusaric Acid resistance pump
1	1	RPA1954		probable transcriptional regulator, TetR family
1	1	RPA1959		putative RND efflux membrane protein
1	1	RPA1960		putative RND efflux membrane protein
1	1	RPA1964		hypothetical protein
1	1	RPA1975		periplasmic mannitol-binding protein, SmoM
1	1	RPA1988		probable transcriptional regulator, AraC family
1	1	RPA1990		possible sulfatase
1	1	RPA2003		probable cytochrome c precursor
1	1	RPA2012		conserved unknown protein
1	1	RPA2014		ABC transporter, polyamine transport protein
1	1	RPA2026		ferric siderophore receptor
1	1	RPA2034		Permeases of the drug/metabolite transporter (DMT) superfamily
1	1	RPA2036		possible transcriptional regulator, GntR family
1	1	RPA2039		possible choline ABC transporter permease and substrate binding protein
1	1	RPA2040		possible choline ABC transporter ATP-binding subunit
1	1	RPA2063		putative NosF protein (an ABC transporter)
1	1	RPA2067		hypothetical protein
1	1	RPA2072		possible 3-oxoacyl-acyl carrier protein reductase
1	1	RPA2073		putative oxidoreductase
1	1	RPA2075		putative signal transduction histidine kinase with GAF and PAS/PAC domains
1	1	RPA2076		putative signal transduction histidine kinase
1	1	RPA2077		probable transcriptional regulator, Crp/Fnr family
1	1	RPA2080		zinc-containing dehydrogenase
1	1	RPA2091		hypothetical protein
1	1	RPA2095		possible cobalamin (5`-phosphate) synthase
1	1	RPA2101		conserved hypothetical protein
1	1	RPA2105		non-heme chloroperoxidase
1	1	RPA2106		conserved unknown protein
1	1	RPA2108		response regulator receiver (CheY-like protein)
1	1	RPA2110		probable transcriptional regulator, AraC family
1	1	RPA2111		PAS domain:sigma-54-dependent transcriptional regulator, Fis family
1	1	RPA2112		putative nitrate transporter component, nrtA
1	1	RPA2121		conserved unknown protein
1	1	RPA2133		conserved hypothetical protein
1	1	RPA2137		probable acyl-CoA dehydrogenase
1	1	RPA2150		putative oxidoreductase
1	1	RPA2152		putative diguanylate cyclase (GGDEF)/phosphodiesterase (EAL) with PAS domain
1	1	RPA2154		putative acyltransferase
1	1	RPA2158		hypothetical protein
1	1	RPA2162		possible serine protease/outer membrane autotransporter
1	1	RPA2163		SEC-C motif
1	1	RPA2172		putative oxidoreductase
1	1	RPA2188		hypothetical protein
1	1	RPA2189		possible transcriptional regulator, TetR family
1	1	RPA2204		integrase
1	1	RPA2208		possible ParB-like partioning protein
1	1	RPA2215		possible ATP-dependent exodeoxyribonuclease (subunit A)
1	1	RPA2218		possible ATP-dependent RNA helicase
1	1	RPA2237		possible lytic transglycosylase
1	1	RPA2239		putative partition protein
1	1	RPA2242		conserved hypothetical protein
1	1	RPA2251		putative plasmid stabilization protein
1	1	RPA2258		arsenical pump membrane protein
1	1	RPA2260		possible Viral (Superfamily 1) RNA helicase
1	1	RPA2261		GMP synthetase: N-terminal fragment
1	1	RPA2263		possible plasmid stabilization protein
1	1	RPA2265		conserved hypothetical protein
1	1	RPA2266		putative glutathione S-transferase
1	1	RPA2269		conserved unknown protein
1	1	RPA2271		putative Pyruvate kinase
1	1	RPA2275		putative branched-chain amino acid transport system ATP-binding protein
1	1	RPA2279		unknown protein
1	1	RPA2293		hypothetical protein
1	1	RPA2294		probable transcriptional regulator, TetR family
1	1	RPA2295		unknown protein
1	1	RPA2298		hypothetical protein
1	1	RPA2299		possible two-component transcriptional regulator, LuxR family
1	1	RPA2300		Bacterial regulatory protein, LuxR family
1	1	RPA2306		Nickel-dependent hydrogenase b-type cytochrome subunit
1	1	RPA2314		cytochrome c556
1	1	RPA2315		putative nickel-dependent hydrogenase, b-type cytochrome subunit
1	1	RPA2317		putative CoA transferase, small subunit B
1	1	RPA2321		possible TctB subunit of the Tripartite Tricarboxylate Transporter(TTT) Family
1	1	RPA2322		transcriptional regulator, LysR family
1	1	RPA2332		Rare lipoprotein A:Staphylococcus nuclease (SNase-like)
1	1	RPA2339		transcriptional regulator, FUR family
1	1	RPA2342		putative transmembrane transport protein
1	1	RPA2343		transcriptional regulator, GntR family
1	1	RPA2367		two component sensor histidine kinase, possible AdeS
1	1	RPA2368		pseudogene-two-component transcriptional regulator, winged helix family
1	1	RPA2369		pseudogene-two-component transcriptional regulator, winged helix family
1	1	RPA2371		putative RND multidrug efflux membrane fusion protein MexA precursor
1	1	RPA2373		possible outer membrane protein
1	1	RPA2374		hypothetical protein
1	1	RPA2375		conserved hypothetical protein
1	1	RPA2376		conserved hypothetical protein
1	1	RPA2380		probable tonB dependent iron siderophore receptor
1	1	RPA2383		putative iron(III) ABC transporter, permease protein
1	1	RPA2384		putative ironIII transport permease protein
1	1	RPA2388		possible acyl-CoA ligase for activation during siderophore synthesis
1	1	RPA2389		possible Rhizobactin siderophore biosynthesis protein RhsF
1	1	RPA2390		possible Rhizobactin siderophore biosynthesis protein rhbC
1	1	RPA2391		RNA polymerase ECF-type sigma factor, possible FecI
1	1	RPA2393		pseudo gene with part of ABC ATPase and transcriptional regulator
1	1	RPA2394		putative 2-methylcitrate synthase
1	1	RPA2398		iron siderophore uptake receptor family, probable Mg/Co uptake
1	1	RPA2399		CobN/Magnesium chelatase family
1	1	RPA2403		possible iron-chelator utilization protein
1	1	RPA2408		putative aliphatic amidase expression-regulating protein, AmiC
1	1	RPA2412		possible permease of ABC transporter
1	1	RPA2418		psuedogene of ABC transporter, ATPase subunit
1	1	RPA2427		Serine protease, trypsin family
1	1	RPA2430		conserved hypothetical protein
1	1	RPA2439		conserved hypothetical protein
1	1	RPA2443		probable antioxidant protein
1	1	RPA2454		putative dehydrogenase
1	1	RPA2456		possible bacterioferritin co-migratory protein
1	1	RPA2459		putative permease
1	1	RPA2469		putative lactoylglutathione lyase
1	1	RPA2470		Protein of unknown function, HesB/YadR/YfhF
1	1	RPA2473		possible translation initiation inhibitor
1	1	RPA2482		probable epimerase/dehydratase
1	1	RPA2483		hypothetical protein
1	1	RPA2484		conserved hypothetical protein
1	1	RPA2495		possible translation initiation inhibitor
1	1	RPA2496		transcriptional regulator, GntR family
1	1	RPA2498		possible ABC transporter, permease protein
1	1	RPA2499		possible ABC transporter, periplasmic protein
1	1	RPA2500		possible amidase
1	1	RPA2506		possible acetyltransferase
1	1	RPA2527		possible DNA-dependent RNA polymerase
1	1	RPA2545		possible outer membrane protein
1	1	RPA2546		FKBP-type peptidyl-prolyl cis-trans isomerase
1	1	RPA2547		hypothetical protein
1	1	RPA2565		O-acetylserine (thiol) lyase C-terminal portion
1	1	RPA2577		putative alginate o-acetyltransferase AlgI
1	1	RPA2582		unknown protein
1	1	RPA2610		aliphatic sulfonate transport ATP-binding protein, Subunit of ABC transporter
1	1	RPA2624		putative sulfonate transport system substrate-binding protein
1	1	RPA2626		possible hydrolase
1	1	RPA2630		polar amino acid ABC transport system protein, aapM-2
1	1	RPA2631		possible ABC transport substrate-binding periplasmic protein
1	1	RPA2632		ABC transport permease protein, possibly for nitrate
1	1	RPA2638		possible oxidoreductase
1	1	RPA2642		transcriptional regulator, LysR family
1	1	RPA2646		putative ABC transporter oligopeptide-binding protein
1	1	RPA2648		unknown protein
1	1	RPA2649		conserved unknown protein
1	1	RPA2650		Permeases of the drug/metabolite transporter (DMT) superfamily
1	1	RPA2651		Endoribonuclease, protein synthesis inhibitor
1	1	RPA2676		transcriptional regulator, LysR family
1	1	RPA2677		putative substrate-binding protein, subunit of ABC transporter
1	1	RPA2678		putative permease protein, subunit of ABC transporter
1	1	RPA2702		DUF24, predicted transcriptional regulator, related to MarR family
1	1	RPA2705		hypothetical protein
1	1	RPA2720		possible glutathione-S-transferase
1	1	RPA2721		hypothetical protein
1	1	RPA2722		possible MutT-like domain
1	1	RPA2743		bacterial regulatory protein, MerR family
1	1	RPA2746		conserved hypothetical protein
1	1	RPA2747		hypothetical protein
1	1	RPA2748		possible short-chain dehydrogenase
1	1	RPA2751		possible transferase
1	1	RPA2754		Polysaccharide deacetylase
1	1	RPA2759		possible transcriptional regulator, TetR family
1	1	RPA2761		possible oxidoreductase
1	1	RPA2786		hypothetical protein
1	1	RPA2787		putative signal transduction histidine kinase with PAS/PAC domain
1	1	RPA2788		possible methyltransferase
1	1	RPA2789		pH adaptation potassium efflux system components phaA and phaB
1	1	RPA2791		putative component of pH adaptation K-efflux system phaD
1	1	RPA2802		ATP-dependent DNA helicase
1	1	RPA2808		conserved hypothetical protein
1	1	RPA2820		DUF433
1	1	RPA2836		possible hydrolase
1	1	RPA2843		pseudo gene of Fe+3 siderophore transport receptor
1	1	RPA2844		SCP-like extracellular protein
1	1	RPA2846		conserved hypothetical protein
1	1	RPA2857		unknown protein
1	1	RPA2859		hypothetical protein
1	1	RPA2860		hypothetical protein
1	1	RPA2869		possible flavin-dependent oxidoreductase
1	1	RPA2873		possible NADH oxidoreductase
1	1	RPA2878		possible MDR related permease
1	1	RPA2882		conserved hypothetical protein
1	1	RPA2884		conserved hypothetical protein
1	1	RPA2908		Cytidine/deoxycytidylate deaminase:Tat pathway signal
1	1	RPA2923		conserved hypothetical protein
1	1	RPA2925		hypothetical protein
1	1	RPA2932		hypothetical protein
1	1	RPA2946		conserved hypothetical protein
1	1	RPA2948		possible methyltransferase, FkbM family
1	1	RPA2968		probable transcriptional regulator, TetR family
1	1	RPA2973		hypothetical protein
1	1	RPA2974		putative 6-aminohexanoate-cyclic-dimer hydrolase
1	1	RPA2975		putative phosphoglycerate dehydrogenase
1	1	RPA2980		integrase
1	1	RPA2981		P2 ISBm2
1	1	RPA2984		putative diguanylate cyclase (GGDEF)
1	1	RPA2985		conserved unknownl protein
1	1	RPA2988		GCN5-related N-acetyltransferase
1	1	RPA2992		conserved hypothetical protein
1	1	RPA2999		putative nitrogen regulatory IIA protein
1	1	RPA3000		two-component osmotic transcriptional regulator kdpE, winged helix family
1	1	RPA3010		pseudo light-harvesting protein
1	1	RPA3011		unknown protein
1	1	RPA3019		pseudogene of RND multidrug efflux transporter MexF
1	1	RPA3025		hypothetical protein
1	1	RPA3035		hypothetical protein
1	1	RPA3054		possible transcriptional regulator, Crp/Fnr family
1	1	RPA3055		Integral membrane protein TerC family
1	1	RPA3068		conserved hypothetical protein
1	1	RPA3081		unknown protein
1	1	RPA3082		cyclopropane-fatty-acyl-phospholipid synthase
1	1	RPA3109		conserved hypothetical protein
1	1	RPA3112		2-nitropropane dioxygenase
1	1	RPA3123		hypothetical protein
1	1	RPA3137		Endoribonuclease L-PSP
1	1	RPA3144		conserved hypothetical protein
1	1	RPA3145		possible transglycosylase SLT domain
1	1	RPA3146		conserved hypothetical protein
1	1	RPA3154		possible chromosome partitioning protein ParA
1	1	RPA3171		conserved hypothetical protein
1	1	RPA3172		transcriptional regulator, LysR family
1	1	RPA3177		unknown protein
1	1	RPA3181		Permeases of the drug/metabolite transporter (DMT) superfamily
1	1	RPA3184		putative cylclic diguanylate phosphodiesterase (EAL)
1	1	RPA3191		putative short-chain dehydrogenases
1	1	RPA3193		DUF35
1	1	RPA3196		hypothetical protein
1	1	RPA3198		conserved hypothetical protein
1	1	RPA3200		putative dual serine/threonine-protein kinase/phosphatase
1	1	RPA3219		putative diguanylate cyclase (GGDEF)/phosphodiesterase (EAL)
1	1	RPA3222		DUF24, predicted transcriptional regulator, related to MarR family
1	1	RPA3229		Adenylate kinase
1	1	RPA3261		heavy metal resistance transcriptional regulator Hmrr, MerR family
1	1	RPA3262		putative transporter
1	1	RPA3263		conserved hypothetical protein
1	1	RPA3264		Bacterial regulatory protein, MarR family
1	1	RPA3265		putative ABC transporter
1	1	RPA3270		50S ribosomal protein L10
1	1	RPA3276		possible tonB protein
1	1	RPA3280		possible heme receptor
1	1	RPA3282		RNA polymerase ECF-type sigma factor, possible FecI
1	1	RPA3286		possible phosphoglycerate mutase
1	1	RPA3291		possible membrane transport protein
1	1	RPA3300		possible transcriptional regulator, TetR family
1	1	RPA3301		putative lipid transfer protein
1	1	RPA3304		putative 3-oxoacyl-acyl carrier protein reductase
1	1	RPA3314		putative DegP protease precursor
1	1	RPA3315		protease
1	1	RPA3316		possible chemotaxis cheB/cheR fusion protein
1	1	RPA3317		hypothetical protein
1	1	RPA3318		transcriptional regulator, Crp/Fnr family
1	1	RPA3319		hypothetical protein
1	1	RPA3323		unknown protein
1	1	RPA3338		possible Condensation domain, peptide synthetase
1	1	RPA3339		possible McyE polykeitde synthase and peptide synthetase (AF183408)
1	1	RPA3340		peptide synthetase (fragment)
1	1	RPA3343		possible mannosyltransferase B
1	1	RPA3346		possible mannosyltransferase
1	1	RPA3349		putative exopolysaccharide biosynthesis protein
1	1	RPA3350		putative aminotransferase
1	1	RPA3352		glycosyltransferase
1	1	RPA3355		putative exopolysaccharide polymerization protein
1	1	RPA3357		putative glycosyltransferase
1	1	RPA3358		conserved hypothetical protein
1	1	RPA3365		unknown protein
1	1	RPA3374		DUF15 protein
1	1	RPA3383		possible taurine transport system permease protein
1	1	RPA3384		possible ABC related periplasmic binding protein
1	1	RPA3398		possible arsenite permease
1	1	RPA3399		cold shock DNA binding protein
1	1	RPA3403		possible transcriptional regulator, TetR family
1	1	RPA3405		possible transporter
1	1	RPA3410		putative diguanylate cyclase (GGDEF)/phosphodiesterase (EAL) with PAS domains
1	1	RPA3415		probable transcriptional regulator, TetR family
1	1	RPA3418		conserved hypothetical protein
1	1	RPA3437		conserved unknown protein
1	1	RPA3440		probable amidase
1	1	RPA3443		possible isomerase/decarboxylase
1	1	RPA3444		transcriptional regulator, GntR family
1	1	RPA3451		possible transcriptional regulator, TetR family
1	1	RPA3453		putative enoyl-CoA hydratase
1	1	RPA3456		possible transcriptional regulator
1	1	RPA3457		Biotin/lipoyl attachment:Biotin-requiring enzyme, attachment site
1	1	RPA3459		possible TrapT family, fused dctM-Q subunits, C4-dicarboxylate transport
1	1	RPA3466		3-ketoacyl-CoA thiolase
1	1	RPA3467		probable UDP-glucose 4-epimerase
1	1	RPA3468		putative permease protein of sugar ABC transporter
1	1	RPA3476		possible energy transducer TonB
1	1	RPA3505		conserved hypothetical protein
1	1	RPA3525		putative D-alanyl-D-alanine ligase A
1	1	RPA3543		possible multidrug resistance efflux pump
1	1	RPA3546		methyl-accepting chemotaxis receptor/sensory transducer
1	1	RPA3548		possible serine protease/outer membrane autotransporter
1	1	RPA3550		Coenzyme B12-binding:Elongator protein 3/MiaB/NifB
1	1	RPA3551		putative oxidoreductase, short-chain dehydrogenase/reductase family
1	1	RPA3552		putative short-chain dehydrogenase/reductase
1	1	RPA3555		arsenate reductase
1	1	RPA3559		transcriptional regulator, ArsR family, ArsR3
1	1	RPA3560		DUF81
1	1	RPA3561		transcriptional regulator, ArsR family
1	1	RPA3562		UbiE/COQ5 methyltransferase
1	1	RPA3566		hypothetical protein
1	1	RPA3569		hypothetical protein
1	1	RPA3578		conserved hypothetical protein
1	1	RPA3583		conserved hypothetical protein
1	1	RPA3588		possible FAD-dependent monooxygenase
1	1	RPA3591		Endoribonuclease L-PSP
1	1	RPA3595		conserved hypothetical protein
1	1	RPA3601		hypothetical protein
1	1	RPA3603		possible transglycosylase
1	1	RPA3611		ErfK/YbiS/YcfS/YnhG
1	1	RPA3612		conserved hypothetical protein
1	1	RPA3616		putative diguanylate cyclase (GGDEF) with PAS/PAC domain
1	1	RPA3619		putative vanillate O-demethylase oxygenase, iron-sulfur subunit
1	1	RPA3620		transcriptional regulator VanR, GntR family
1	1	RPA3621		putative vanillate O-demethylase oxidoreductase
1	1	RPA3625		Excinuclease ABC, C subunit, N-terminal
1	1	RPA3632		DUF24, predicted transcriptional regulator, related to MarR family
1	1	RPA3638		thermoresistant gluconokinase
1	1	RPA3649		conserved hypothetical protein
1	1	RPA3652		conserved hypothetical protein
1	1	RPA3669		putative urea short-chain amide or branched-chain amino acid uptake ABC transporter periplasmic solute-binding protein precursor
1	1	RPA3672		cold shock DNA binding protein
1	1	RPA3696		transcriptional regulator, TetR family
1	1	RPA3699		possible iron-chelator utilization protein
1	1	RPA3706		putative two-component response regulator:antitermination factor NasT
1	1	RPA3707		possible nitrate transporter component, nrtA
1	1	RPA3708		Globin-like protein
1	1	RPA3709		possible hemoprotein
1	1	RPA3712		short chain dehydrogenase
1	1	RPA3731		Alpha/beta hydrolase fold:Esterase/lipase/thioesterase, active site
1	1	RPA3738		transcriptional regulator, LysR family
1	1	RPA3744		conserved unknown protein
1	1	RPA3750		methyl-accepting chemotaxis receptor/sensory transducer
1	1	RPA3752		Transglutaminase-like domain
1	1	RPA3753		DUF404
1	1	RPA3754		Transglutaminase-like domain
1	1	RPA3762		putative 2-oxo-3-ene-1,7-dioic acid hydratase
1	1	RPA3769		probable transcriptional regulator, TetR family
1	1	RPA3780		hypothetical protein
1	1	RPA3787		hypothetical protein
1	1	RPA3796		transcriptional regulator, LysR family
1	1	RPA3810		putative periplasmic binding protein of ABC transporter
1	1	RPA3824		conserved hypothetical protein
1	1	RPA3828		transcriptional regulator, XRE family
1	1	RPA3831		conserved unknown protein
1	1	RPA3832		putative diguanylate cyclase (GGDEF) with PAS/PAC domain
1	1	RPA3835		unknown protein
1	1	RPA3839		putative transcriptional regulator PchR, AraC family
1	1	RPA3842		Uncharacterized iron-regulated membrane protein DUF337
1	1	RPA3845		possible membrane transport protein
1	1	RPA3846		GCN5-related N-acetyltransferase
1	1	RPA3859		hypothetical protein
1	1	RPA3864		unknown protein
1	1	RPA3865		Thioesterase superfamily
1	1	RPA3866		conserved unknown protein
1	1	RPA3867		conserved hypothetical protein
1	1	RPA3871		Nuclear protein SET
1	1	RPA3879		conserved hypothetical protein
1	1	RPA3894		probable transcriptional regulator, TetR family
1	1	RPA3896		hypothetical protein
1	1	RPA3905		possible transcriptional regulator, TetR family
1	1	RPA3906		unknown protein
1	1	RPA3912		hypothetical protein
1	1	RPA3919		possible mannose-1-phosphate guanyltransferase
1	1	RPA3920		possible ADP-heptose synthase
1	1	RPA3921		possible acetoin dehydrogenase (TPP-dependent) beta chain
1	1	RPA3922		putative acetoin dehydrogenase (TPP-dependent) beta chain
1	1	RPA3923		putative acetoin dehydrogenase (TPP-dependent) alpha chain
1	1	RPA3924		conserved hypothetical protein
1	1	RPA3925		putative dTDP-glucose 4,6-dehydratase
1	1	RPA3926		putative sugar-nucleotide epimerase/dehydratase
1	1	RPA3927		possible phosphoheptose isomerase
1	1	RPA3933		sensor histidine kinase with multiple PAS and a response regulator receiver domain
1	1	RPA3934		sensor histidine kinase with a PAC motif and a response regulator receiver domain
1	1	RPA3936		conserved hypothetical protein
1	1	RPA3947		conserved unknown protein
1	1	RPA3949		possible glycosyltransferase WbpX
1	1	RPA3950		possible glycosyl transferases
1	1	RPA3952		possible oxidoreductase Rmd
1	1	RPA3953		putative chloride channel protein
1	1	RPA3955		hypothetical protein
1	1	RPA3957		Hpt domain
1	1	RPA3959		putative amidase
1	1	RPA3982		Glycosyl transferase, family 4
1	1	RPA3983		putative nucleotide sugar epimerase/dehydratase
1	1	RPA3987		possible phosphoheptose isomerase
1	1	RPA3993		conserved unknown protein
1	1	RPA3994		putative diguanylate cyclase (GGDEF)
1	1	RPA3996		probable transcriptional regulator, Crp/Fnr family
1	1	RPA3999		possible coenzyme PQQ synthesis protein E
1	1	RPA4000		Adenylate/Guanylate cyclase
1	1	RPA4009		putative signal transduction histidine kinase with GAF domain
1	1	RPA4011		possible serine protease/outer membrane autotransporter
1	1	RPA4012		conserved hypothetical protein
1	1	RPA4026		possible ABC transporter,ATP binding protein
1	1	RPA4027		possible branched-chain amino acid ABC transport system permease protein
1	1	RPA4030		hypothetical protein
1	1	RPA4047		Haloacid dehalogenase-like hydrolase
1	1	RPA4051		possible oxo-acyl acyl carrier protein dehydrogenase
1	1	RPA4052		possible 3-dehydroquinate synthase
1	1	RPA4053		possible dTDPglucose 4,6-dehydratase
1	1	RPA4057		possible dolichol phosphate mannose synthase
1	1	RPA4058		Glycosyl transferase, family 2:Mitochondrial substrate carrier
1	1	RPA4061		putative glycosyltransferase
1	1	RPA4064		hypothetical protein
1	1	RPA4065		hypothetical protein
1	1	RPA4066		hypothetical protein
1	1	RPA4078		conserved hypothetical protein
1	1	RPA4079		hypothetical protein
1	1	RPA4082		possible phage-like integrase
1	1	RPA4084		AAA ATPase
1	1	RPA4085		transcriptional regulator, TetR family
1	1	RPA4091		transcriptional regulator, TetR family
1	1	RPA4092		unknown protein
1	1	RPA4093		hypothetical protein
1	1	RPA4097		transcriptional regulator, TetR family
1	1	RPA4098		putative RNA polymerase ECF-type sigma factor
1	1	RPA4104		hypothetical protein
1	1	RPA4107		putative outer membrane efflux protein OprN precursor
1	1	RPA4108		probable transcriptional regulator, TetR family
1	1	RPA4109		conserved hypothetical protein
1	1	RPA4112		putative diguanylate cyclase (GGDEF)
1	1	RPA4133		conserved hypothetical protein
1	1	RPA4135		GCN5-related N-acetyltransferase
1	1	RPA4140		sensor histidine kinase with a PAS domain
1	1	RPA4150		conserved hypothetical protein
1	1	RPA4159		polyamine ABC transporter permease protein
1	1	RPA4162		putative taurine ABC transport system permease protein
1	1	RPA4164		possible aliphatic sulfonate binding protein of ABC transporter system
1	1	RPA4165		conserved hypothetical protein
1	1	RPA4166		putative nitrilase
1	1	RPA4169		Bacterial regulatory protein, GntR family
1	1	RPA4171		conserved unknown protein
1	1	RPA4173		putative diguanylate cyclase (GGDEF)
1	1	RPA4190		conserved unknown protein
1	1	RPA4194		osmotically inducible protein OsmC
1	1	RPA4195		putative hydrolase
1	1	RPA4201		hypothetical protein
1	1	RPA4209		glutamine synthetase II
1	1	RPA4219		conserved hypothetical protein
1	1	RPA4220		ErfK/YbiS/YcfS/YnhG
1	1	RPA4224		unknown protein
1	1	RPA4229		hypothetical protein
1	1	RPA4230		conserved unknown protein
1	1	RPA4231		putative oxidoreductase
1	1	RPA4235		putative cytochrome c, class I
1	1	RPA4245		conserved unknown protein
1	1	RPA4264		NADH-ubiquinone dehydrogenase chain A
1	1	RPA4278		hypothetical protein
1	1	RPA4281		conserved hypothetical protein
1	1	RPA4283		transcriptional regulator, LysR family
1	1	RPA4285		Nitroreductase family
1	1	RPA4289		putative dual use protein Tyr:Ser/Thr phosphatase
1	1	RPA4290		conserved hypothetical protein
1	1	RPA4296		unknown protein
1	1	RPA4301		hypothetical protein
1	1	RPA4302		methyl-accepting chemotaxis receptor/sensory transducer
1	1	RPA4314		possible glutathione S-transferase
1	1	RPA4319		hypothetical protein
1	1	RPA4321		putative enoyl-CoA hydratase paaG
1	1	RPA4322		response regulator receiver (CheY-like protein)
1	1	RPA4326		sulfate transporter family protein
1	1	RPA4335		DnaB helicase
1	1	RPA4338		transcriptional regulator, TetR family
1	1	RPA4339		possible crotonase, 3-hydroxbutyryl-CoA dehydratase
1	1	RPA4347		unknown protein
1	1	RPA4349		conserved unknown protein
1	1	RPA4365		GCN5-related N-acetyltransferase
1	1	RPA4373		possible protease
1	1	RPA4374		putative protease
1	1	RPA4387		possible ferrichrome-iron receptor
1	1	RPA4397		possible substrate binding protein of ABC transporter system
1	1	RPA4399		possible branched-chain amino acid transport system ATP-binding protein
1	1	RPA4406		sugar ABC transport system, permease component
1	1	RPA4407		permease protein of sugar ABC transporter
1	1	RPA4428		putative glucosyltransferase I
1	1	RPA4429		Uncharacterized iron-regulated membrane protein DUF337
1	1	RPA4442		ErfK/YbiS/YcfS/YnhG
1	1	RPA4448		RNA polymerase ECF-type sigma factor
1	1	RPA4449		pmethyl-accepting chemotaxis receptor/sensory transducer
1	1	RPA4461		possible cytochrome subunit of sulfide dehydrogenase
1	1	RPA4463		possible cytochrome
1	1	RPA4478		conserved hypothetical protein
1	1	RPA4480		possible RND divalent metal cation efflux membrane fusion protein CzcB precursor
1	1	RPA4497		putative lemA protein
1	1	RPA4500		hypothetical protein
1	1	RPA4512		possible response regulator receiver
1	1	RPA4513		putative signal transduction histidine kinase
1	1	RPA4516		putative cylclic diguanylate phosphodiesterase (EAL)
1	1	RPA4521		Thioesterase superfamily
1	1	RPA4523		response regulator receiver (CheY-like protein)
1	1	RPA4524		sensor histidine kinase
1	1	RPA4534		hypothetical protein
1	1	RPA4536		cyclic nucleotide regulated pyridine nucleotide-disulphide oxidoreductase
1	1	RPA4552		possible 4-hydroxybutyrate-CoA transferase/hydrolase
1	1	RPA4556		possible TrapT family, dctP subunit, C4-dicarboxylate periplasmic binding protein
1	1	RPA4558		possible dehydratase, MaoC family
1	1	RPA4560		transcriptional regulator, IclR family
1	1	RPA4562		putative 2-dehydropantoate 2-reductase
1	1	RPA4567		putative phosphate acetyltransferase
1	1	RPA4571		hypothetical protein
1	1	RPA4575		putative ATP-binding protein of sugar ABC transporter
1	1	RPA4576		putative permease protein of sugar ABC transporter
1	1	RPA4577		putative permease protein of sugar ABC transporter
1	1	RPA4588		conserved hypothetical protein
1	1	RPA4592		putative fatty acid metabolism AMP-binding protein
1	1	RPA4593		possible branched-chain amino acid aminotransferase
1	1	RPA4595		conserved unknown protein
1	1	RPA4640		hypothetical protein
1	1	RPA4646		putative carboxylesterase
1	1	RPA4647		probable transcriptional regulator KdgR, IclR family
1	1	RPA4649		probable ABC transporter permease protein
1	1	RPA4651		possible glutaconate CoA-transferase, subunit A
1	1	RPA4653		biotin sulfoxide reductase
1	1	RPA4656		possible sugar kinase
1	1	RPA4662		putative suar transport protein
1	1	RPA4664		CUPIN domain:transcriptional regulator, AraC family
1	1	RPA4675		possible 3-(3-hydroxy-phenyl)propionate hydroxylase
1	1	RPA4677		Caspase-1, p20:TPR repeat
1	1	RPA4678		possible outer membrane protein OprF (AF117972)
1	1	RPA4679		possible component of multidrug efflux system
1	1	RPA4681		possible asmA protein
1	1	RPA4682		possible RND efflux membrane fusion protein precursor
1	1	RPA4684		methyl-accepting chemotaxis receptor/sensory transducer
1	1	RPA4691		methyl-accepting chemotaxis receptor/sensory transducer
1	1	RPA4695		transcriptional regulator ligR, LysR family
1	1	RPA4700		2-pyrone-4,6-dicarboxylic acid hydrolase
1	1	RPA4703		4-carboxy-2-hydroxymuconate-6-semialdehyde dehydrogenase
1	1	RPA4710		hypothetical protein
1	1	RPA4714		hypothetical protein
1	1	RPA4719		molybdo-pterin binding protein
1	1	RPA4720		conserved hypothetical protein
1	1	RPA4745		hypothetical protein
1	1	RPA4774		conserved unknown protein
1	1	RPA4785		Polysaccharide deacetylase
1	1	RPA4803		putative outer membrane hemin/siderophore receptor protein
1	1	RPA4804		conserved hypothetical protein
1	1	RPA4808		possible hexuronate transporter
1	1	RPA4825		transcriptional regulator, MerR family
1	1	RPA4828		conserved hypothetical protein
1	1	RPA4831		conserved hypothetical protein
1	1	RPA4832		putative dienelactone hydrolase
1	1	RPA0008		circadian clock protein
1	1	RPA0011		conserved hypothetical protein
1	1	RPA0112a		taurine dehydrogenase small subunit
1	1	RPA0114		hypothetical protein
1	1	RPA0115		dTDP-D-glucose 4,6-dehydratase
1	1	RPA0121		hypothetical protein
1	1	RPA0144		Sulfate transporter/antisigma-factor antagonist domain
1	1	RPA0146		hypothetical protein
1	1	RPA0214		hypothetical protein
1	1	RPA0229		hypothetical protein
1	1	RPA0237		conserved hypothetical protein
1	1	RPA0238		hypothetical protein
1	1	RPA0239		hypothetical protein
1	1	RPA0247		putative outer membrane protein
1	1	RPA0276		PAP/25A core domain:DNA polymerase, beta-like region
1	1	RPA0277		conserved hypothetical protein
1	1	RPA0290		hypothetical protein
1	1	RPA0307		conserved hypothetical protein
1	1	RPA0342		conserved hypothetical protein
1	1	RPA0344		conserved hypothetical protein
1	1	RPA0347		putative isocitrate dehydrogenase kinase/phosphatase
1	1	RPA0349		possible site-specific DNA-methyltransferase
1	1	RPA0350		putative patch repair protein
1	1	RPA0351		hypothetical protein
1	1	RPA0361		unknown protein
1	1	RPA0362		putative class A beta-lactamase precursor (penicillinase)
1	1	RPA0363		Endonuclease/Exonuclease/phosphatase family
1	1	RPA0375		putative cation transport regulator
1	1	RPA0384		conserved unknown protein
1	1	RPA0395		Metal dependent phosphohydrolase
1	1	RPA0406		conserved unknown protein
1	1	RPA0417		conserved hypothetical protein
1	1	RPA0428		conserved hypothetical protein
1	1	RPA0441		conserved hypothetical protein
1	1	RPA0459		possible fatty acid-CoA ligases
1	1	RPA0528		conserved hypothetical protein
1	1	RPA0540		hypothetical protein
1	1	RPA0542		conserved hypothetical protein
1	1	RPA0547		conserved hypothetical protein
1	1	RPA0554		putative ureidoglycolate hydrolase
1	1	RPA0555		possible methyltransferase
1	1	RPA0560		malonyl-CoA decarboxylase
1	1	RPA0561		hypothetical protein
1	1	RPA0579		hypothetical protein
1	1	RPA0581		hypothetical protein
1	1	RPA0585		chromate transporter
1	1	RPA0587		putative cationic amino acid transporter
1	1	RPA0636		hypothetical protein
1	1	RPA0637		hypothetical protein
1	1	RPA0638		conserved hypothetical protein
1	1	RPA0640		putative flagellin
1	1	RPA0641		possible flagellar hook-associated protein 2 (FliD, filament cap protein)
1	1	RPA0642		conserved hypothetical protein
1	1	RPA0643		conserved hypothetical protein
1	1	RPA0646		conserved hypothetical protein
1	1	RPA0647		hypothetical protein
1	1	RPA0649		possible flagellin and hook associated protein.
1	1	RPA0663		putative transcriptional regulator, badM
1	1	RPA0664		possible acetyltransferase
1	1	RPA0675		possible hydrolases (alpha/beta hydrolase superfamily)
1	1	RPA0684		hypothetical protein
1	1	RPA0705		hypothetical protein
1	1	RPA0706		possible endonuclease III
1	1	RPA0710		hypothetical protein
1	1	RPA0713		conserved unknown protein
1	1	RPA0736		possible NAD-dependent formate dehydrogenase delta subunit
1	1	RPA0738		possible L-sorbosone dehydrogenase.
1	1	RPA0739		putative cytochrome c
1	1	RPA0745		possible outer membrane protein precursor
1	1	RPA0746		possible deca-heme c-type cytochrome.
1	1	RPA0757		hypothetical protein
1	1	RPA0769		hypothetical protein
1	1	RPA0772		Pentapeptide repeat
1	1	RPA0773		hypothetical protein
1	1	RPA0774		conserved hyhpothetical protein
1	1	RPA0789		putative serine-glyoxylate aminotransferase
1	1	RPA0800		putative cation efflux pump, DNA-damage-inducible protein
1	1	RPA0819		conserved hypothetical protein
1	1	RPA0827		conserved hypothetical protein
1	1	RPA0868		hypothetical protein
1	1	RPA0881		hypothetical protein
1	1	RPA0908		hypothetical protein
1	1	RPA0922		conserved hypothetical protein
1	1	RPA0925		hypothetical protein
1	1	RPA0926		hypothetical protein
1	1	RPA0935		conserved hypothetical protein
1	1	RPA0936		possible transcriptional regulator, TetR family
1	1	RPA0941		conserved hypothetical protein
1	1	RPA0942		conserved hypothetical protein
1	1	RPA0970		putative rubredoxin hupI
1	1	RPA1004		hypothetical protein
1	1	RPA1044		hypothetical protein
1	1	RPA1060		hypothetical protein
1	1	RPA1061		possible polyketide synthesis protein
1	1	RPA1062		conserved hypothetical protein
1	1	RPA1066		hypothetical protein
1	1	RPA1070		hypothetical protein
1	1	RPA1081		hypothetical protein
1	1	RPA1082		conserved hypothetical protein
1	1	RPA1083		conserved hypothetical protein
1	1	RPA1084		possible minor curlin subunit precursor (fimbrin sef17 minor subunit).
1	1	RPA1085		hypothetical protein
1	1	RPA1088		hypothetical protein
1	1	RPA1098		hypothetical protein
1	1	RPA1106		conserved hypothetical protein
1	1	RPA1109		RNA polymerase ECF-type sigma factor
1	1	RPA1111		hypothetical protein
1	1	RPA1115		conserved hypothetical protein
1	1	RPA1127		probable branched-chain amino acid transport protein AzlC
1	1	RPA1128		conserved hypothetical protein
1	1	RPA1133		unknown protein
1	1	RPA1136		putative L-lactate permease
1	1	RPA1176		conserved hypothetical protein
1	1	RPA1177		4-oxalocrotonate tautomerase
1	1	RPA1189		conserved hypothetical protein
1	1	RPA1213		conserved unknown protein
1	1	RPA1217		putative carboxypeptidase G2
1	1	RPA1255		formamide amidohydrolase
1	1	RPA1256		putative formamidase regulatory protein FmdB
1	1	RPA1258		hypothetical protein
1	1	RPA1270		conserved hypothetical protein
1	1	RPA1271		conserved hypothetical protein
1	1	RPA1275		conserved hypothetical protein
1	1	RPA1277		possible beta-ketoadipate enol-lactone hydrolase
1	1	RPA1279		hypothetical protein
1	1	RPA1281		conserved hypothetical protein
1	1	RPA1282		possible transcriptional regulator, ArsR family
1	1	RPA1289		hypothetical protein
1	1	RPA1291		putative proteic killer suppression protein
1	1	RPA1292		hypothetical protein
1	1	RPA1293		putative IS5 transposase
1	1	RPA1294		hypothetical protein
1	1	RPA1300		possible restriction system protein
1	1	RPA1301		putative intracellular protease, PfpI family
1	1	RPA1308		hypothetical protein
1	1	RPA1309		possible transposase
1	1	RPA1312		hypothetical protein
1	1	RPA1316		hypothetical protein
1	1	RPA1320		conserved hypothetical protein
1	1	RPA1324a		conserved hypothetical membrane protein
1	1	RPA1342		hypothetical protein
1	1	RPA1344		hypothetical protein
1	1	RPA1349		Hemolysin activation/secretion protein
1	1	RPA1352		hypothetical protein
1	1	RPA1353		conserved hypothetical protein
1	1	RPA1354		conserved hypothetical protein
1	1	RPA1355		conserved hypothetical protein
1	1	RPA1357		conserved hypothetical protein
1	1	RPA1358		hypothetical protein
1	1	RPA1360		hypothetical protein
1	1	RPA1361		hypothetical protein
1	1	RPA1375		hypothetical protein
1	1	RPA1381		hypothetical protein
1	1	RPA1387		conserved unknown protein
1	1	RPA1388		hypothetical protein
1	1	RPA1389		conserved hypothetical protein
1	1	RPA1390		conserved hypothetical protein
1	1	RPA1395		possible trehalose/maltose binding protein
1	1	RPA1433		conserved hypothetical protein
1	1	RPA1440		conserved hypothetical protein
1	1	RPA1451		unknown protein
1	1	RPA1452		conserved hypothetical protein
1	1	RPA1454		hypothetical protein
1	1	RPA1455		nitric-oxide reductase subunit C
1	1	RPA1456		nitric-oxide reductase subunit B
1	1	RPA1460		conserved hypothetical protein
1	1	RPA1461		conserved hypothetical protein
1	1	RPA1468		conserved hypothetical protein
1	1	RPA1475		hypothetical protein
1	1	RPA1495		unknown protein
1	1	RPA1502		conserved hypothetical protein
1	1	RPA1578		ferredoxin--NADP+ reductase
1	1	RPA1587		hypothetical protein
1	1	RPA1595		conserved unknown protein
1	1	RPA1599		conserved hypothetical protein
1	1	RPA1602		hypothetical protein
1	1	RPA1603		putative fatty acid desaturase
1	1	RPA1621		hypothetical protein
1	1	RPA1643		possible high affinity iron permease FTR1
1	1	RPA1664		Glyoxalase/Bleomycin resistance protein/dioxygenase domain
1	1	RPA1673		D-xylulose 5-phosphate/D-fructose 6-phosphate phosphoketolase
1	1	RPA1689		conserved hypothetical protein
1	1	RPA1715		conserved hypothetical protein
1	1	RPA1717		hypothetical protein
1	1	RPA1722		alkylated DNA repair protein
1	1	RPA1727		hypothetical protein
1	1	RPA1728		conserved unknown protein
1	1	RPA1729		Fatty acid desaturase family
1	1	RPA1733		putative ferredoxin
1	1	RPA1745		N-carbamoyl-beta-alanine amidohydrolase
1	1	RPA1756		possible acetyl-CoA acetyltransferase
1	1	RPA1760		conserved unknown protein
1	1	RPA1768		hypothetical protein
1	1	RPA1783		possible TrapT family, dctQ subunit, C4-dicarboxylate transport
1	1	RPA1785		conserved hypothetical protein
1	1	RPA1788		possible 4-hydroxybenzoyl-CoA thioesterase
1	1	RPA1804		conserved hypothetical protein
1	1	RPA1814		conserved hypothetical protein
1	1	RPA1815		hypothetical protein
1	1	RPA1823		TonB dependent receptor
1	1	RPA1824		unknown protein
1	1	RPA1825		conserved hypothetical protein
1	1	RPA1827		hypothetical protein
1	1	RPA1830		hypothetical protein
1	1	RPA1831		conserved hypothetical protein
1	1	RPA1846		unknown protein
1	1	RPA1847		conserved hypothetical protein
1	1	RPA1849		conserved hypothetical protein
1	1	RPA1851		putative aldolase
1	1	RPA1863		conserved hypothetical protein
1	1	RPA1874		hypothetical protein
1	1	RPA1877		conserved hypothetical protein
1	1	RPA1889		hypothetical protein
1	1	RPA1890		hypothetical protein
1	1	RPA1893		hypothetical protein
1	1	RPA1904		DUF262
1	1	RPA1908		hypothetical protein
1	1	RPA1914		possible glycohydrolase
1	1	RPA1952		conserved hypothetical membrane protein
1	1	RPA1957		alkanal monooxygenase (LuxA-like protein)
1	1	RPA1971		hypothetical protein
1	1	RPA1987		hypothetical protein
1	1	RPA1989		hypothetical protein
1	1	RPA1992		possible NtrR protein
1	1	RPA1993		possible virulence-associated protein
1	1	RPA2008		conserved unknown protein
1	1	RPA2016		possible methyltransferase related protein
1	1	RPA2024		conserved unknown protein
1	1	RPA2033		possible AtsE
1	1	RPA2051		putative ornithine decarboxylase
1	1	RPA2057		hypothetical protein
1	1	RPA2059		conserved hypothetical protein
1	1	RPA2060		regulatory protein NosR
1	1	RPA2062		putative periplasmic ABC transport copper binding protein
1	1	RPA2064		putative NosY protein, possible ABC permease
1	1	RPA2065		putative nosL (possibly a disulfide isomerase)
1	1	RPA2066		putative nosX
1	1	RPA2071		hypothetical protein
1	1	RPA2078		hypothetical protein
1	1	RPA2079		hypothetical protein
1	1	RPA2100		possible hydrolase
1	1	RPA2102		conserved hypothetical protein
1	1	RPA2103		conserved hypothetical protein
1	1	RPA2104		conserved hypothetical protein
1	1	RPA2116		hypothetical protein
1	1	RPA2130		DUF81
1	1	RPA2132		hypothetical protein
1	1	RPA2134		hypothetical protein
1	1	RPA2149		putative hydroxyquinol 1,2-dioxygenase
1	1	RPA2159		hypothetical protein
1	1	RPA2161		possible transcriptional regulator, arsR family
1	1	RPA2167		conserved hypothetical protein
1	1	RPA2171		unknown protein
1	1	RPA2181		possible metE (5-methyltetrahydropteroyltriglutamate-homocysteine methyltransferase)
1	1	RPA2192		hypothetical protein
1	1	RPA2196		conserved hypothetical protein
1	1	RPA2205		hypothetical protein
1	1	RPA2206		conserved hypothetical protein
1	1	RPA2207		putative recombinase
1	1	RPA2209		ParB-like nuclease
1	1	RPA2210		conserved unknown protein
1	1	RPA2211		DEAD/DEAH box helicase:Helicase, C-terminal
1	1	RPA2212		hypothetical protein
1	1	RPA2213		hypothetical protein
1	1	RPA2214		possible helicase
1	1	RPA2216		hypothetical protein
1	1	RPA2217		conserved unknown protein
1	1	RPA2219		Possible ATPase
1	1	RPA2220		conserved unknown protein
1	1	RPA2221		conserved unknown protein
1	1	RPA2223		conserved hypothetical protein
1	1	RPA2236		conserved hypothetical protein
1	1	RPA2238		conserved hypothetical protein
1	1	RPA2240		possible replication protein A
1	1	RPA2241		conserved hypothetical protein
1	1	RPA2243		possible transcriptional regulator, XRE family
1	1	RPA2244		conserved hypothetical protein
1	1	RPA2245		hypothetical protein
1	1	RPA2246		hypothetical protein
1	1	RPA2247		conserved hypothetical protein
1	1	RPA2248		conserved hypothetical protein
1	1	RPA2249		putative methylase/helicase
1	1	RPA2250		hypothetical protein
1	1	RPA2252		putative ardC antirestriction protein
1	1	RPA2253		hypothetical protein
1	1	RPA2254		hypothetical protein
1	1	RPA2255		hypothetical protein
1	1	RPA2264		conserved hypothetical protein
1	1	RPA2268		Flavin reductase-like
[truncated: 423 more rows]

## Sheet: TABLE S2d
TABLE S2d. Gene inventory comparisons of Rhodopseudomonas strains CGA009 and DSM127 (DSM127 specific genes)
[truncated: 841 more rows]
