# Supplementary material for: A Rhodopseudomonas strain with a substantially smaller genome retains the core metabolic versatility of its genus
Source: Appl Environ Microbiol. 2025 Mar 10;91(4):e02056-24. doi: 10.1128/aem.02056-24 (PMC12016538; doi:10.1128/aem.02056-24)
Supplement: Table S3 — Gene products and locus tags of some of the DSM127 genes described in this study. [file aem.02056-24-s0006.xlsx]

## Sheet: TABLE S3
TABLE S3. Gene products and locus tags of some of the DSM127 genes described in this study
Gene product	Locus tag
ccoNOQP genes encoding ccb3 cytochrome c terminal oxidase	Ga0565166_01_3302865_3303752	Ga0565166_01_3303752_3303916	Ga0565166_01_3303929_3304663	Ga0565166_01_3304675_3306321
coxBAEFCG genes, encoding cytochrome aa3 oxidase	Ga0565166_01_3141079_3141939	Ga0565166_01_3141999_3143621	Ga0565166_01_3143654_3144592	Ga0565166_01_3144612_3144785	Ga0565166_01_3144807_3145427	Ga0565166_01_3145486_3146340
Cytochrome d ubiquinol oxidase	Ga0565166_01_1952309_1953883	Ga0565166_01_1953896_1955053
Alkyl hydroperoxidase reductase	Ga0565166_01_468090_468635	Ga0565166_01_468640_469194
CRISPR-associated protein Cas1	Ga0565166_01_1999262_2000296	Ga0565166_01_3038344_3039243
CRISPR-associated protein Cas2	Ga0565166_01_2000402_2000692	Ga0565166_01_3039246_3039602
CRISPR-associated endonuclease/helicase Cas3	Ga0565166_01_1992161_1994521
CRISPR-associated exonuclease Cas4	Ga0565166_01_1998594_1999265
CRISPR-associated protein Cas5d	Ga0565166_01_1994624_1995319
CRISPR-associated protein Csd1	Ga0565166_01_1995873_1997633
CRISPR-associated protein Csd2	Ga0565166_01_1997630_1998577
CRISPR-associated endonuclease Csn1	Ga0565166_01_3034811_3038254
Type I restriction-modification system	Ga0565166_01_2020608_2024030	Ga0565166_01_2024042_2025205	Ga0565166_01_2025202_2026743
