# Supplementary material for: A Rhodopseudomonas strain with a substantially smaller genome retains the core metabolic versatility of its genus
Source: Appl Environ Microbiol. 2025 Mar 10;91(4):e02056-24. doi: 10.1128/aem.02056-24 (PMC12016538; doi:10.1128/aem.02056-24)
Supplement: Table S4 — COG analysis of Rhodopseudomonas strains. [file aem.02056-24-s0007.xlsx]

## Sheet: TABLE S4a
TABLE S4a. A COG analysis of 38 Rhodopseudomonas strains
COG	COG category	DSM127	CGA009	0001L	1a1	2.1.18	2.1.37	42OL	AP1	ATCC17007	ATCC17001	NCIB8288	BAL398	BIS3	BisA53	BisB18	BisB5	CEA001	DCP3	DX-1	HaA2	ATCCBAA-37	KD1	No7	DSM7375	P4	DSM126	PS3	R1	DSM8283	RCH350	RCH500	RSP24	DSM131	S55	TIE-1	WS17	XCP	YSC3	Description
COG0001	H	1	1	1	1	0	1	1	1	1	1	1	0	1	0	1	1	1	1	0	0	0	1	0	0	0	1	1	1	1	1	1	1	0	2	1	0	0	0	Glutamate-1-semialdehyde aminotransferase
COG0002	E	1	1	2	1	1	1	1	1	1	1	1	1	1	1	1	1	2	1	1	1	1	1	1	1	1	1	1	1	2	1	1	2	1	1	1	1	1	1	Acetylglutamate semialdehyde dehydrogenase
COG0004	P	1	2	2	2	1	2	1	2	2	2	2	2	2	2	2	1	2	2	1	1	2	3	3	2	3	2	2	2	3	2	2	2	2	2	2	2	2	2	Ammonia permease
COG0005	F	1	1	1	1	1	1	1	1	1	1	1	1	1	1	1	1	1	1	1	1	1	1	1	1	1	1	1	1	1	1	1	1	1	1	1	1	1	1	Purine nucleoside phosphorylase
COG0006	E	2	2	3	2	5	2	2	2	2	2	2	6	3	2	2	3	3	2	2	3	2	2	2	2	2	3	2	2	2	2	2	3	3	2	2	2	2	2	Xaa-Pro aminopeptidase
COG0007	H	2	2	2	2	2	2	2	2	2	2	2	2	2	2	2	2	3	2	2	2	2	2	2	2	2	2	2	2	2	2	2	2	2	2	2	2	2	2	Uroporphyrinogen-III methylase
COG0008	J	3	3	3	3	3	3	3	3	3	3	3	3	3	3	3	3	4	3	3	3	4	3	3	3	3	3	3	3	5	3	3	3	4	3	3	3	3	3	Glutamyl- and glutaminyl-tRNA synthetases
COG0009	J	1	1	1	1	1	1	1	1	1	1	1	1	1	1	1	1	1	1	1	1	1	1	1	1	1	1	1	1	1	1	1	1	1	1	1	1	1	1	Putative translation factor (SUA5)
COG0010	E	1	1	1	1	1	1	1	1	1	1	1	1	1	1	1	1	2	2	1	1	1	1	1	1	1	1	1	1	1	1	1	1	1	1	1	1	1	1	Arginase/agmatinase/formimionoglutamate hydrolase, arginase family
COG0011	S	0	0	0	0	0	0	0	0	0	0	0	0	0	0	0	0	0	0	0	0	1	0	0	0	0	0	0	0	0	0	0	0	0	0	0	0	0	0	Uncharacterized conserved protein
COG0012	J	1	1	1	1	1	1	1	1	1	1	1	1	1	1	1	1	1	1	1	1	1	1	1	1	1	1	1	1	1	1	1	1	1	1	1	1	1	1	Predicted GTPase, probable translation factor
COG0013	J	1	1	1	1	1	1	1	1	1	1	1	1	1	1	1	1	1	3	1	1	1	1	1	1	1	1	1	1	1	1	2	1	1	1	1	1	1	1	Alanyl-tRNA synthetase
COG0014	E	1	1	1	1	1	1	1	1	1	1	1	2	1	1	1	1	1	1	1	1	1	1	1	1	1	1	1	1	1	1	1	1	1	1	1	1	1	1	Gamma-glutamyl phosphate reductase
COG0015	F	1	1	1	1	1	1	1	1	1	1	1	2	1	1	2	1	1	1	1	1	1	1	1	1	1	1	1	1	1	1	1	1	1	1	1	1	1	1	Adenylosuccinate lyase
COG0016	J	1	1	1	1	1	1	1	1	1	1	1	1	1	1	1	1	1	1	1	1	1	1	1	1	1	1	1	1	1	1	1	1	1	1	1	1	1	1	Phenylalanyl-tRNA synthetase alpha subunit
COG0018	J	1	1	1	1	1	1	1	1	1	1	1	1	1	2	1	1	1	1	1	1	1	1	1	1	1	1	1	1	1	1	1	1	1	1	1	1	1	1	Arginyl-tRNA synthetase
COG0019	E	2	2	2	2	2	2	2	2	2	2	2	4	2	2	2	2	2	2	2	3	2	2	2	2	2	2	2	2	2	2	2	2	2	2	2	2	2	2	Diaminopimelate decarboxylase
COG0020	I	1	1	1	1	1	1	1	1	1	1	1	1	1	1	1	2	2	1	1	2	1	1	1	1	1	2	1	1	1	1	1	1	1	1	1	1	1	1	Undecaprenyl pyrophosphate synthase
COG0021	G	1	2	2	2	2	3	2	2	2	2	2	2	2	2	2	2	4	2	2	2	3	3	2	2	3	3	2	2	3	2	2	2	2	3	2	2	2	2	Transketolase
COG0022	C	1	2	2	2	1	2	2	2	2	2	2	2	2	1	1	1	2	2	2	2	2	2	2	2	2	2	2	2	3	2	2	2	2	2	2	2	2	2	Pyruvate/2-oxoglutarate dehydrogenase complex, dehydrogenase (E1) component, eukaryotic type, beta subunit
COG0024	J	1	1	1	1	1	1	1	1	1	1	1	1	1	1	1	1	1	1	1	1	1	1	1	1	1	1	1	1	1	1	1	1	1	1	1	1	1	1	Methionine aminopeptidase
COG0025	P	0	1	1	1	1	1	0	1	1	1	1	4	1	1	2	1	1	1	0	1	2	1	1	2	2	1	1	1	1	1	1	1	1	1	2	1	2	1	NhaP-type Na+/H+ and K+/H+ antiporters
COG0026	F	1	1	1	1	1	1	1	1	1	1	1	1	1	1	1	1	1	1	1	1	1	1	1	1	1	1	1	1	1	1	1	1	1	1	1	1	1	1	Phosphoribosylaminoimidazole carboxylase (NCAIR synthetase)
COG0028	EH	4	10	12	13	9	11	10	12	12	12	12	6	11	9	6	6	16	13	8	8	7	12	11	15	14	18	10	9	11	13	13	11	13	10	10	13	9	11	Thiamine pyrophosphate-requiring enzymes [acetolactate synthase, pyruvate dehydrogenase (cytochrome), glyoxylate carboligase, phosphonopyruvate decarboxylase]
COG0029	H	1	1	2	1	1	1	1	1	1	1	1	1	1	1	1	1	4	2	1	1	1	1	1	1	1	3	1	1	1	1	1	1	1	1	1	1	1	1	Aspartate oxidase
COG0030	J	1	1	1	1	1	1	1	1	1	1	1	1	1	1	1	2	1	1	1	1	1	1	1	1	1	1	1	1	1	1	1	1	1	1	1	1	1	1	Dimethyladenosine transferase (rRNA methylation)
COG0031	E	3	3	3	3	4	3	3	3	3	3	3	2	2	3	5	3	3	3	3	3	2	3	3	3	3	3	3	3	3	3	3	3	3	3	3	3	2	3	Cysteine synthase
COG0033	G	1	1	1	1	1	1	1	1	1	1	1	1	1	1	1	1	1	1	1	1	1	1	1	1	1	1	1	1	1	1	1	1	1	1	1	1	1	1	Phosphoglucomutase
COG0034	F	1	1	1	1	1	1	1	1	1	1	1	1	1	1	1	1	1	1	1	1	1	1	1	1	1	1	1	1	1	1	1	1	1	1	1	1	1	1	Glutamine phosphoribosylpyrophosphate amidotransferase
COG0036	G	1	1	1	1	1	1	1	1	2	1	1	2	1	2	1	1	1	1	1	1	1	1	1	1	1	1	1	1	1	1	1	1	1	1	1	1	1	1	Pentose-5-phosphate-3-epimerase
COG0037	D	1	1	1	1	1	1	1	1	1	1	1	1	1	1	2	1	1	1	1	1	1	1	2	2	2	2	1	1	1	1	1	1	1	1	1	2	1	1	Predicted ATPase of the PP-loop superfamily implicated in cell cycle control
COG0038	P	0	2	2	2	3	2	2	2	2	2	2	2	2	0	0	0	2	2	2	1	2	2	2	2	2	2	2	2	2	2	2	2	2	3	2	2	2	2	Chloride channel protein EriC
COG0039	C	1	1	1	1	1	1	1	1	1	1	1	1	1	1	2	1	1	1	1	1	1	1	1	1	1	1	1	1	1	1	1	1	1	1	1	1	1	1	Malate/lactate dehydrogenases
COG0040	E	1	1	1	1	1	1	1	1	1	1	1	1	1	1	1	1	1	1	1	1	1	1	1	1	1	3	1	1	1	1	1	1	1	1	1	1	1	1	ATP phosphoribosyltransferase
COG0041	F	1	1	1	1	1	1	1	1	1	1	1	1	1	1	1	1	1	1	1	1	1	2	1	1	2	1	1	1	1	1	1	1	1	1	1	1	1	1	Phosphoribosylcarboxyaminoimidazole (NCAIR) mutase
COG0042	J	2	2	3	2	2	2	2	3	2	2	2	2	2	2	2	2	3	3	2	2	2	2	2	2	2	2	2	2	2	2	2	2	2	2	2	2	2	2	tRNA-dihydrouridine synthase
COG0043	H	1	1	1	1	2	1	1	1	2	1	1	3	2	1	2	1	2	1	1	1	1	1	1	1	1	2	1	1	1	1	1	2	2	1	1	1	1	1	3-polyprenyl-4-hydroxybenzoate decarboxylase and related decarboxylases
COG0044	F	2	2	3	4	2	2	2	3	2	2	2	2	2	2	2	2	3	3	2	2	3	2	2	2	2	4	2	2	2	3	2	2	2	2	2	2	2	2	Dihydroorotase and related cyclic amidohydrolases
COG0045	C	1	1	2	1	1	1	1	2	1	1	1	1	1	2	1	1	2	1	1	1	1	2	1	1	2	1	1	1	1	2	1	1	1	3	1	1	1	1	Succinyl-CoA synthetase, beta subunit
COG0046	F	1	1	1	1	1	1	1	1	1	1	1	1	1	1	1	1	1	1	1	1	1	1	1	1	1	1	1	1	1	1	1	1	1	1	1	1	1	1	Phosphoribosylformylglycinamidine (FGAM) synthase, synthetase domain
COG0047	F	1	1	1	1	1	1	1	1	1	1	1	1	1	1	1	1	1	1	1	1	1	1	3	1	1	1	1	1	1	1	1	1	1	1	1	1	1	1	Phosphoribosylformylglycinamidine (FGAM) synthase, glutamine amidotransferase domain
COG0048	J	1	1	1	1	1	1	1	1	1	1	1	1	1	1	1	1	1	1	1	1	1	1	1	1	1	1	1	1	1	1	1	1	1	1	1	1	1	1	Ribosomal protein S12
COG0049	J	1	1	1	1	1	1	1	1	1	1	1	1	1	1	1	1	1	1	1	1	1	1	1	1	1	1	1	1	1	1	1	1	1	1	1	1	1	1	Ribosomal protein S7
COG0050	J	2	2	1	1	2	5	3	2	2	1	4	2	2	2	1	2	1	2	2	2	3	1	4	6	4	2	2	1	3	1	2	3	3	3	2	1	5	2	GTPases - translation elongation factors
COG0051	J	1	1	1	1	1	1	1	1	1	1	1	1	1	1	1	1	1	1	1	1	1	1	1	1	1	1	1	1	1	1	1	1	1	1	1	1	1	1	Ribosomal protein S10
COG0052	J	1	1	1	1	1	1	1	1	1	1	1	1	1	1	1	1	1	1	1	1	1	1	1	1	1	1	1	1	1	1	1	1	1	1	1	1	1	1	Ribosomal protein S2
COG0053	P	3	3	3	3	4	3	3	4	3	3	3	5	3	3	3	3	3	3	3	3	4	3	3	3	3	3	3	3	3	3	3	3	3	3	4	3	4	3	Predicted Co/Zn/Cd cation transporters
COG0054	H	2	2	2	2	2	2	2	2	2	2	2	2	2	2	2	4	2	2	2	2	2	2	2	2	2	2	2	2	2	2	4	2	2	2	2	2	2	2	Riboflavin synthase beta-chain
COG0055	C	1	1	1	1	1	1	1	1	1	1	1	2	1	1	1	1	1	2	1	1	1	1	1	1	1	1	1	1	1	1	1	1	1	1	2	1	1	1	F0F1-type ATP synthase, beta subunit
COG0056	C	1	1	1	1	1	1	1	1	2	1	1	2	1	1	1	1	1	3	1	1	1	1	1	2	1	1	1	1	1	1	1	1	1	1	2	1	1	1	F0F1-type ATP synthase, alpha subunit
COG0057	G	1	1	1	1	1	1	1	1	1	1	1	2	1	1	1	1	1	1	1	2	1	1	1	1	1	1	1	1	1	1	1	1	1	1	1	1	1	1	Glyceraldehyde-3-phosphate dehydrogenase/erythrose-4-phosphate dehydrogenase
COG0058	G	1	1	1	1	1	1	1	2	1	1	1	2	2	1	1	1	1	1	1	1	1	2	1	1	2	1	1	1	1	1	1	1	1	1	1	1	1	1	Glucan phosphorylase
COG0059	EH	1	1	1	1	1	1	1	1	1	1	1	1	1	1	2	1	1	1	1	1	1	1	3	1	1	1	1	1	1	1	1	1	1	1	1	1	2	1	Ketol-acid reductoisomerase
COG0060	J	1	1	1	1	1	1	2	2	1	1	1	2	1	1	1	1	1	1	1	1	1	1	1	1	2	1	1	1	1	1	1	1	1	1	1	1	1	1	Isoleucyl-tRNA synthetase
COG0061	G	1	1	1	1	1	1	1	1	1	1	1	1	1	1	1	1	2	1	1	1	1	1	1	1	1	1	1	1	1	1	1	1	1	1	1	1	1	1	Predicted sugar kinase
COG0062	S	1	1	1	1	1	1	1	1	1	1	1	1	1	1	1	1	1	1	1	1	1	1	1	1	1	1	1	1	2	1	1	1	1	1	1	1	1	1	Uncharacterized conserved protein
COG0063	G	1	1	2	1	2	1	1	2	3	0	3	1	3	1	1	1	0	2	1	1	1	2	2	2	2	0	1	1	2	2	2	2	2	1	1	1	1	1	Predicted sugar kinase
COG0064	J	1	1	1	1	1	1	1	1	1	1	1	2	1	1	1	1	1	1	1	1	1	1	1	1	1	1	1	1	1	1	1	1	1	1	1	1	1	1	Asp-tRNAAsn/Glu-tRNAGln amidotransferase B subunit (PET112 homolog)
COG0065	E	1	1	1	1	1	1	1	1	1	1	1	3	1	1	1	1	1	1	1	1	1	1	1	1	1	1	1	1	1	1	1	1	3	1	1	1	1	1	3-isopropylmalate dehydratase large subunit
COG0066	E	1	1	2	1	1	1	1	1	2	1	2	2	2	1	1	1	2	2	1	1	2	2	1	1	2	2	1	1	2	2	2	2	1	1	1	1	1	1	3-isopropylmalate dehydratase small subunit
COG0067	E	1	1	1	1	3	1	1	1	1	1	1	3	1	1	1	1	1	1	1	3	1	1	1	1	1	1	1	1	1	1	1	1	1	1	1	1	1	1	Glutamate synthase domain 1
COG0068	O	1	1	2	1	0	1	1	3	1	1	1	1	1	1	1	1	3	1	1	0	4	1	2	1	1	2	1	1	1	1	1	1	2	1	1	1	1	1	Hydrogenase maturation factor
COG0069	E	1	3	3	3	4	3	3	4	3	2	4	4	4	3	3	2	3	4	3	4	4	3	3	4	4	4	3	3	4	3	3	4	4	3	3	3	4	3	Glutamate synthase domain 2
COG0070	E	1	1	1	1	2	1	1	1	1	1	1	2	1	1	1	1	1	1	1	2	1	1	1	1	1	1	1	1	1	1	1	1	1	1	1	1	1	1	Glutamate synthase domain 3
COG0071	O	3	3	3	3	4	3	3	3	3	3	3	3	8	3	3	2	3	3	3	3	3	3	3	3	3	3	3	3	3	3	3	3	3	3	3	3	3	3	Molecular chaperone (small heat shock protein)
COG0072	J	1	2	3	1	1	2	1	2	2	2	2	1	2	1	1	1	3	3	1	1	1	2	2	1	2	4	2	2	2	2	2	3	2	2	2	2	1	2	Phenylalanyl-tRNA synthetase beta subunit
COG0073	R	0	0	0	0	0	0	0	0	0	0	0	0	0	0	0	0	0	0	0	0	0	0	0	0	0	0	0	0	0	0	0	0	0	0	0	0	0	0	EMAP domain
COG0074	C	1	1	1	1	1	1	1	2	1	1	1	1	1	2	1	1	1	1	1	1	1	1	1	1	1	1	1	1	1	1	1	1	1	1	1	1	1	1	Succinyl-CoA synthetase, alpha subunit
COG0075	E	0	1	1	1	1	1	1	1	1	1	1	1	1	1	2	1	2	1	1	1	1	1	1	1	1	2	1	1	1	1	1	1	1	1	1	1	1	1	Serine-pyruvate aminotransferase/archaeal aspartate aminotransferase
COG0076	E	1	1	1	1	2	1	1	2	2	1	1	2	1	1	1	1	1	1	1	1	1	1	1	1	1	1	1	1	1	1	2	1	2	1	1	1	1	1	Glutamate decarboxylase and related PLP-dependent proteins
COG0077	E	1	1	1	1	1	1	1	1	1	1	1	1	1	1	1	1	1	1	1	1	1	1	1	1	1	1	1	1	1	1	1	1	1	1	1	1	1	1	Prephenate dehydratase
COG0078	E	1	1	1	1	1	1	1	1	1	1	1	2	1	1	1	1	1	1	1	1	1	1	1	1	1	1	1	1	1	1	2	1	1	1	1	1	1	1	Ornithine carbamoyltransferase
COG0079	E	2	2	3	2	3	2	2	2	2	2	2	4	2	2	2	2	2	3	2	3	2	2	2	2	2	2	2	2	2	2	2	2	2	2	2	2	2	2	Histidinol-phosphate/aromatic aminotransferase and cobyric acid decarboxylase
COG0080	J	1	1	1	1	1	1	1	1	1	1	1	1	1	1	1	1	1	1	1	1	1	1	1	1	1	1	1	1	1	1	1	1	1	1	1	1	1	1	Ribosomal protein L11
COG0081	J	1	1	1	1	1	1	1	1	1	1	1	1	1	1	1	1	1	1	1	1	1	1	1	1	1	1	1	1	1	1	1	1	1	1	1	1	1	1	Ribosomal protein L1
COG0082	E	1	1	2	2	1	1	1	1	1	1	1	2	1	1	1	1	2	1	1	1	1	1	1	1	1	2	1	1	1	1	1	1	1	2	1	1	1	1	Chorismate synthase
COG0084	L	1	1	1	1	1	1	1	1	1	1	1	1	1	1	1	1	1	1	1	1	1	1	1	1	1	1	1	1	1	1	1	1	1	2	1	1	1	1	Mg-dependent DNase
COG0085	K	1	1	1	2	1	1	1	1	1	1	1	1	1	1	1	1	1	1	1	1	1	1	1	1	1	1	1	1	1	1	1	1	1	1	1	2	1	1	DNA-directed RNA polymerase, beta subunit/140 kD subunit
COG0086	K	3	3	3	3	3	3	3	3	3	3	3	3	3	3	3	3	3	3	3	3	3	3	3	2	3	3	3	3	3	3	3	3	3	4	3	3	3	3	DNA-directed RNA polymerase, beta' subunit/160 kD subunit
COG0087	J	1	1	1	1	1	1	1	1	1	1	1	1	1	1	1	1	1	1	1	1	1	1	1	1	1	1	1	1	1	1	1	1	1	1	1	1	1	1	Ribosomal protein L3
COG0088	J	1	1	1	1	1	1	1	1	1	1	1	1	1	1	1	1	1	1	1	1	1	1	1	1	1	1	1	1	1	1	1	1	1	1	1	1	1	1	Ribosomal protein L4
COG0089	J	1	1	1	1	1	1	1	1	1	1	1	1	1	1	1	1	1	1	1	1	1	1	1	1	1	1	1	1	1	1	1	1	1	1	1	1	1	1	Ribosomal protein L23
COG0090	J	1	1	2	2	1	1	1	1	1	1	1	1	1	1	1	1	1	1	1	1	1	1	1	1	1	1	1	1	1	1	1	1	1	1	1	1	1	1	Ribosomal protein L2
COG0091	J	1	1	1	1	1	1	1	1	1	1	1	1	1	1	1	1	1	1	1	1	1	1	1	1	1	1	1	1	1	1	1	1	1	1	1	1	1	1	Ribosomal protein L22
COG0092	J	1	1	1	1	1	1	1	1	1	1	1	1	1	1	1	1	1	1	1	1	1	1	1	1	1	1	1	1	1	1	1	1	1	1	1	1	1	1	Ribosomal protein S3
COG0093	J	1	1	1	1	1	1	1	1	1	1	1	1	1	1	1	1	1	1	1	1	2	2	1	1	1	1	1	1	1	1	1	1	1	1	2	1	1	1	Ribosomal protein L14
COG0094	J	1	1	1	1	1	1	1	1	1	1	1	1	1	1	1	1	1	1	1	1	1	1	1	1	1	1	1	1	1	1	2	1	1	1	1	1	1	1	Ribosomal protein L5
COG0096	J	1	1	1	1	1	1	1	1	1	1	1	1	1	1	1	1	1	1	1	1	1	1	1	1	1	1	1	1	1	1	1	1	1	1	1	1	1	1	Ribosomal protein S8
COG0097	J	1	1	1	1	1	1	1	1	1	1	1	1	1	1	1	1	1	1	1	1	1	1	1	1	1	1	1	1	1	1	1	1	1	1	1	1	1	1	Ribosomal protein L6P/L9E
COG0098	J	1	1	1	1	1	1	1	1	1	1	1	1	1	1	1	1	1	1	1	1	1	1	1	1	1	1	1	1	1	1	1	1	1	1	1	1	1	1	Ribosomal protein S5
COG0099	J	1	1	1	1	1	1	1	1	1	1	1	1	1	1	1	1	1	1	1	1	1	1	1	1	1	1	1	1	1	1	1	1	1	1	1	1	1	1	Ribosomal protein S13
COG0100	J	1	1	1	1	1	1	1	1	1	1	1	1	1	1	1	1	1	1	1	1	1	1	1	1	1	1	1	1	1	1	1	1	1	1	1	1	1	1	Ribosomal protein S11
COG0101	J	1	2	4	3	1	2	1	2	3	2	3	2	3	1	1	1	4	3	1	1	2	2	3	2	3	4	1	2	2	2	3	3	2	1	2	1	1	2	Pseudouridylate synthase
COG0102	J	1	1	1	1	1	1	1	1	1	1	1	1	1	1	1	1	1	1	1	1	1	1	1	1	1	1	1	1	1	1	1	1	1	1	1	1	1	1	Ribosomal protein L13
COG0103	J	1	1	1	1	1	1	1	1	1	1	1	1	1	1	1	1	1	1	1	1	1	1	1	1	1	1	1	1	2	1	1	0	1	1	1	1	1	1	Ribosomal protein S9
COG0104	F	1	1	1	4	1	1	1	1	1	1	1	1	1	1	1	1	1	1	1	1	1	1	1	1	1	1	1	1	1	1	1	1	1	1	1	1	1	1	Adenylosuccinate synthase
COG0105	F	1	1	1	1	1	1	1	1	1	1	1	1	1	1	1	1	1	1	1	1	1	1	1	1	1	1	1	1	1	1	2	1	1	1	1	1	1	1	Nucleoside diphosphate kinase
COG0106	E	1	1	1	1	1	1	1	1	1	1	1	1	1	1	1	1	1	1	1	1	1	1	1	1	1	1	1	1	1	1	1	1	1	1	1	1	1	1	Phosphoribosylformimino-5-aminoimidazole carboxamide ribonucleotide (ProFAR) isomerase
COG0107	E	1	1	1	1	1	1	1	1	1	1	1	1	1	1	1	1	1	1	1	1	1	1	1	1	1	1	1	1	1	1	1	1	1	1	1	1	1	1	Imidazoleglycerol-phosphate synthase
COG0108	H	1	1	1	1	2	1	1	1	1	1	1	1	1	1	1	1	1	1	1	1	1	1	1	1	1	1	1	1	1	1	1	1	1	1	1	1	2	1	3,4-dihydroxy-2-butanone 4-phosphate synthase
COG0109	O	1	1	1	1	1	1	1	1	1	1	1	1	1	1	1	1	1	1	1	1	1	1	1	1	1	1	1	1	1	1	1	1	1	1	1	1	1	1	Polyprenyltransferase (cytochrome oxidase assembly factor)
COG0110	R	1	2	2	2	7	2	3	4	2	3	2	2	2	3	2	2	2	2	3	2	3	2	2	3	2	2	3	2	2	2	2	2	5	3	2	4	3	3	Acetyltransferase (isoleucine patch superfamily)
COG0111	HE	2	3	3	3	4	3	3	4	3	3	3	7	3	2	6	4	3	3	3	5	3	3	3	3	4	3	3	3	3	3	4	3	4	3	3	4	3	3	Phosphoglycerate dehydrogenase and related dehydrogenases
COG0112	E	2	2	2	2	1	2	2	2	2	1	2	2	2	2	2	2	2	2	2	1	2	2	1	1	1	2	1	2	3	2	2	2	1	1	2	1	2	1	Glycine/serine hydroxymethyltransferase
COG0113	H	1	1	1	1	1	1	1	1	1	1	1	1	1	2	2	1	1	1	1	1	1	1	1	1	1	1	1	1	1	1	1	1	1	1	1	1	1	1	Delta-aminolevulinic acid dehydratase
COG0114	C	1	2	2	2	1	2	1	2	2	1	2	1	1	1	1	1	2	3	1	1	1	2	1	1	1	2	2	2	2	2	1	1	2	2	2	2	1	2	Fumarase
COG0115	EH	2	3	3	3	3	3	2	3	3	3	3	2	4	2	3	4	3	3	2	3	3	4	3	3	3	3	3	3	3	3	3	3	3	3	3	3	3	3	Branched-chain amino acid aminotransferase/4-amino-4-deoxychorismate lyase
COG0117	H	1	1	1	0	1	1	1	1	1	1	1	1	1	1	1	1	0	0	1	1	1	1	1	1	1	0	1	1	0	1	1	1	1	1	1	1	1	1	Pyrimidine deaminase
COG0118	E	1	1	1	1	1	1	1	1	1	1	1	1	2	1	1	1	1	1	1	1	1	2	1	1	1	1	1	1	1	1	1	2	1	1	1	1	1	1	Glutamine amidotransferase
COG0119	E	4	5	5	5	4	5	4	5	5	5	5	4	5	4	4	4	5	5	4	4	7	5	5	5	5	6	5	5	5	5	5	5	5	6	5	5	5	5	Isopropylmalate/homocitrate/citramalate synthases
COG0120	G	1	1	1	1	1	0	1	1	1	1	1	1	1	1	1	1	1	1	1	1	1	1	1	1	1	1	1	1	1	1	1	1	1	1	1	1	1	1	Ribose 5-phosphate isomerase
COG0121	R	0	0	0	0	1	0	1	0	0	1	0	0	0	0	0	0	0	0	1	0	0	0	1	1	1	0	1	0	0	0	0	0	1	1	0	1	1	1	Predicted glutamine amidotransferase
COG0122	L	1	1	1	1	1	1	1	1	1	1	2	1	1	1	1	1	1	1	1	1	1	1	1	2	1	2	1	1	1	1	1	1	1	1	1	1	1	1	3-methyladenine DNA glycosylase/8-oxoguanine DNA glycosylase
COG0123	BQ	1	1	1	1	1	1	1	1	1	1	1	2	1	1	1	2	1	1	1	2	1	1	1	1	1	1	1	1	1	1	1	1	1	1	1	1	1	1	Deacetylases, including yeast histone deacetylase and acetoin utilization protein
COG0124	J	1	1	1	2	1	1	1	2	1	1	1	2	1	1	1	1	1	1	1	1	1	1	1	1	2	1	1	1	2	1	1	1	1	1	1	1	1	1	Histidyl-tRNA synthetase
COG0125	F	2	1	1	1	1	1	1	1	1	1	1	1	1	1	1	1	1	2	1	1	1	2	1	1	1	1	1	1	2	2	1	1	1	1	1	1	1	1	Thymidylate kinase
COG0126	G	1	1	1	1	1	1	1	1	2	1	1	1	1	1	1	1	1	1	1	1	1	1	1	1	1	1	1	1	1	1	1	1	1	1	1	1	1	1	3-phosphoglycerate kinase
COG0127	F	1	1	1	1	1	1	1	1	1	1	1	1	1	1	2	1	1	1	1	1	1	1	1	1	1	1	1	1	1	1	1	1	1	1	1	1	1	1	Xanthosine triphosphate pyrophosphatase
COG0128	E	1	1	1	1	1	1	1	1	1	1	1	1	1	1	1	1	1	1	1	1	1	1	1	1	1	1	1	1	1	1	1	1	1	1	1	1	1	1	5-enolpyruvylshikimate-3-phosphate synthase
COG0129	EG	1	4	4	4	3	4	3	4	4	3	5	3	3	3	5	4	6	4	3	3	4	4	4	4	5	4	3	4	4	4	4	4	5	3	4	3	3	4	Dihydroxyacid dehydratase/phosphogluconate dehydratase
COG0130	J	1	1	1	1	1	1	1	1	1	1	1	1	1	1	1	1	1	1	1	1	1	1	1	1	1	1	1	1	1	1	1	1	1	1	1	1	1	1	Pseudouridine synthase
COG0131	E	1	1	1	1	1	1	1	1	1	1	1	1	1	1	1	1	1	1	1	1	1	1	1	1	1	1	1	1	1	1	1	1	1	1	1	1	1	1	Imidazoleglycerol-phosphate dehydratase
COG0132	H	1	1	1	1	1	1	1	1	1	0	1	0	1	2	4	1	1	1	1	1	1	2	1	1	1	1	1	1	2	1	1	1	1	0	1	1	1	1	Dethiobiotin synthetase
COG0133	E	1	1	1	1	1	1	1	1	2	1	1	1	1	1	1	1	1	1	1	1	1	1	1	1	1	1	1	1	1	1	1	1	1	1	1	1	1	1	Tryptophan synthase beta chain
COG0134	E	1	1	1	1	1	1	1	1	1	1	1	1	1	1	1	1	1	1	1	1	1	1	1	1	1	1	1	1	1	1	1	1	1	1	1	1	1	1	Indole-3-glycerol phosphate synthase
COG0135	E	1	1	1	1	1	1	1	1	1	1	1	1	1	1	1	1	1	1	1	1	1	1	1	1	1	1	1	1	1	1	1	1	1	1	1	1	1	1	Phosphoribosylanthranilate isomerase
COG0136	E	1	1	1	1	1	1	1	1	1	1	1	1	1	1	1	1	1	1	1	1	1	1	1	1	1	1	1	1	1	1	1	1	1	2	1	1	1	1	Aspartate-semialdehyde dehydrogenase
COG0137	E	1	1	1	1	1	1	1	1	1	1	1	1	1	1	1	1	1	1	1	1	1	1	1	1	1	1	1	1	1	1	1	1	1	1	1	1	1	1	Argininosuccinate synthase
COG0138	F	1	1	1	1	1	1	1	1	1	1	1	1	1	1	1	1	1	1	1	1	1	1	1	1	1	1	1	1	1	1	1	1	1	1	1	1	1	1	AICAR transformylase/IMP cyclohydrolase PurH (only IMP cyclohydrolase domain in Aful)
COG0139	E	1	1	1	1	1	1	1	1	1	1	1	1	1	1	1	1	1	1	1	1	1	1	1	1	0	1	1	1	1	1	1	1	1	1	1	1	2	1	Phosphoribosyl-AMP cyclohydrolase
COG0140	E	2	2	2	2	2	2	2	2	2	2	2	2	2	2	2	2	2	2	2	2	2	2	1	2	2	2	2	2	2	2	2	2	2	2	2	2	2	2	Phosphoribosyl-ATP pyrophosphohydrolase
COG0141	E	1	1	1	1	1	1	1	1	1	1	1	1	1	1	1	1	1	1	1	1	1	1	1	1	1	1	1	1	1	1	1	1	1	1	1	1	1	1	Histidinol dehydrogenase
COG0142	H	3	3	3	3	3	3	3	3	3	3	3	3	3	3	3	3	3	3	3	3	4	3	4	3	3	3	3	3	3	3	3	3	3	3	3	3	3	3	Geranylgeranyl pyrophosphate synthase
COG0143	J	1	1	1	1	1	1	1	1	1	1	1	1	1	1	1	1	1	1	1	1	1	1	1	1	1	1	1	1	1	1	1	1	2	1	1	1	1	1	Methionyl-tRNA synthetase
COG0144	J	2	2	2	2	2	2	2	3	2	2	2	2	2	2	2	2	2	3	2	2	2	2	2	2	3	2	2	2	2	2	2	2	2	2	2	2	2	2	tRNA and rRNA cytosine-C5-methylases
COG0145	EQ	0	0	0	0	1	0	0	0	0	0	0	0	0	1	1	1	0	0	0	1	0	0	0	0	0	0	0	0	0	0	0	0	0	0	0	0	0	0	N-methylhydantoinase A/acetone carboxylase, beta subunit
COG0146	EQ	0	0	0	0	1	0	0	0	0	0	0	0	0	1	1	1	0	0	0	1	0	0	0	0	0	0	0	0	0	0	0	0	0	0	0	0	0	0	N-methylhydantoinase B/acetone carboxylase, alpha subunit
COG0147	EH	1	1	1	1	1	1	1	1	1	1	1	1	1	1	1	2	1	1	1	1	1	1	1	1	1	1	1	1	1	1	1	1	1	1	1	1	1	1	Anthranilate/para-aminobenzoate synthases component I
COG0148	G	1	1	1	1	1	1	1	2	1	1	1	2	1	1	1	1	2	2	1	1	1	2	1	1	1	1	1	1	1	1	1	1	1	1	1	1	1	1	Enolase
COG0149	G	1	1	1	1	1	1	1	1	1	1	1	1	1	1	1	1	1	2	1	1	1	1	1	1	2	1	1	1	1	1	1	1	1	1	1	1	1	1	Triosephosphate isomerase
COG0150	F	1	1	1	1	1	1	1	1	1	1	1	1	1	1	1	1	1	1	1	1	1	1	1	1	1	1	1	1	2	1	1	1	2	1	1	1	1	1	Phosphoribosylaminoimidazole (AIR) synthetase
COG0151	F	1	1	1	1	1	1	1	1	1	1	1	1	1	1	1	1	1	1	1	1	1	1	1	1	1	1	1	1	1	1	1	1	1	1	1	1	1	1	Phosphoribosylamine-glycine ligase
COG0152	F	2	2	2	2	2	2	2	3	3	2	2	2	2	2	2	2	2	3	2	2	2	2	2	2	2	2	2	2	3	3	3	3	2	2	2	2	2	2	Phosphoribosylaminoimidazolesuccinocarboxamide (SAICAR) synthase
COG0154	J	4	14	20	20	16	14	12	20	20	16	17	19	19	4	6	10	23	25	12	15	17	17	17	16	23	24	15	13	21	18	19	20	18	16	13	17	13	15	Asp-tRNAAsn/Glu-tRNAGln amidotransferase A subunit and related amidases
COG0155	P	1	2	3	4	2	2	2	3	3	2	2	1	4	2	1	1	3	2	2	2	3	3	4	3	4	2	2	2	3	3	3	3	3	3	2	4	2	2	Sulfite reductase, beta subunit (hemoprotein)
COG0156	H	2	3	4	3	3	3	3	3	6	4	3	3	3	3	3	4	6	4	3	3	4	4	4	3	3	5	3	4	4	4	4	3	5	4	3	4	3	4	7-keto-8-aminopelargonate synthetase and related enzymes
COG0157	H	2	2	3	4	2	2	2	3	4	2	3	1	3	2	2	2	4	3	2	2	3	2	2	3	2	3	2	2	3	3	2	3	2	3	2	2	2	2	Nicotinate-nucleotide pyrophosphorylase
COG0158	G	1	1	1	1	1	1	1	1	1	1	1	0	1	1	1	1	1	1	1	1	1	1	1	1	1	1	1	1	1	1	1	1	1	1	1	1	1	1	Fructose-1,6-bisphosphatase
COG0159	E	1	1	1	1	1	1	1	1	1	1	1	1	1	1	1	1	1	1	1	1	1	1	1	1	1	1	1	1	1	1	1	1	1	1	1	1	1	1	Tryptophan synthase alpha chain
COG0160	E	0	1	1	1	0	1	1	1	1	1	1	0	1	0	1	0	1	1	1	1	1	1	1	1	1	1	1	1	1	1	1	1	1	1	1	1	2	1	4-aminobutyrate aminotransferase and related aminotransferases
COG0161	H	2	2	2	2	2	2	2	3	2	2	2	2	2	2	5	2	2	3	2	3	2	2	2	2	2	2	2	2	2	2	3	2	2	2	2	2	2	2	Adenosylmethionine-8-amino-7-oxononanoate aminotransferase
COG0162	J	1	1	1	1	1	1	1	1	1	1	1	1	1	1	1	1	1	2	1	1	1	1	1	1	1	1	1	1	1	1	2	1	1	1	1	1	1	1	Tyrosyl-tRNA synthetase
COG0163	H	1	1	1	1	2	1	1	2	1	1	1	2	2	1	2	1	1	1	1	1	1	1	1	1	1	1	1	1	1	1	1	2	1	1	1	2	1	1	3-polyprenyl-4-hydroxybenzoate decarboxylase
COG0164	L	1	1	1	1	2	1	1	1	1	1	1	1	1	1	1	1	1	1	1	1	1	1	1	1	1	1	1	1	1	1	1	1	1	1	1	1	1	1	Ribonuclease HII
COG0165	E	1	1	1	1	1	1	1	2	1	1	1	1	1	1	1	1	1	1	1	1	1	1	1	1	1	1	1	1	1	1	2	1	1	1	1	1	1	1	Argininosuccinate lyase
COG0166	G	2	2	2	2	2	2	2	2	2	2	2	0	2	2	2	2	2	2	2	2	2	2	0	2	2	2	2	2	2	2	2	2	0	2	2	2	2	2	Glucose-6-phosphate isomerase
COG0167	F	1	1	1	1	2	1	1	1	1	1	1	1	1	1	1	1	1	1	1	2	1	1	1	1	1	1	1	1	1	1	1	1	1	1	1	1	1	1	Dihydroorotate dehydrogenase
COG0168	P	0	0	0	0	0	0	1	0	0	0	0	0	0	0	0	0	0	0	1	0	0	0	0	0	0	0	0	0	0	0	0	0	0	0	0	0	0	0	Trk-type K+ transport systems, membrane components
COG0169	E	1	1	1	1	1	1	1	1	1	1	1	1	1	1	1	1	1	2	1	1	1	1	1	1	1	2	1	1	1	1	1	1	1	1	1	1	1	1	Shikimate 5-dehydrogenase
COG0171	H	1	1	1	1	1	0	1	1	1	1	1	2	1	2	1	1	1	1	1	1	2	1	3	1	2	1	2	2	2	2	2	1	3	1	2	2	2	2	NAD synthase
COG0172	J	1	2	2	3	2	2	1	2	2	2	2	1	2	1	1	2	2	3	1	2	2	2	3	2	2	2	2	2	3	2	2	2	2	2	2	2	2	2	Seryl-tRNA synthetase
COG0173	J	1	1	1	1	1	1	1	1	1	1	1	1	1	1	1	1	1	1	1	1	1	1	1	1	1	1	1	1	1	2	1	1	1	1	1	1	1	1	Aspartyl-tRNA synthetase
COG0174	E	1	4	4	3	4	4	3	4	4	3	4	4	4	1	2	2	4	4	3	4	3	4	3	3	3	4	3	3	3	4	4	4	3	4	3	4	3	4	Glutamine synthetase
COG0175	EH	2	2	2	2	2	2	2	2	2	2	2	2	2	3	3	2	2	2	2	2	2	3	2	2	2	2	2	2	2	2	2	2	3	2	2	2	2	2	3'-phosphoadenosine 5'-phosphosulfate sulfotransferase (PAPS reductase)/FAD synthetase and related enzymes
COG0176	G	1	1	1	1	1	1	2	1	1	1	1	1	1	2	1	1	1	1	1	1	1	1	1	1	1	1	1	1	1	1	1	1	1	1	1	1	1	1	Transaldolase
COG0177	L	1	1	1	1	1	1	1	1	1	1	1	1	1	1	1	1	1	1	1	1	1	1	1	1	1	1	1	1	1	1	1	1	1	1	1	1	1	1	Predicted EndoIII-related endonuclease
COG0178	L	1	1	1	1	3	1	1	1	1	1	1	1	1	1	1	1	1	1	1	1	1	1	1	2	1	1	1	1	1	1	1	1	1	1	1	1	1	1	Excinuclease ATPase subunit
COG0179	Q	2	6	6	6	9	6	5	6	6	5	6	6	5	4	4	5	6	6	5	5	5	6	5	5	5	6	5	6	6	6	6	6	5	5	6	5	5	5	2-keto-4-pentenoate hydratase/2-oxohepta-3-ene-1,7-dioic acid hydratase (catechol pathway)
COG0180	J	1	1	1	1	1	1	1	1	1	1	1	1	1	1	1	1	1	1	1	1	1	1	1	1	1	1	1	1	1	1	1	1	1	1	1	1	1	1	Tryptophanyl-tRNA synthetase
COG0181	H	1	1	1	1	1	1	1	1	1	1	1	1	1	1	1	1	1	1	1	1	1	1	1	1	1	1	1	1	1	1	1	1	1	1	1	1	1	1	Porphobilinogen deaminase
COG0182	J	1	1	1	1	1	1	1	1	1	1	1	1	1	1	1	1	1	1	1	1	1	1	1	1	1	1	1	1	1	1	1	1	1	1	1	1	1	1	Predicted translation initiation factor 2B subunit, eIF-2B alpha/beta/delta family
COG0183	I	7	13	16	15	13	13	13	14	16	13	13	19	13	10	13	15	19	16	13	12	14	14	16	13	13	18	13	13	13	14	15	13	13	14	13	13	15	14	Acetyl-CoA acetyltransferase
COG0184	J	1	1	1	1	1	1	1	1	1	1	1	1	1	1	1	1	1	1	1	1	1	1	1	2	1	1	1	1	1	1	1	1	1	1	1	1	1	1	Ribosomal protein S15P/S13E
COG0185	J	1	1	1	1	1	1	1	1	1	1	1	1	1	1	1	1	1	1	1	1	1	1	1	1	1	1	1	1	1	1	1	1	1	1	1	1	1	1	Ribosomal protein S19
COG0186	J	1	1	1	1	1	1	1	1	1	1	1	1	1	1	1	1	1	1	1	1	1	1	1	1	1	1	1	1	1	1	1	1	1	1	1	1	1	1	Ribosomal protein S17
COG0187	L	2	2	2	2	2	2	2	3	2	2	2	2	2	3	2	2	2	2	2	2	2	2	2	2	2	2	2	2	2	2	2	2	2	2	2	2	2	2	Type IIA topoisomerase (DNA gyrase/topo II, topoisomerase IV), B subunit
COG0188	L	2	2	2	2	2	2	2	2	2	2	2	3	2	2	2	2	2	2	2	2	2	2	2	2	2	2	2	2	2	2	3	2	2	2	2	2	2	2	Type IIA topoisomerase (DNA gyrase/topo II, topoisomerase IV), A subunit
COG0189	HJ	1	3	3	3	1	3	4	3	3	3	3	1	3	2	3	1	3	3	4	1	3	3	3	3	3	3	3	3	4	3	3	3	3	3	3	3	3	3	Glutathione synthase/Ribosomal protein S6 modification enzyme (glutaminyl transferase)
COG0190	H	1	1	1	1	1	1	1	1	1	1	1	1	1	1	1	1	1	1	1	1	1	1	1	1	1	1	1	1	1	1	1	1	1	1	1	1	1	1	5,10-methylene-tetrahydrofolate dehydrogenase/Methenyl tetrahydrofolate cyclohydrolase
COG0191	G	1	1	1	1	2	1	1	1	1	1	1	0	1	1	1	1	1	1	1	1	1	1	2	1	1	1	1	1	1	1	1	1	1	1	1	1	1	1	Fructose/tagatose bisphosphate aldolase
COG0192	H	1	1	1	1	1	1	1	1	1	1	1	1	1	1	2	1	1	1	1	1	1	1	1	1	1	1	1	1	1	1	1	1	3	1	1	1	1	1	S-adenosylmethionine synthetase
COG0193	J	1	1	1	1	1	1	1	1	1	1	1	1	1	1	1	1	1	2	1	1	1	1	1	1	1	1	1	1	1	1	1	1	1	1	1	1	1	1	Peptidyl-tRNA hydrolase
COG0194	F	1	1	1	1	1	1	1	1	1	1	1	1	1	1	1	1	1	1	1	1	1	1	1	1	1	1	1	1	1	1	1	1	1	1	1	1	1	1	Guanylate kinase
COG0195	K	1	1	1	1	1	1	1	1	1	1	1	1	1	1	1	1	1	1	1	1	1	1	1	1	1	1	1	1	1	1	1	1	1	1	1	1	1	1	Transcription elongation factor
COG0196	H	1	1	1	1	1	1	1	1	1	1	1	1	1	1	1	1	1	1	1	1	1	1	1	1	1	1	1	1	1	1	1	1	1	1	1	1	1	1	FAD synthase
COG0197	J	1	1	1	1	1	1	1	1	1	1	1	1	1	1	1	1	1	1	1	1	1	1	1	1	1	1	1	1	1	1	1	1	1	1	1	1	1	1	Ribosomal protein L16/L10E
COG0198	J	1	1	1	1	1	1	1	1	1	1	1	1	1	1	1	1	1	1	1	1	1	1	1	1	1	1	1	1	1	1	1	1	1	1	1	1	1	1	Ribosomal protein L24
COG0199	J	1	1	1	1	1	1	1	1	1	1	1	1	1	1	1	1	1	1	1	1	1	1	1	1	1	1	1	1	1	1	1	1	1	1	1	1	1	1	Ribosomal protein S14
COG0200	J	1	1	1	1	1	1	1	1	1	1	1	1	1	1	1	1	1	1	1	1	1	1	1	1	1	1	1	1	1	1	1	1	1	1	1	1	1	1	Ribosomal protein L15
COG0201	U	1	1	1	1	1	1	1	1	1	1	1	1	1	1	1	1	1	1	1	1	1	1	1	1	2	1	1	1	1	1	1	1	1	1	1	1	1	1	Preprotein translocase subunit SecY
COG0202	K	1	1	1	1	1	1	1	1	1	1	1	1	1	1	1	1	1	1	1	1	1	1	1	1	1	1	1	1	1	1	1	1	1	1	1	1	1	1	DNA-directed RNA polymerase, alpha subunit/40 kD subunit
COG0203	J	1	1	1	1	1	1	1	1	1	1	1	1	1	1	1	1	1	1	1	1	1	1	1	1	1	1	1	1	1	1	1	1	1	1	1	1	1	1	Ribosomal protein L17
COG0204	I	2	2	2	2	2	2	2	2	2	2	2	2	2	2	2	2	2	2	2	2	2	2	2	2	2	2	2	2	2	2	2	2	2	2	2	2	2	2	1-acyl-sn-glycerol-3-phosphate acyltransferase
COG0206	D	1	1	1	1	1	1	1	1	1	1	1	1	1	1	1	1	1	1	1	2	1	1	1	1	1	1	1	1	1	1	1	1	1	1	1	1	1	1	Cell division GTPase
COG0207	F	1	1	1	1	1	1	1	1	1	1	1	1	1	3	1	1	1	1	1	1	1	1	1	1	1	1	1	1	1	1	1	1	1	1	1	1	1	1	Thymidylate synthase
COG0208	F	1	0	0	1	0	0	0	1	0	0	1	0	0	1	1	0	0	1	0	0	1	1	1	0	1	1	0	0	0	0	1	1	1	0	1	0	1	1	Ribonucleotide reductase, beta subunit
COG0209	F	3	1	1	3	1	1	1	4	1	1	3	2	1	1	3	1	1	6	1	1	3	3	3	1	3	3	1	1	1	1	3	3	3	2	3	2	3	3	Ribonucleotide reductase, alpha subunit
COG0210	L	1	2	4	6	3	2	2	4	3	3	2	5	6	2	4	2	4	5	3	2	3	2	4	3	3	4	2	5	7	2	3	4	6	3	2	3	5	2	Superfamily I DNA and RNA helicases
COG0211	J	1	1	1	1	1	1	1	1	1	1	1	1	1	1	1	1	1	1	1	1	1	1	1	1	1	1	1	1	1	1	1	1	1	1	1	1	1	1	Ribosomal protein L27
COG0212	H	1	1	1	1	1	1	1	2	1	1	1	1	1	1	1	1	1	1	1	1	1	1	1	1	1	1	1	1	1	1	1	1	1	1	1	1	1	1	5-formyltetrahydrofolate cyclo-ligase
COG0213	F	1	1	1	0	0	1	1	2	1	1	1	0	1	1	1	1	1	1	1	0	1	1	1	2	2	1	1	1	2	1	1	1	1	1	1	2	1	1	Thymidine phosphorylase
COG0215	J	1	1	1	1	1	1	1	1	1	1	1	1	2	2	1	1	1	1	1	1	1	2	1	1	2	1	1	1	2	1	1	2	2	1	1	1	1	1	Cysteinyl-tRNA synthetase
COG0216	J	1	1	1	1	1	1	1	1	1	1	1	1	1	1	1	1	1	1	1	1	1	1	1	1	1	1	1	1	1	1	1	1	1	1	1	1	1	1	Protein chain release factor A
COG0217	S	1	1	1	1	1	1	1	1	1	1	1	1	1	1	1	1	1	1	1	1	1	1	1	1	1	1	1	1	1	1	1	1	1	1	1	1	1	1	Uncharacterized conserved protein
COG0218	R	1	1	1	1	1	1	1	1	1	1	1	1	1	1	1	1	1	1	1	1	1	1	3	1	1	1	1	1	1	1	1	1	1	1	1	1	1	1	Predicted GTPase
COG0219	J	1	1	1	1	1	1	1	1	1	1	1	1	1	1	1	1	1	1	1	1	1	1	1	1	1	1	1	1	1	1	1	1	1	1	1	1	1	1	Predicted rRNA methylase (SpoU class)
COG0220	R	1	1	1	1	1	1	1	1	1	1	1	2	1	1	1	1	1	1	1	1	1	1	1	1	1	1	1	1	1	1	1	1	1	1	1	1	1	1	Predicted S-adenosylmethionine-dependent methyltransferase
COG0221	C	1	1	1	1	1	1	1	1	1	1	1	1	1	1	1	1	1	1	1	1	1	1	1	1	1	1	1	1	1	1	1	1	1	1	1	1	1	1	Inorganic pyrophosphatase
COG0222	J	1	1	1	1	1	1	1	1	1	1	1	1	1	1	1	1	1	1	1	1	1	1	1	1	1	1	1	1	1	1	1	1	1	1	1	1	1	1	Ribosomal protein L7/L12
COG0223	J	1	1	1	1	1	1	1	1	1	1	1	2	1	1	2	2	1	2	1	2	1	1	1	1	1	1	1	1	1	1	2	1	1	2	1	1	1	1	Methionyl-tRNA formyltransferase
COG0224	C	1	1	1	1	1	1	1	1	1	2	1	2	1	1	1	1	1	2	1	1	1	1	1	2	1	1	1	1	1	1	1	1	1	2	2	2	1	1	F0F1-type ATP synthase, gamma subunit
COG0225	O	2	2	2	1	2	2	2	2	2	2	2	2	2	2	2	2	3	2	2	2	2	2	2	2	2	2	2	2	2	2	2	2	2	2	2	2	2	2	Peptide methionine sulfoxide reductase
COG0226	P	1	2	2	2	2	2	1	2	2	2	2	3	2	4	4	1	2	2	1	2	2	2	3	2	2	2	2	3	3	3	2	2	2	2	3	2	3	2	ABC-type phosphate transport system, periplasmic component
COG0227	J	1	1	1	1	1	1	1	1	1	1	1	1	1	1	1	1	1	1	1	1	1	1	1	1	1	1	1	1	1	1	1	1	1	1	1	1	1	1	Ribosomal protein L28
COG0228	J	1	1	1	1	1	1	1	1	1	1	1	1	1	1	1	1	1	1	1	1	1	1	1	1	1	1	1	1	1	1	1	1	1	1	1	1	1	1	Ribosomal protein S16
COG0229	O	2	2	2	2	2	2	2	2	2	2	2	2	2	2	3	2	2	2	2	2	2	2	1	2	2	2	2	2	2	2	2	2	2	2	2	2	2	2	Conserved domain frequently associated with peptide methionine sulfoxide reductase
COG0230	J	0	0	0	0	1	0	0	0	0	1	0	0	0	0	0	0	0	0	1	0	0	0	1	0	1	0	1	0	0	0	0	0	0	1	1	0	1	1	Ribosomal protein L34
COG0231	J	1	1	1	1	0	1	1	1	1	1	1	1	1	1	1	1	1	1	1	1	1	1	1	1	1	1	1	1	1	1	1	1	1	1	1	1	1	1	Translation elongation factor P (EF-P)/translation initiation factor 5A (eIF-5A)
COG0232	F	1	1	1	1	1	1	1	2	1	1	1	1	2	1	1	1	2	2	1	1	1	2	1	1	2	1	1	1	1	1	3	1	1	1	1	1	1	1	dGTP triphosphohydrolase
COG0233	J	1	1	1	1	1	1	1	1	1	1	1	1	1	1	1	1	1	1	1	1	1	1	1	1	1	2	1	1	1	1	1	1	1	1	1	1	1	1	Ribosome recycling factor
COG0234	O	2	2	2	3	2	2	2	2	2	2	2	1	3	2	2	2	2	2	2	2	2	4	2	4	3	2	2	3	3	2	3	2	2	2	2	2	2	2	Co-chaperonin GroES (HSP10)
COG0235	G	0	2	2	2	2	2	1	2	2	2	2	3	2	0	0	2	2	2	1	3	2	2	2	2	2	2	2	2	2	2	2	2	2	2	2	2	2	2	Ribulose-5-phosphate 4-epimerase and related epimerases and aldolases
COG0236	IQ	2	5	5	5	4	5	3	5	5	5	5	4	4	3	13	4	5	5	4	6	5	5	5	5	5	5	4	4	4	5	5	5	5	5	5	5	6	5	Acyl carrier protein
COG0237	H	1	1	1	1	1	1	1	1	1	1	1	1	1	1	1	1	1	1	1	1	1	1	1	1	1	1	1	1	1	1	1	1	1	1	1	1	1	1	Dephospho-CoA kinase
COG0238	J	1	1	1	1	1	1	1	1	1	1	1	1	1	1	1	1	1	1	1	1	1	1	1	1	1	1	1	1	1	1	1	1	1	1	1	1	1	1	Ribosomal protein S18
COG0239	D	2	1	1	3	1	3	2	3	1	1	3	1	1	2	2	1	1	3	3	4	3	3	1	1	2	3	3	1	1	3	1	1	3	3	3	3	3	5	Integral membrane protein possibly involved in chromosome condensation
COG0240	C	1	1	1	1	1	1	1	1	1	1	1	1	1	1	1	1	2	1	1	1	1	1	1	1	1	1	1	1	1	1	1	1	1	1	1	1	1	1	Glycerol-3-phosphate dehydrogenase
COG0241	E	1	1	1	1	1	1	2	1	1	1	1	1	1	2	1	1	1	1	1	1	1	1	1	1	1	1	1	1	1	1	1	1	1	1	1	1	1	1	Histidinol phosphatase and related phosphatases
COG0242	J	1	1	1	1	1	1	1	1	1	1	1	2	1	1	1	1	1	1	1	1	1	1	1	1	1	1	1	1	1	1	1	1	1	1	1	1	1	1	N-formylmethionyl-tRNA deformylase
COG0243	C	0	4	4	5	4	4	2	5	5	4	5	8	3	3	10	4	4	5	2	8	5	5	4	5	3	5	5	4	3	6	4	5	4	4	5	5	7	5	Anaerobic dehydrogenases, typically selenocysteine-containing
COG0244	J	1	1	1	1	1	1	1	1	1	1	1	1	1	1	1	1	1	1	1	1	1	1	1	1	1	1	1	1	1	1	1	1	1	1	1	1	1	1	Ribosomal protein L10
COG0245	I	1	1	1	1	1	1	1	1	1	1	1	1	1	1	1	1	1	1	1	1	1	1	1	1	1	1	1	1	1	1	1	1	1	1	1	1	1	1	2C-methyl-D-erythritol 2,4-cyclodiphosphate synthase
COG0247	C	1	1	1	1	1	1	1	1	1	1	1	1	1	1	2	1	1	1	2	1	1	1	1	1	1	1	1	1	1	1	1	1	1	1	1	1	1	1	Fe-S oxidoreductase
COG0248	FP	2	2	2	2	2	2	2	2	2	2	2	2	2	2	2	2	2	2	2	2	2	3	2	2	2	3	2	2	2	2	2	2	2	2	2	2	2	2	Exopolyphosphatase
COG0249	L	1	1	2	1	1	1	1	1	1	1	1	2	2	1	1	1	2	2	1	1	3	1	2	1	2	2	1	1	1	2	3	2	2	2	1	1	1	1	Mismatch repair ATPase (MutS family)
COG0250	K	1	1	1	1	1	1	1	1	1	1	2	1	1	1	1	1	1	1	1	1	1	1	2	2	2	2	2	1	1	2	1	1	1	1	1	1	1	1	Transcription antiterminator
COG0251	J	2	6	6	6	10	6	5	6	6	4	6	8	6	3	2	4	6	6	5	3	4	6	4	4	5	6	4	6	6	6	6	6	4	4	6	4	5	4	Putative translation initiation inhibitor, yjgF family
COG0253	E	1	1	1	1	1	1	1	1	1	1	1	1	1	1	1	1	1	1	1	1	1	1	1	1	1	1	1	1	1	1	1	1	1	1	1	1	1	1	Diaminopimelate epimerase
COG0254	J	1	1	1	1	1	1	1	1	1	1	1	1	1	1	1	1	1	1	1	1	1	1	1	1	1	1	1	1	1	1	1	1	1	1	1	1	1	1	Ribosomal protein L31
COG0255	J	1	1	1	1	1	1	1	1	1	1	1	1	1	1	1	1	1	1	1	1	1	1	1	1	1	1	1	1	1	1	1	1	1	1	1	1	1	1	Ribosomal protein L29
COG0256	J	1	1	1	1	1	1	1	1	1	1	1	1	1	1	1	1	1	1	1	1	1	1	1	1	1	1	1	1	1	1	1	1	1	1	1	1	1	1	Ribosomal protein L18
COG0257	J	1	1	1	1	1	1	1	1	1	1	1	1	1	1	1	1	1	1	1	1	1	1	1	1	1	1	1	1	1	1	1	1	1	1	1	1	1	1	Ribosomal protein L36
COG0258	L	1	1	1	1	1	1	1	1	1	1	1	1	1	1	1	1	1	3	3	1	1	3	1	1	1	1	1	0	0	1	1	1	1	1	1	1	2	1	5'-3' exonuclease (including N-terminal domain of PolI)
COG0259	H	1	1	1	1	1	1	1	1	1	1	1	1	1	1	1	1	1	1	1	1	1	1	1	1	1	1	1	1	1	1	1	1	1	1	1	1	1	1	Pyridoxamine-phosphate oxidase
COG0260	E	2	2	2	2	2	2	2	2	2	2	2	2	2	2	2	2	2	2	2	2	2	2	2	2	2	2	2	2	2	2	2	2	2	2	2	2	2	2	Leucyl aminopeptidase
COG0261	J	1	1	1	1	1	1	1	1	1	1	1	1	1	1	1	1	1	1	1	1	1	1	1	1	1	1	1	1	1	1	1	1	1	1	1	1	1	1	Ribosomal protein L21
COG0262	H	2	2	2	2	2	2	2	2	2	2	2	2	2	2	2	2	2	2	3	2	2	2	2	2	2	2	2	2	2	2	2	2	2	2	2	2	2	2	Dihydrofolate reductase
COG0263	E	1	1	1	1	1	1	1	1	1	1	1	1	1	1	1	1	1	1	1	1	1	1	1	1	1	1	1	1	1	1	1	1	1	1	1	1	1	1	Glutamate 5-kinase
COG0264	J	1	1	1	1	1	1	1	1	1	1	1	1	1	1	1	1	1	1	1	1	1	1	1	1	1	1	1	1	2	1	1	1	1	1	1	1	1	1	Translation elongation factor Ts
COG0265	O	8	12	12	11	10	12	12	12	12	10	11	8	14	8	8	9	12	11	10	10	11	11	12	11	11	11	11	11	11	11	11	11	11	11	12	11	10	11	Trypsin-like serine proteases, typically periplasmic, contain C-terminal PDZ domain
COG0266	L	1	1	1	1	1	1	1	1	1	1	1	1	1	1	1	1	1	1	1	1	1	1	1	1	1	1	1	1	1	1	1	1	1	1	1	1	1	1	Formamidopyrimidine-DNA glycosylase
COG0267	J	1	1	1	1	1	1	1	1	1	1	1	1	1	1	1	1	1	1	1	1	1	1	1	1	1	1	1	1	1	1	1	1	1	1	1	1	1	1	Ribosomal protein L33
COG0268	J	1	1	1	1	1	1	1	1	1	1	1	1	1	1	1	1	1	1	1	1	1	1	1	1	1	1	1	1	1	1	1	1	1	1	1	1	1	1	Ribosomal protein S20
COG0269	G	0	0	0	0	0	0	0	0	0	0	0	0	0	0	0	0	0	0	0	0	0	0	0	0	0	0	0	0	0	0	1	1	0	0	0	0	0	0	3-hexulose-6-phosphate synthase and related proteins
COG0270	L	0	2	2	2	0	2	1	0	2	0	3	0	0	1	1	2	2	0	3	4	1	2	1	1	2	3	2	0	0	0	3	0	1	2	3	1	2	1	Site-specific DNA methylase
COG0271	T	2	2	2	2	2	2	2	2	2	2	2	2	2	2	2	2	2	2	2	2	2	2	2	2	2	2	2	2	2	2	2	2	2	2	2	2	2	2	Stress-induced morphogen (activity unknown)
COG0272	L	1	1	1	1	1	1	1	1	1	1	1	1	1	1	1	1	1	1	1	1	1	1	1	1	1	1	1	1	1	1	1	1	1	1	1	1	1	1	NAD-dependent DNA ligase (contains BRCT domain type II)
COG0275	M	1	1	1	1	1	1	1	1	1	1	1	1	1	1	1	1	2	1	1	1	1	1	1	1	1	1	1	1	1	1	1	1	1	1	1	1	1	1	Predicted S-adenosylmethionine-dependent methyltransferase involved in cell envelope biogenesis
COG0276	H	1	1	1	1	1	1	1	2	1	1	1	1	1	1	1	1	1	1	1	1	1	1	1	1	1	1	1	1	1	1	1	1	1	1	1	1	1	1	Protoheme ferro-lyase (ferrochelatase)
COG0277	C	5	6	8	7	5	6	6	9	7	7	7	4	8	5	8	7	8	8	9	5	6	6	9	6	8	9	6	6	6	8	7	7	6	8	6	6	6	6	FAD/FMN-containing dehydrogenases
COG0278	O	1	1	1	1	1	1	1	1	1	1	1	1	1	1	1	1	1	1	1	1	1	1	1	1	1	1	1	1	1	1	1	1	1	2	1	1	1	1	Glutaredoxin-related protein
COG0279	G	0	2	2	2	1	2	3	2	2	2	2	1	2	1	0	1	2	2	2	2	2	2	2	2	2	2	3	2	2	2	2	2	2	2	2	2	2	2	Phosphoheptose isomerase
COG0280	C	3	2	2	2	3	2	3	2	2	2	2	3	2	4	5	3	2	3	3	3	5	2	2	4	2	2	2	2	2	2	2	1	2	2	2	2	3	2	Phosphotransacetylase
COG0281	C	1	1	1	1	1	1	1	1	1	1	1	1	2	1	1	1	1	2	1	1	1	1	1	1	1	1	1	1	1	1	2	1	1	2	1	2	1	1	Malic enzyme
COG0282	C	1	1	1	1	1	1	1	1	1	1	1	3	1	2	7	1	1	1	1	1	2	1	1	2	1	1	1	1	1	1	1	1	1	1	1	1	1	1	Acetate kinase
COG0283	F	1	1	1	1	1	1	1	1	1	1	1	1	1	1	1	1	1	1	1	1	1	1	1	1	1	1	1	1	1	1	1	1	1	1	1	1	1	1	Cytidylate kinase
COG0284	F	1	1	1	1	1	1	1	1	1	1	1	1	1	1	1	1	1	1	1	1	1	1	1	1	1	1	1	2	1	2	2	1	1	1	1	2	1	1	Orotidine-5'-phosphate decarboxylase
COG0285	H	1	1	1	1	2	1	1	1	1	1	1	2	1	3	1	2	3	1	1	2	1	1	1	1	1	2	1	1	2	1	1	1	1	1	1	1	1	1	Folylpolyglutamate synthase
COG0286	V	1	0	0	0	0	0	1	1	0	0	1	2	0	0	1	0	0	2	1	1	1	0	0	1	1	1	1	0	0	1	2	0	0	0	1	1	1	0	Type I restriction-modification system methyltransferase subunit
COG0287	E	1	1	1	1	1	1	1	1	1	1	1	1	1	1	1	1	1	1	1	1	1	1	1	1	1	1	1	1	1	1	1	1	2	1	1	1	1	1	Prephenate dehydrogenase
COG0288	P	1	4	4	3	2	4	2	3	4	3	4	2	3	1	1	2	4	3	2	2	3	3	3	3	3	4	3	3	3	3	3	3	3	3	4	3	3	3	Carbonic anhydrase
COG0289	E	1	1	1	1	1	1	1	1	1	1	1	2	1	1	1	1	1	1	1	1	1	1	1	1	1	1	1	1	1	1	1	1	1	1	1	1	1	1	Dihydrodipicolinate reductase
COG0290	J	1	1	1	1	1	1	1	1	1	1	1	1	1	1	1	1	1	1	1	1	1	1	1	1	1	1	1	1	1	1	1	1	1	1	1	1	1	1	Translation initiation factor 3 (IF-3)
COG0291	J	1	1	1	1	1	1	1	1	1	1	1	1	1	1	1	1	1	1	1	1	1	1	1	1	1	1	1	1	1	1	1	1	1	1	1	1	1	1	Ribosomal protein L35
COG0292	J	1	1	1	1	1	1	1	1	1	1	1	1	1	1	1	1	1	1	1	1	1	1	1	1	1	1	1	1	1	1	1	1	1	1	1	1	1	1	Ribosomal protein L20
COG0293	J	1	1	1	1	1	1	1	1	1	1	1	1	1	1	1	1	1	1	1	1	1	1	1	1	1	1	1	1	1	1	1	1	1	1	1	1	1	1	23S rRNA methylase
COG0294	H	1	1	2	2	1	1	1	1	2	1	1	1	1	1	1	1	1	1	1	1	1	1	1	1	2	2	1	1	2	1	1	1	2	1	1	1	1	1	Dihydropteroate synthase and related enzymes
COG0295	F	1	1	1	1	1	1	1	1	1	1	1	0	1	1	1	1	1	1	1	1	1	1	1	1	1	1	1	1	1	1	1	1	1	0	1	1	1	1	Cytidine deaminase
COG0296	G	2	3	3	3	3	3	3	3	4	3	3	4	3	2	2	3	3	3	3	3	3	3	3	3	3	3	3	3	3	4	3	3	3	3	3	3	3	3	1,4-alpha-glucan branching enzyme
COG0297	G	1	1	1	1	1	1	1	1	1	2	1	1	1	1	1	1	1	1	1	1	1	1	1	1	1	1	1	1	1	1	1	1	1	1	1	1	1	1	Glycogen synthase
COG0298	O	2	2	2	2	0	2	2	2	2	2	2	4	2	2	3	2	2	2	3	0	2	2	2	2	2	2	2	2	2	2	2	2	2	2	2	2	2	2	Hydrogenase maturation factor
COG0299	F	1	1	1	1	1	1	1	1	1	1	1	1	1	1	1	1	1	1	1	1	1	1	1	1	1	1	1	1	1	1	1	1	1	1	1	1	1	1	Folate-dependent phosphoribosylglycinamide formyltransferase PurN
COG0300	R	1	1	1	2	3	1	2	1	1	4	1	5	1	2	4	1	3	1	2	1	2	2	3	3	3	1	4	1	1	3	1	2	3	3	1	3	2	3	Short-chain dehydrogenases of various substrate specificities
COG0301	H	0	0	0	0	0	0	0	0	0	0	0	0	0	0	0	0	0	0	0	0	0	0	0	0	0	0	0	0	0	0	1	0	0	0	0	0	0	0	Thiamine biosynthesis ATP pyrophosphatase
COG0302	H	1	1	1	1	1	1	1	1	1	1	1	1	1	2	1	1	1	1	1	1	1	1	1	1	1	1	1	1	1	1	1	1	1	1	1	1	2	1	GTP cyclohydrolase I
COG0303	H	1	3	4	4	3	3	1	3	4	1	3	3	3	1	1	3	5	2	1	3	1	3	3	3	3	4	3	3	2	3	3	3	3	3	3	3	1	3	Molybdopterin biosynthesis enzyme
COG0304	IQ	4	4	4	4	4	4	4	4	4	4	4	4	4	4	5	4	4	4	4	4	4	4	5	4	4	4	4	4	4	4	4	4	4	4	4	4	4	4	3-oxoacyl-(acyl-carrier-protein) synthase
COG0305	L	1	3	3	3	1	1	1	3	3	3	3	1	3	2	1	1	3	3	1	1	1	3	1	1	1	3	1	1	3	3	3	3	1	3	3	3	3	1	Replicative DNA helicase
COG0306	P	1	1	1	2	1	2	1	2	2	2	2	1	2	1	1	1	2	2	1	1	1	2	2	2	2	2	2	2	2	2	2	2	2	2	2	2	1	2	Phosphate/sulphate permeases
COG0307	H	1	1	1	1	1	1	1	1	1	1	1	1	1	1	1	1	1	1	1	1	1	1	1	1	1	1	1	1	1	1	1	1	1	1	1	1	1	1	Riboflavin synthase alpha chain
COG0309	O	1	1	1	1	0	1	1	1	1	1	1	2	1	1	2	1	1	1	1	0	1	1	1	1	1	1	1	1	1	1	1	1	1	2	1	1	1	1	Hydrogenase maturation factor
COG0310	P	0	0	0	0	0	0	0	1	0	0	1	1	0	3	2	0	0	0	0	0	0	0	0	0	0	1	0	0	0	0	0	0	0	0	1	0	0	0	ABC-type Co2+ transport system, permease component
COG0312	R	2	2	3	2	2	2	2	2	3	2	2	2	2	2	2	2	3	5	2	2	2	2	2	2	2	3	2	2	4	2	3	2	2	2	2	2	2	2	Predicted Zn-dependent proteases and their inactivated homologs
COG0313	R	1	1	1	1	1	1	1	1	1	1	1	1	1	1	1	1	1	1	1	1	1	1	1	1	1	1	1	1	1	1	1	1	1	1	1	1	1	1	Predicted methyltransferases
COG0314	H	1	1	1	1	1	1	1	1	1	1	1	1	1	1	1	1	1	1	1	1	1	1	1	1	1	1	1	1	1	1	1	1	1	1	1	1	1	1	Molybdopterin converting factor, large subunit
COG0315	H	1	1	1	1	1	1	1	1	1	1	1	1	1	1	1	1	1	1	1	1	1	1	1	1	1	1	1	1	1	1	1	1	1	1	1	1	1	1	Molybdenum cofactor biosynthesis enzyme
COG0316	S	4	4	4	4	4	4	4	4	5	4	4	5	4	4	4	4	4	4	4	4	4	4	4	4	4	4	4	4	4	4	4	4	4	4	4	4	4	4	Uncharacterized conserved protein
COG0317	TK	2	2	2	2	2	2	2	2	2	2	4	1	2	2	1	1	2	2	1	2	1	2	2	2	2	2	2	2	2	2	2	2	2	2	2	2	2	2	Guanosine polyphosphate pyrophosphohydrolases/synthetases
COG0318	IQ	14	28	28	31	31	29	28	27	29	27	27	30	27	18	17	28	28	27	27	28	28	30	31	29	27	28	26	26	28	27	27	27	29	28	27	29	29	30	Acyl-CoA synthetases (AMP-forming)/AMP-acid ligases II
COG0319	R	1	1	1	1	1	1	1	1	2	1	1	2	1	1	1	1	1	1	1	1	1	1	1	1	1	1	1	1	1	1	1	1	1	1	1	1	1	1	Predicted metal-dependent hydrolase
COG0320	H	1	1	1	1	1	1	1	1	1	1	1	1	1	1	1	1	1	1	1	1	1	1	1	1	1	1	1	1	1	1	1	1	1	1	1	1	1	1	Lipoate synthase
COG0321	H	1	1	1	1	1	1	1	1	1	1	1	1	1	1	1	1	1	1	1	1	1	1	1	1	1	1	1	1	1	1	1	1	1	1	1	1	1	1	Lipoate-protein ligase B
COG0322	L	1	1	1	1	1	1	1	1	1	1	1	1	1	1	1	1	1	1	1	1	1	1	1	1	1	1	1	1	2	1	2	1	1	1	1	1	1	1	Nuclease subunit of the excinuclease complex
COG0323	L	2	2	2	3	2	2	2	2	2	2	2	2	3	2	2	3	3	3	2	2	2	2	2	4	2	3	3	2	3	2	2	4	3	2	2	2	2	3	DNA mismatch repair enzyme (predicted ATPase)
COG0324	J	1	1	3	3	1	1	1	2	3	1	4	1	3	1	1	1	3	3	1	1	2	1	1	1	2	2	1	1	3	4	3	2	2	1	1	1	1	1	tRNA delta(2)-isopentenylpyrophosphate transferase
COG0325	R	2	2	2	2	1	2	2	2	2	2	2	1	2	1	1	2	2	2	2	1	2	2	2	2	2	2	2	2	2	2	2	2	2	2	2	2	2	2	Predicted enzyme with a TIM-barrel fold
COG0326	O	1	1	1	1	1	1	1	1	1	1	1	1	1	1	1	1	1	1	1	1	1	1	1	1	2	1	1	1	1	1	1	1	1	1	1	1	1	1	Molecular chaperone, HSP90 family
COG0327	S	0	0	0	0	0	0	0	0	0	0	0	0	0	0	0	0	0	0	0	0	0	0	0	0	0	0	0	0	0	0	0	0	0	0	0	0	0	0	Uncharacterized conserved protein
COG0328	L	1	1	1	1	1	1	1	1	1	2	1	1	1	1	1	1	2	2	1	1	1	1	1	1	1	1	1	1	2	1	1	2	1	1	1	1	1	1	Ribonuclease HI
COG0329	EM	3	5	5	5	4	5	4	5	5	4	5	5	5	2	5	4	6	5	4	4	5	5	6	6	8	5	4	5	6	5	5	5	7	4	5	4	4	5	Dihydrodipicolinate synthase/N-acetylneuraminate lyase
COG0330	O	3	4	3	3	3	3	5	3	4	4	4	3	4	3	3	3	4	4	3	3	3	3	4	4	4	3	3	3	3	3	3	3	4	4	3	4	3	3	Membrane protease subunits, stomatin/prohibitin homologs
COG0331	I	1	1	1	2	1	1	1	1	1	1	1	2	1	1	2	1	1	1	1	1	1	1	1	1	2	1	1	1	1	1	1	1	1	1	1	1	1	1	(acyl-carrier-protein) S-malonyltransferase
COG0332	I	2	2	2	2	2	2	2	2	2	2	2	2	2	3	2	2	2	2	2	2	2	2	2	4	2	2	2	3	3	2	2	2	2	2	2	2	2	2	3-oxoacyl-[acyl-carrier-protein] synthase III
COG0333	J	1	1	1	1	1	1	1	1	1	1	1	1	1	1	1	1	1	1	1	1	1	1	1	1	1	1	1	1	1	1	1	1	1	1	1	1	1	1	Ribosomal protein L32
COG0334	E	1	0	0	0	0	0	0	0	0	0	0	1	0	0	0	0	0	0	0	0	0	0	0	0	0	0	0	0	0	0	0	0	0	0	0	0	0	0	Glutamate dehydrogenase/leucine dehydrogenase
COG0335	J	1	1	1	1	1	1	1	1	1	1	1	1	1	1	1	1	1	1	1	1	1	1	1	1	1	1	1	1	1	1	1	1	1	1	1	1	1	1	Ribosomal protein L19
COG0336	J	1	1	1	1	1	1	1	1	1	1	1	1	1	1	1	1	1	1	1	1	1	1	1	1	1	1	1	1	1	1	1	1	1	1	1	1	1	1	tRNA-(guanine-N1)-methyltransferase
COG0337	E	1	2	2	1	1	2	1	1	2	2	2	1	1	1	2	1	2	1	1	1	1	2	1	1	2	2	1	1	1	1	1	2	1	1	1	1	1	1	3-dehydroquinate synthetase
COG0338	L	0	0	0	0	1	0	1	0	0	0	1	0	1	0	0	0	1	0	0	0	0	0	0	4	0	1	1	1	0	0	0	0	0	0	0	0	0	0	Site-specific DNA methylase
COG0339	E	1	1	2	1	1	1	1	2	2	2	2	1	2	1	1	1	2	2	1	1	2	2	2	2	2	2	1	1	2	2	2	2	2	1	1	1	1	1	Zn-dependent oligopeptidases
COG0340	H	1	1	1	1	1	1	1	3	1	1	1	2	1	1	2	1	1	1	1	2	1	1	1	2	2	1	1	1	1	1	1	1	1	1	1	1	1	1	Biotin-(acetyl-CoA carboxylase) ligase
COG0341	U	1	1	1	1	1	1	1	1	1	1	1	1	1	1	1	1	1	2	1	1	1	1	1	1	1	1	1	1	1	1	1	1	1	1	1	1	1	1	Preprotein translocase subunit SecF
COG0342	U	1	1	2	1	1	1	1	1	1	2	1	2	2	1	1	1	1	3	1	2	1	1	2	2	1	1	1	1	2	1	1	1	2	1	1	1	1	1	Preprotein translocase subunit SecD
COG0343	J	1	1	1	1	1	1	1	1	2	1	1	1	1	1	1	1	1	1	1	1	1	1	1	1	1	1	1	1	1	1	1	1	1	1	1	1	1	1	Queuine/archaeosine tRNA-ribosyltransferase
COG0344	S	1	1	1	1	1	1	1	1	1	1	1	3	1	1	1	1	1	1	1	1	1	1	1	1	1	1	1	1	1	1	1	1	1	1	1	1	1	1	Predicted membrane protein
COG0345	E	1	1	2	1	1	1	1	1	1	1	1	1	1	1	1	1	1	2	1	1	1	1	1	1	1	1	1	1	1	1	1	1	1	1	1	1	1	1	Pyrroline-5-carboxylate reductase
COG0346	E	5	15	15	11	14	15	11	15	15	14	15	8	15	9	2	12	15	12	11	11	10	16	18	16	14	15	15	15	15	16	15	13	14	16	14	15	10	18	Lactoylglutathione lyase and related lyases
COG0347	E	2	3	3	3	3	3	3	3	3	3	3	4	3	3	3	3	3	3	3	4	3	3	3	3	3	3	3	3	3	3	3	3	3	3	3	3	3	3	Nitrogen regulatory protein PII
COG0348	C	2	2	2	3	3	2	4	4	4	2	3	4	4	3	2	2	2	4	2	3	2	4	2	4	4	3	3	2	3	3	4	4	3	3	2	3	2	3	Polyferredoxin
COG0349	J	2	2	2	2	2	2	2	2	2	2	2	2	2	2	2	2	2	2	2	2	2	2	2	2	2	2	2	2	2	2	2	2	2	2	2	2	2	2	Ribonuclease D
COG0350	L	3	3	3	3	3	3	3	3	3	3	3	2	3	3	3	3	3	3	3	3	3	3	3	3	3	3	3	3	3	3	3	3	3	3	3	3	3	3	Methylated DNA-protein cysteine methyltransferase
COG0351	H	1	1	1	1	1	1	1	1	1	1	1	1	1	1	1	1	1	1	1	1	1	1	1	1	1	1	1	1	1	1	1	1	1	1	1	1	1	1	Hydroxymethylpyrimidine/phosphomethylpyrimidine kinase
COG0352	H	2	2	3	3	2	2	2	3	2	2	2	2	2	2	2	2	2	3	2	2	3	2	2	2	2	2	2	2	3	2	2	2	2	2	2	2	2	2	Thiamine monophosphate synthase
COG0353	L	1	1	1	1	1	1	1	1	1	1	1	1	1	1	1	1	1	1	1	1	1	1	1	1	1	1	1	1	1	1	1	1	1	1	1	1	1	1	Recombinational DNA repair protein (RecF pathway)
COG0354	R	1	1	1	1	1	1	1	1	1	1	1	1	1	1	1	1	1	1	1	1	1	1	1	1	2	1	1	1	1	1	1	1	1	1	1	1	1	1	Predicted aminomethyltransferase related to GcvT
COG0355	C	1	1	1	1	1	1	1	1	1	1	1	2	1	1	1	1	1	2	1	1	1	1	1	1	1	1	1	1	1	1	1	1	1	1	2	1	1	1	F0F1-type ATP synthase, epsilon subunit (mitochondrial delta subunit)
COG0356	C	1	1	1	1	1	1	1	1	1	1	1	3	1	1	1	1	1	2	1	1	1	1	1	1	1	1	1	1	1	1	1	1	1	1	2	1	1	1	F0F1-type ATP synthase, subunit a
COG0357	M	1	1	1	1	1	1	1	1	1	1	1	1	1	1	1	1	1	1	1	1	1	1	1	1	1	1	1	1	1	1	1	1	1	1	1	1	1	1	Predicted S-adenosylmethionine-dependent methyltransferase involved in bacterial cell division
COG0358	L	1	2	2	1	1	2	1	1	1	1	1	1	1	1	1	2	1	1	1	1	1	1	1	1	1	2	1	1	2	1	1	1	1	1	2	1	1	1	DNA primase (bacterial type)
COG0359	J	1	1	1	1	1	1	1	1	1	1	1	1	1	1	1	1	1	1	1	1	1	1	1	1	1	1	1	1	1	1	1	1	1	1	1	1	1	1	Ribosomal protein L9
COG0360	J	1	1	1	1	1	1	1	1	1	1	1	1	1	1	1	1	1	1	1	1	1	1	1	1	1	1	1	1	1	1	1	1	1	1	1	1	1	1	Ribosomal protein S6
COG0361	J	1	1	1	1	1	1	1	1	1	1	1	1	1	1	1	1	1	3	1	1	1	1	1	1	1	1	1	1	1	1	1	1	1	1	1	1	1	1	Translation initiation factor 1 (IF-1)
COG0363	G	1	1	1	1	1	1	1	1	1	1	1	1	1	1	1	1	1	1	1	1	1	1	1	1	1	1	1	1	1	1	1	1	2	1	1	1	1	1	6-phosphogluconolactonase/Glucosamine-6-phosphate isomerase/deaminase
COG0364	G	1	1	1	1	1	1	1	1	1	1	1	1	1	1	1	1	1	1	1	1	1	1	1	1	1	1	1	1	1	1	1	1	1	1	1	1	1	1	Glucose-6-phosphate 1-dehydrogenase
COG0365	I	5	10	9	11	8	10	8	10	10	11	11	9	9	7	6	10	10	11	8	6	6	11	8	10	12	12	9	9	10	11	11	11	8	10	11	8	8	8	Acyl-coenzyme A synthetases/AMP-(fatty) acid ligases
COG0366	G	4	2	2	2	3	2	2	2	2	3	2	3	2	4	4	2	2	2	2	2	2	2	3	3	3	3	3	2	2	2	5	2	3	3	2	3	3	3	Glycosidases
COG0367	E	1	0	0	1	1	0	1	2	0	1	0	2	0	1	2	0	0	0	1	3	0	0	3	1	1	0	2	1	1	2	0	0	3	1	1	2	2	2	Asparagine synthase (glutamine-hydrolyzing)
COG0368	H	2	2	2	2	2	2	2	2	2	2	2	1	2	2	1	2	3	2	2	2	2	2	2	2	2	3	2	2	3	2	2	2	2	2	2	2	2	2	Cobalamin-5-phosphate synthase
COG0369	P	0	1	1	1	1	1	1	1	1	1	1	0	1	1	0	1	1	1	1	2	1	1	1	1	1	1	1	1	1	1	1	1	1	1	1	1	1	1	Sulfite reductase, alpha subunit (flavoprotein)
COG0370	P	2	2	2	2	2	2	2	2	2	2	2	3	2	2	0	2	2	2	2	2	2	2	2	2	2	2	2	2	3	2	2	2	2	2	2	2	3	2	Fe2+ transport system protein B
COG0372	C	2	2	2	2	1	2	1	1	2	1	2	1	1	1	2	1	2	2	1	1	2	2	2	1	2	2	1	1	1	1	1	2	2	1	2	1	2	2	Citrate synthase
COG0373	H	0	0	0	0	0	0	0	0	0	0	0	0	0	0	0	0	0	0	1	0	0	0	0	0	0	0	0	0	0	0	0	0	0	0	0	0	1	0	Glutamyl-tRNA reductase
COG0374	C	3	1	1	3	0	2	3	3	1	3	3	3	3	3	3	3	1	3	3	0	4	3	5	3	3	3	3	3	3	3	3	3	3	3	3	3	3	3	Ni,Fe-hydrogenase I large subunit
COG0375	R	2	1	1	1	1	1	1	1	1	1	1	2	1	1	3	1	1	1	2	1	1	1	1	1	1	1	1	1	1	1	1	1	1	1	1	1	1	1	Zn finger protein HypA/HybF (possibly regulating hydrogenase expression)
COG0376	P	1	1	1	1	1	1	1	1	1	1	1	1	1	1	1	1	1	1	1	1	1	1	1	2	1	1	1	1	1	1	1	1	1	1	1	1	1	1	Catalase (peroxidase I)
COG0377	C	2	2	2	2	2	2	2	2	2	2	2	3	2	2	2	2	2	2	2	2	2	2	2	2	2	2	2	2	2	2	2	2	2	2	2	2	2	2	NADH:ubiquinone oxidoreductase 20 kD subunit and related Fe-S oxidoreductases
COG0378	OK	1	3	3	2	2	3	2	3	3	2	3	4	3	2	4	2	3	3	2	1	2	3	2	2	2	3	2	2	2	3	3	3	2	2	2	2	2	2	Ni2+-binding GTPase involved in regulation of expression and maturation of urease and hydrogenase
COG0379	H	1	1	1	1	1	1	1	1	1	1	1	1	1	1	1	1	1	1	1	1	1	1	1	1	1	1	1	1	1	1	1	1	1	1	1	1	1	1	Quinolinate synthase
COG0380	G	1	1	1	1	2	1	2	1	1	1	1	2	1	2	2	1	1	2	2	2	2	1	1	1	1	1	1	1	1	1	1	1	1	1	2	1	2	1	Trehalose-6-phosphate synthase
COG0381	M	0	0	0	1	0	0	0	0	0	0	0	1	0	0	1	2	0	1	1	1	0	0	0	1	0	0	0	1	1	1	1	0	1	0	1	0	0	0	UDP-N-acetylglucosamine 2-epimerase
COG0382	H	2	2	2	2	3	2	2	2	2	2	2	2	2	2	3	2	2	2	2	2	2	2	2	2	2	2	2	2	2	2	2	3	2	2	2	2	2	2	4-hydroxybenzoate polyprenyltransferase and related prenyltransferases
COG0384	R	0	1	1	1	0	1	0	1	1	1	1	1	1	0	1	0	1	1	0	0	1	1	1	1	1	1	1	1	1	1	1	1	1	1	1	1	1	1	Predicted epimerase, PhzC/PhzF homolog
COG0385	R	0	0	0	0	0	0	0	0	0	0	0	0	0	2	0	0	0	0	0	0	0	0	0	0	0	0	0	0	0	0	0	0	0	0	0	0	1	0	Predicted Na+-dependent transporter
COG0386	O	1	1	1	1	1	1	1	1	1	1	1	2	1	2	1	1	1	1	1	1	1	1	1	1	1	1	1	1	1	1	1	1	1	1	1	1	1	1	Glutathione peroxidase
COG0387	P	1	0	0	0	0	0	0	0	0	0	0	1	0	1	1	0	0	0	0	0	0	0	0	0	0	0	0	0	0	0	0	0	0	0	0	0	0	0	Ca2+/H+ antiporter
COG0388	R	2	9	9	9	6	8	8	9	9	8	9	10	9	2	4	2	9	9	8	4	7	9	8	9	11	9	8	9	10	9	9	9	9	8	9	9	9	8	Predicted amidohydrolase
COG0389	L	2	2	2	4	3	2	2	3	2	2	2	2	4	2	2	3	4	3	2	2	3	3	4	5	4	3	2	3	3	3	2	3	3	3	2	2	2	2	Nucleotidyltransferase/DNA polymerase involved in DNA repair
COG0391	S	0	0	0	0	1	0	0	0	0	0	0	0	0	0	0	0	0	0	0	1	0	0	0	0	0	0	0	0	0	0	0	0	0	0	0	0	0	0	Uncharacterized conserved protein
COG0392	S	2	3	3	3	2	3	3	4	3	3	3	2	3	2	3	2	3	3	3	3	3	3	3	3	3	3	3	3	3	3	3	3	3	3	3	3	3	3	Predicted integral membrane protein
COG0393	S	0	1	1	0	0	1	0	0	1	0	0	0	0	0	0	0	1	0	0	0	0	0	0	0	0	0	0	0	0	0	0	0	0	1	0	1	0	0	Uncharacterized conserved protein
COG0394	T	1	2	2	2	2	2	2	1	2	1	2	4	2	2	2	2	2	2	2	2	2	2	2	2	1	2	1	2	2	1	1	2	2	1	2	1	2	2	Protein-tyrosine-phosphatase
COG0395	G	1	5	5	4	5	5	4	5	6	4	5	6	6	3	3	5	5	5	5	5	4	5	4	4	5	5	4	4	4	5	6	6	4	4	4	5	4	5	ABC-type sugar transport system, permease component
COG0396	O	1	1	1	1	1	1	1	1	1	1	1	1	1	1	1	1	1	1	1	1	1	1	1	1	1	1	1	1	1	1	1	1	1	1	1	1	1	1	ABC-type transport system involved in Fe-S cluster assembly, ATPase component
COG0397	S	1	1	1	1	1	1	1	1	2	1	1	1	1	1	1	1	2	2	1	1	1	2	2	2	2	2	1	1	2	1	2	1	2	1	1	1	1	1	Uncharacterized conserved protein
COG0398	S	0	0	0	0	0	0	1	0	0	0	0	1	0	1	0	0	0	0	0	0	0	0	0	0	0	0	0	0	0	0	0	0	0	0	0	0	0	0	Uncharacterized conserved protein
COG0399	M	1	2	2	3	3	2	2	2	2	2	3	2	2	3	1	1	2	4	2	2	1	2	1	3	2	2	3	2	3	2	3	2	4	2	2	2	2	2	Predicted pyridoxal phosphate-dependent enzyme apparently involved in regulation of cell wall biogenesis
COG0400	R	0	1	1	1	1	1	1	1	1	1	1	1	1	0	0	1	1	1	1	1	1	1	1	1	1	1	1	1	1	1	1	1	1	1	1	1	1	1	Predicted esterase
COG0401	S	0	0	0	0	0	0	0	0	0	0	0	0	0	1	0	1	0	0	0	1	0	0	0	0	0	0	0	0	0	0	0	0	0	0	0	0	0	0	Uncharacterized homolog of Blt101
COG0402	FR	0	0	0	0	10	0	0	0	0	0	0	1	0	0	0	0	1	0	0	1	0	0	1	0	0	1	0	0	0	0	0	1	0	0	0	0	0	0	Cytosine deaminase and related metal-dependent hydrolases
COG0403	E	0	0	4	1	0	0	0	2	2	0	1	1	1	0	0	0	2	0	0	0	1	1	1	0	0	3	0	0	1	1	1	1	0	1	0	0	0	0	Glycine cleavage system protein P (pyridoxal-binding), N-terminal domain
COG0404	E	1	1	2	2	2	1	1	2	2	2	2	2	1	1	1	1	2	1	1	2	1	1	1	2	1	2	1	1	1	2	1	1	1	1	1	1	1	1	Glycine cleavage system T protein (aminomethyltransferase)
COG0405	E	2	5	7	6	4	5	5	6	6	6	6	6	6	2	3	5	8	5	5	4	5	6	7	5	5	7	5	5	5	6	6	5	7	5	5	6	5	5	Gamma-glutamyltransferase
COG0406	G	2	3	3	3	3	3	3	3	3	3	3	3	3	3	4	3	4	3	3	1	3	3	3	3	3	3	3	3	3	3	3	3	3	3	3	3	3	3	Fructose-2,6-bisphosphatase
COG0407	H	1	1	1	1	1	1	1	1	1	1	1	1	1	1	1	1	1	1	1	1	1	1	1	1	1	1	1	1	1	1	1	1	1	1	1	1	1	1	Uroporphyrinogen-III decarboxylase
COG0408	H	1	1	1	1	1	1	1	1	1	1	1	1	1	1	1	1	1	1	1	1	1	1	1	1	1	1	1	1	1	1	1	1	1	1	1	1	1	1	Coproporphyrinogen III oxidase
COG0409	O	1	1	1	1	0	1	1	1	1	1	1	2	1	1	2	1	1	1	1	0	1	1	1	1	1	1	1	1	1	1	1	1	1	1	1	1	1	1	Hydrogenase maturation factor
COG0410	E	9	21	22	25	40	21	17	22	23	22	22	24	23	15	15	20	22	21	17	24	23	24	22	24	25	22	22	23	23	24	25	21	22	23	23	22	22	21	ABC-type branched-chain amino acid transport systems, ATPase component
COG0411	E	9	16	15	18	31	16	12	17	17	16	17	19	17	13	12	16	18	16	13	19	16	18	17	18	18	16	16	18	18	16	18	16	16	16	18	16	16	16	ABC-type branched-chain amino acid transport systems, ATPase component
COG0412	Q	0	5	5	5	6	5	3	4	5	3	4	5	5	2	2	5	5	5	3	3	2	5	2	3	4	4	4	4	4	5	5	5	4	1	5	2	3	3	Dienelactone hydrolase and related enzymes
COG0413	H	1	1	1	1	1	1	1	1	1	1	1	1	1	1	1	1	1	1	1	1	1	1	1	1	1	1	1	1	1	1	1	1	1	1	1	1	1	1	Ketopantoate hydroxymethyltransferase
COG0414	H	1	1	1	1	1	1	1	1	1	1	1	1	1	1	1	1	1	1	1	1	1	1	1	1	1	1	1	1	1	1	1	1	1	1	1	1	1	1	Panthothenate synthetase
COG0415	L	1	1	1	2	1	1	1	1	1	1	1	1	2	1	1	1	2	2	1	1	2	1	3	3	2	2	1	1	2	2	2	2	2	2	1	2	1	1	Deoxyribodipyrimidine photolyase
COG0416	I	1	1	1	1	1	1	1	1	1	1	1	1	1	1	1	1	1	1	1	1	1	1	1	1	1	1	1	1	1	1	1	1	1	1	1	1	1	1	Fatty acid/phospholipid biosynthesis enzyme
COG0419	L	3	1	1	1	0	1	0	1	1	1	1	0	1	0	0	1	1	1	0	1	0	3	1	1	1	1	1	1	1	1	1	1	3	1	1	1	0	1	ATPase involved in DNA repair
COG0420	L	1	0	0	0	1	0	1	0	0	0	0	1	0	1	1	1	0	0	1	0	1	0	0	0	0	0	0	0	0	0	0	0	0	0	0	0	2	0	DNA repair exonuclease
COG0421	E	2	1	1	1	1	1	1	1	1	1	1	1	1	1	1	1	1	1	1	0	1	1	2	1	1	1	1	1	1	1	1	1	1	1	1	1	1	1	Spermidine synthase
COG0422	H	1	1	1	1	1	1	1	1	1	1	1	2	1	1	1	1	1	1	1	1	1	1	1	1	1	1	1	1	1	1	1	1	1	1	1	1	1	1	Thiamine biosynthesis protein ThiC
COG0424	D	2	2	3	2	2	2	2	2	3	3	2	2	2	2	2	2	3	3	2	2	2	2	2	2	2	3	2	2	3	2	3	2	2	1	2	2	2	2	Nucleotide-binding protein implicated in inhibition of septum formation
COG0425	O	1	1	1	1	1	1	1	1	1	1	1	1	1	1	1	1	1	1	1	1	1	1	1	1	1	1	1	1	1	1	1	1	1	1	1	1	1	1	Predicted redox protein, regulator of disulfide bond formation
COG0427	C	1	2	2	3	3	2	1	2	2	4	3	1	3	1	1	2	5	4	0	1	1	3	3	2	3	3	2	3	4	2	3	4	3	3	3	3	1	3	Acetyl-CoA hydrolase
COG0428	P	0	1	1	0	0	1	0	2	1	0	1	0	3	1	0	0	1	2	0	0	0	2	2	0	0	1	0	0	0	0	0	0	0	0	0	0	2	0	Predicted divalent heavy-metal cations transporter
COG0429	R	1	1	1	1	1	1	1	1	2	1	2	1	1	1	1	1	3	2	1	1	1	1	1	2	1	1	1	1	1	2	1	1	1	1	1	1	1	1	Predicted hydrolase of the alpha/beta-hydrolase fold
COG0431	R	1	3	3	2	4	3	2	2	3	2	2	5	2	3	2	1	3	2	2	3	2	2	2	3	2	2	2	2	2	2	2	2	2	2	2	2	2	2	Predicted flavoprotein
COG0432	S	3	3	3	3	2	3	3	4	2	4	3	3	4	3	3	3	3	3	3	3	3	3	4	3	4	4	3	3	3	4	2	4	4	2	3	4	3	3	Uncharacterized conserved protein
COG0433	R	3	3	4	3	3	3	3	3	4	3	3	3	5	3	4	3	4	4	3	3	3	3	3	3	4	4	3	4	4	4	4	3	3	3	3	3	4	3	Predicted ATPase
COG0435	O	0	0	0	0	0	0	0	0	0	0	0	1	0	0	0	0	0	0	0	0	0	0	0	0	0	0	0	0	0	0	0	0	0	0	0	0	0	0	Predicted glutathione S-transferase
COG0436	E	6	5	5	5	6	5	5	5	5	5	5	6	5	5	5	5	5	5	5	7	5	5	5	5	5	5	5	5	5	5	5	5	6	5	5	5	5	5	Aspartate/tyrosine/aromatic aminotransferase
COG0437	C	0	0	0	0	0	0	0	0	0	0	0	0	0	0	0	1	0	0	0	0	0	0	0	0	0	0	0	0	0	0	0	0	0	0	0	0	0	0	Fe-S-cluster-containing hydrogenase components 1
COG0438	M	11	8	8	16	16	8	10	12	8	8	8	11	11	17	14	9	7	12	18	12	9	8	8	7	8	8	11	19	19	13	11	9	6	11	16	9	11	10	Glycosyltransferase
COG0439	I	1	1	1	1	0	1	0	1	1	1	1	1	0	1	1	0	1	1	0	0	0	1	1	1	0	1	1	1	1	1	1	1	1	1	1	1	1	1	Biotin carboxylase
COG0440	E	1	1	1	1	1	1	1	1	1	1	1	1	1	1	1	1	1	1	1	1	1	1	1	1	1	1	1	1	1	1	1	1	1	1	1	1	1	1	Acetolactate synthase, small (regulatory) subunit
COG0441	J	1	1	1	1	1	1	1	1	1	2	1	1	1	1	1	1	1	2	1	1	1	1	1	1	1	1	1	1	2	1	1	1	1	2	1	1	1	1	Threonyl-tRNA synthetase
COG0442	J	2	2	2	2	2	2	2	3	3	2	2	2	3	2	2	2	3	2	2	2	3	2	2	2	2	4	2	2	3	2	2	2	2	2	2	2	3	2	Prolyl-tRNA synthetase
COG0443	O	3	1	1	1	2	1	1	1	1	1	1	3	2	3	3	1	1	1	1	1	1	1	1	1	1	1	1	1	1	1	1	1	1	1	1	1	1	1	Molecular chaperone
COG0444	EP	0	3	3	5	5	3	4	4	3	4	4	6	4	0	2	1	3	3	5	4	4	4	3	4	4	3	3	5	6	3	5	4	4	3	3	3	3	3	ABC-type dipeptide/oligopeptide/nickel transport system, ATPase component
COG0445	D	1	1	1	1	1	1	1	1	1	1	1	2	1	1	1	1	1	1	1	1	1	1	1	1	1	1	1	1	1	1	2	1	1	1	1	1	1	1	NAD/FAD-utilizing enzyme apparently involved in cell division
COG0446	R	4	3	3	5	3	3	4	3	4	3	3	5	4	4	2	4	3	5	5	6	5	4	5	4	5	3	3	4	4	3	4	4	3	4	4	4	4	4	Uncharacterized NAD(FAD)-dependent dehydrogenases
COG0447	H	0	1	1	1	0	1	1	1	1	1	1	0	1	2	1	1	1	1	1	0	0	1	1	1	1	1	1	1	1	1	1	1	1	1	1	1	0	1	Dihydroxynaphthoic acid synthase
COG0448	G	1	1	1	1	1	1	1	1	1	1	1	1	1	1	1	1	1	1	1	1	1	1	1	1	1	1	1	1	1	1	1	1	1	1	1	1	1	1	ADP-glucose pyrophosphorylase
COG0449	M	1	1	1	2	1	1	1	2	2	1	1	1	2	1	1	1	2	2	1	1	1	2	1	1	1	2	1	1	2	2	1	1	2	1	1	1	1	1	Glucosamine 6-phosphate synthetase, contains amidotransferase and phosphosugar isomerase domains
COG0450	O	1	1	1	1	0	1	2	1	1	1	1	1	1	2	2	1	1	1	2	2	1	1	1	1	1	1	1	1	1	1	1	1	1	1	1	1	1	1	Peroxiredoxin
COG0451	MG	5	13	15	10	13	13	9	13	14	13	14	13	11	16	11	5	15	14	8	9	13	13	13	15	14	15	13	9	9	12	14	13	12	14	9	15	11	12	Nucleoside-diphosphate-sugar epimerases
COG0452	H	1	1	2	2	1	1	1	1	2	2	2	1	1	1	1	1	2	2	1	1	1	2	2	2	2	2	1	1	2	2	1	1	3	2	1	1	1	1	Phosphopantothenoylcysteine synthetase/decarboxylase
COG0454	KR	7	12	12	10	9	12	7	10	12	8	10	16	7	13	7	6	11	11	9	6	7	7	10	11	9	10	8	7	8	8	9	10	12	8	10	7	8	9	Histone acetyltransferase HPA2 and related acetyltransferases
COG0455	D	0	0	0	0	0	0	0	0	0	0	0	0	0	0	0	0	0	0	0	0	0	1	0	0	0	0	0	0	0	0	0	0	0	0	0	0	0	0	ATPases involved in chromosome partitioning
COG0456	R	5	6	5	7	4	6	8	7	6	8	6	8	8	8	8	10	6	7	7	6	5	8	8	8	8	6	7	6	6	7	7	7	6	8	6	9	8	7	Acetyltransferases
COG0457	R	7	8	10	14	11	8	6	14	9	11	13	9	14	20	9	12	10	18	7	11	8	11	12	11	11	13	9	17	11	11	11	11	10	7	14	8	10	12	FOG: TPR repeat
COG0458	EF	3	3	3	3	3	3	3	3	3	3	3	3	3	3	3	3	3	3	3	3	3	3	3	3	3	3	3	3	3	3	3	3	4	5	3	3	3	3	Carbamoylphosphate synthase large subunit (split gene in MJ)
COG0459	O	2	2	2	3	3	2	2	4	2	2	2	3	3	2	2	2	2	2	2	2	2	3	2	3	3	2	2	3	3	2	5	2	2	2	2	2	2	2	Chaperonin GroEL (HSP60 family)
COG0460	E	1	1	1	1	1	1	1	1	1	2	1	1	2	1	1	1	2	0	1	1	1	0	1	1	2	2	1	1	2	2	2	1	1	2	1	1	1	1	Homoserine dehydrogenase
COG0461	F	1	1	1	1	1	1	1	1	1	1	1	1	1	1	1	1	1	1	1	1	1	1	1	1	1	1	1	1	1	1	1	1	1	1	1	1	1	1	Orotate phosphoribosyltransferase
COG0462	FE	2	2	2	2	1	2	2	2	3	2	2	1	2	2	1	2	2	2	2	1	2	2	2	2	2	2	2	2	3	2	2	2	2	2	2	2	2	2	Phosphoribosylpyrophosphate synthetase
COG0463	M	5	6	6	4	5	6	6	3	7	6	6	7	6	5	8	5	7	5	4	6	5	6	3	4	6	7	4	4	4	5	4	7	2	4	3	5	8	4	Glycosyltransferases involved in cell wall biogenesis
COG0464	O	1	4	4	2	0	4	1	2	1	1	2	2	0	3	2	0	4	2	2	2	0	2	1	4	1	2	1	1	1	0	0	2	1	1	0	1	0	1	ATPases of the AAA+ class
COG0465	O	1	1	1	1	1	1	2	1	1	2	1	2	4	2	1	1	1	1	2	1	1	1	2	2	2	1	2	2	2	1	2	1	2	2	1	2	1	3	ATP-dependent Zn proteases
COG0466	O	1	1	1	1	1	1	1	1	1	1	1	1	1	1	1	1	1	1	1	1	1	1	1	2	1	1	1	1	2	1	1	1	1	1	2	1	1	1	ATP-dependent Lon protease, bacterial type
COG0467	T	0	2	2	2	2	2	2	2	2	2	2	0	2	0	0	2	2	2	2	0	2	2	2	2	2	2	2	2	2	2	2	2	2	2	2	2	2	2	RecA-superfamily ATPases implicated in signal transduction
COG0468	L	1	1	1	1	1	1	1	1	1	1	1	1	1	1	1	1	1	1	1	1	1	1	1	1	1	1	1	1	1	1	1	1	1	1	1	1	1	1	RecA/RadA recombinase
COG0469	G	2	1	1	2	2	1	1	1	2	1	1	1	1	2	1	1	3	1	1	1	1	1	2	2	2	2	1	1	1	1	2	1	1	1	1	1	1	1	Pyruvate kinase
COG0470	L	0	0	0	0	0	0	0	0	0	0	0	0	1	1	0	0	0	0	0	0	0	0	0	0	0	0	0	0	0	0	0	1	1	0	0	0	0	0	ATPase involved in DNA replication
COG0471	P	0	0	0	0	1	0	1	0	0	0	0	1	0	1	2	0	0	0	1	0	1	0	0	0	0	0	0	0	0	0	0	0	0	0	0	0	1	0	Di- and tricarboxylate transporters
COG0472	M	1	2	2	2	3	2	2	2	2	2	2	2	2	2	2	1	2	2	2	2	2	2	2	2	2	2	2	2	2	2	2	2	2	2	2	2	2	2	UDP-N-acetylmuramyl pentapeptide phosphotransferase/UDP-N-acetylglucosamine-1-phosphate transferase
COG0473	CE	1	2	3	3	2	2	2	2	3	2	2	2	2	1	2	2	3	2	2	2	2	2	2	2	2	2	2	2	2	2	2	2	2	2	2	2	2	2	Isocitrate/isopropylmalate dehydrogenase
COG0474	P	2	2	2	2	2	2	5	2	3	4	2	2	2	1	2	2	3	2	3	2	3	2	4	3	3	3	3	2	2	3	4	2	5	5	2	3	4	3	Cation transport ATPase
COG0475	P	2	2	2	2	3	2	3	2	2	2	2	3	2	2	2	2	2	2	3	2	2	2	2	2	3	2	2	2	2	2	2	2	2	2	2	2	2	2	Kef-type K+ transport systems, membrane components
COG0476	H	1	1	1	1	1	1	1	1	1	1	1	1	1	1	2	2	1	1	1	1	2	1	1	1	1	1	1	1	1	1	1	1	1	1	1	1	1	1	Dinucleotide-utilizing enzymes involved in molybdopterin and thiamine biosynthesis family 2
COG0477	GEPR	28	61	63	55	69	60	50	57	60	49	59	75	53	41	64	51	54	59	49	48	54	58	55	56	55	50	54	57	54	56	54	55	52	44	61	48	58	55	Permeases of the major facilitator superfamily
COG0479	C	1	1	1	1	2	1	1	1	1	1	1	1	1	1	1	1	1	1	1	1	1	1	2	2	2	1	1	1	1	1	1	1	1	1	1	1	2	1	Succinate dehydrogenase/fumarate reductase, Fe-S protein subunit
COG0480	J	2	2	3	3	2	2	2	2	4	3	3	2	3	2	2	2	3	3	2	2	2	3	2	2	2	3	2	2	4	2	3	2	3	2	2	2	2	2	Translation elongation factors (GTPases)
COG0481	M	1	1	1	1	1	1	1	1	1	1	1	1	1	1	1	1	1	1	1	1	1	1	1	1	1	1	1	1	1	1	1	1	1	1	1	1	1	1	Membrane GTPase LepA
COG0482	J	1	1	1	1	1	1	1	1	1	1	1	1	1	1	1	1	1	1	1	1	1	1	1	1	1	1	1	1	1	1	1	1	1	1	1	1	1	1	Predicted tRNA(5-methylaminomethyl-2-thiouridylate) methyltransferase, contains the PP-loop ATPase domain
COG0483	G	3	3	3	3	3	3	3	3	3	4	3	3	3	3	3	3	4	3	3	3	3	3	3	3	4	3	3	3	3	3	3	4	3	3	3	3	3	3	Archaeal fructose-1,6-bisphosphatase and related enzymes of inositol monophosphatase family
COG0484	O	3	3	3	4	5	3	3	4	3	3	3	4	5	4	4	4	3	3	3	4	3	4	3	3	3	3	3	3	4	3	4	3	3	3	3	3	3	3	DnaJ-class molecular chaperone with C-terminal Zn finger domain
COG0486	R	1	1	1	2	1	1	1	1	1	1	1	1	1	1	1	1	1	1	1	1	1	1	1	1	1	2	1	1	1	1	2	1	1	2	1	1	1	1	Predicted GTPase
COG0488	R	5	6	6	5	5	6	5	6	9	6	5	5	5	6	6	5	9	8	5	5	5	5	5	5	6	6	5	5	6	6	5	6	5	5	8	4	5	5	ATPase components of ABC transporters with duplicated ATPase domains
COG0489	D	4	4	4	4	3	4	2	4	4	4	2	3	4	4	3	2	4	4	3	2	4	4	3	4	4	4	4	4	4	4	4	4	3	4	4	3	6	3	ATPases involved in chromosome partitioning
COG0491	R	5	8	8	8	14	8	8	8	8	9	8	12	8	7	8	8	8	8	8	10	9	8	8	9	7	8	9	8	8	9	8	8	8	9	8	9	10	8	Zn-dependent hydrolases, including glyoxylases
COG0492	O	2	3	3	3	6	3	3	3	3	3	3	3	3	4	4	2	3	3	3	4	4	4	3	3	3	3	3	3	3	3	3	3	3	3	3	3	4	3	Thioredoxin reductase
COG0493	ER	2	4	4	4	4	3	4	4	3	4	4	2	4	4	3	2	5	5	4	4	4	4	4	4	4	4	4	4	4	6	4	4	4	5	4	4	6	4	NADPH-dependent glutamate synthase beta chain and related oxidoreductases
COG0494	LR	11	11	11	11	10	11	12	11	11	11	11	10	10	11	10	11	11	11	12	12	10	11	11	11	11	11	11	11	11	12	11	11	11	11	11	11	10	10	NTP pyrophosphohydrolases including oxidative damage repair enzymes
COG0495	J	1	1	1	1	1	1	1	1	1	1	1	2	1	1	1	1	1	1	1	1	1	1	1	1	1	2	1	1	2	1	2	1	1	2	1	1	1	1	Leucyl-tRNA synthetase
COG0496	R	1	1	1	1	1	1	1	1	1	1	1	1	1	1	1	1	1	1	1	1	1	1	1	1	1	1	1	1	1	1	1	1	1	1	1	1	1	1	Predicted acid phosphatase
COG0497	L	1	1	2	2	1	1	1	2	3	2	2	1	3	1	1	1	3	3	1	1	2	1	1	2	3	2	1	1	2	2	2	3	2	1	1	2	1	1	ATPase involved in DNA repair
COG0498	E	1	1	1	2	3	1	1	2	1	1	1	1	2	1	1	1	1	2	1	2	1	1	1	1	1	1	1	1	2	1	2	2	1	1	1	1	1	1	Threonine synthase
COG0499	H	1	1	1	1	1	1	1	1	1	1	1	1	1	1	1	1	1	1	1	1	1	1	2	1	1	1	1	2	2	1	1	1	1	1	1	1	1	1	S-adenosylhomocysteine hydrolase
COG0500	QR	12	14	14	16	19	16	21	14	14	12	14	16	13	15	19	16	14	15	18	14	15	18	14	16	14	14	12	19	17	15	15	14	16	15	17	15	18	15	SAM-dependent methyltransferases
COG0501	O	3	2	2	2	1	2	2	2	2	2	2	2	2	5	2	2	2	2	2	2	3	2	2	2	3	2	2	2	2	2	2	2	2	2	2	2	2	2	Zn-dependent protease with chaperone function
COG0502	H	1	1	2	1	1	1	1	2	1	1	1	1	1	1	1	1	1	2	1	1	1	2	2	1	2	1	1	1	3	1	2	1	1	1	1	1	1	1	Biotin synthase and related enzymes
COG0503	F	2	1	1	1	1	1	1	1	1	1	1	1	1	2	2	1	1	1	1	1	1	1	2	1	1	1	1	1	1	1	1	1	1	1	1	1	1	1	Adenine/guanine phosphoribosyltransferases and related PRPP-binding proteins
COG0504	F	1	1	1	1	1	1	1	1	1	1	1	1	1	1	1	1	1	1	1	1	1	2	1	1	1	1	1	1	1	1	1	1	1	1	1	1	1	1	CTP synthase (UTP-ammonia lyase)
COG0505	EF	1	1	1	1	1	1	1	1	1	1	1	1	1	1	1	1	1	1	1	1	1	1	1	1	1	1	1	1	1	1	1	1	1	1	1	1	1	1	Carbamoylphosphate synthase small subunit
COG0506	E	1	1	1	1	2	1	1	1	1	1	1	2	1	1	1	1	1	1	1	1	1	1	1	1	1	1	1	1	1	1	1	1	1	1	1	1	1	1	Proline dehydrogenase
COG0507	L	1	1	1	1	1	1	1	1	1	1	1	3	1	3	4	3	1	1	1	1	3	1	1	2	1	1	1	1	1	1	1	1	1	1	1	1	1	1	ATP-dependent exoDNAse (exonuclease V), alpha subunit - helicase superfamily I member
COG0508	C	3	2	5	4	4	3	2	4	5	4	3	3	4	2	2	3	5	3	2	2	6	4	4	3	5	5	3	2	5	5	4	3	5	5	2	5	3	3	Pyruvate/2-oxoglutarate dehydrogenase complex, dihydrolipoamide acyltransferase (E2) component, and related enzymes
COG0509	E	1	1	1	1	1	1	1	1	1	1	1	2	1	1	1	1	1	1	1	1	1	1	1	1	1	1	1	1	1	1	1	1	1	1	1	1	1	1	Glycine cleavage system H protein (lipoate-binding)
COG0511	I	2	2	2	2	1	2	2	2	2	2	2	2	2	3	3	1	2	2	2	2	3	2	4	5	2	2	2	2	2	2	2	2	2	2	2	3	2	2	Biotin carboxyl carrier protein
COG0512	EH	1	1	1	1	1	1	1	1	1	1	1	1	1	1	1	2	1	1	1	1	1	1	1	1	1	1	1	1	1	1	1	1	1	0	1	1	1	1	Anthranilate/para-aminobenzoate synthases component II
COG0513	LKJ	4	4	4	4	4	4	4	4	4	4	5	4	4	4	6	6	7	4	5	4	5	5	4	4	4	6	4	4	5	5	4	4	4	4	4	4	4	4	Superfamily II DNA and RNA helicases
COG0514	L	0	1	1	1	1	1	1	1	1	1	1	1	1	1	1	1	1	1	1	1	1	1	1	1	1	1	1	1	1	1	1	1	1	1	1	1	1	1	Superfamily II DNA helicase
COG0515	RTKL	1	1	1	1	1	1	3	1	1	1	2	2	2	1	3	3	1	2	1	1	1	2	1	3	2	2	1	1	1	2	3	1	1	1	3	1	1	1	Serine/threonine protein kinase
COG0516	F	4	4	4	4	4	4	4	4	4	4	4	2	4	3	2	4	4	4	4	4	4	4	4	4	4	4	4	4	4	4	4	4	4	4	4	4	4	4	IMP dehydrogenase/GMP reductase
COG0517	R	3	5	5	5	6	5	5	5	5	5	5	4	8	4	7	6	5	5	5	6	5	5	5	5	5	5	5	5	5	5	5	5	5	7	5	5	5	5	FOG: CBS domain
COG0518	F	2	5	5	3	1	5	2	5	5	3	5	2	5	3	3	1	5	5	2	2	3	5	3	3	3	5	3	3	3	5	5	5	3	3	3	5	3	5	GMP synthase - Glutamine amidotransferase domain
COG0519	F	1	2	2	2	1	2	1	1	2	1	2	1	1	1	1	1	2	1	1	1	1	1	1	1	1	2	1	2	2	1	1	1	1	1	2	1	1	1	GMP synthase, PP-ATPase domain/subunit
COG0520	E	2	2	2	2	2	2	2	2	3	2	2	1	2	2	2	4	2	2	3	3	2	2	2	2	2	2	2	2	3	2	2	2	2	2	2	2	1	2	Selenocysteine lyase
COG0521	H	1	1	1	0	1	1	1	1	1	1	2	2	2	1	1	1	2	1	1	1	1	1	1	1	1	1	1	1	1	1	1	1	1	1	1	1	1	1	Molybdopterin biosynthesis enzymes
COG0522	J	1	1	1	1	1	1	1	1	1	1	1	1	1	1	1	1	1	1	1	1	1	1	1	1	1	1	1	1	1	1	1	1	1	1	1	1	1	1	Ribosomal protein S4 and related proteins
COG0523	R	1	5	5	5	3	5	5	5	5	4	5	5	5	3	3	3	5	6	5	4	4	5	4	4	4	5	4	5	5	4	4	5	4	4	5	4	5	4	Putative GTPases (G3E family)
COG0524	G	3	4	4	4	3	4	3	4	4	4	4	3	4	3	4	3	5	4	3	3	4	4	4	4	4	4	4	4	4	4	4	4	4	4	4	4	4	4	Sugar kinases, ribokinase family
COG0525	J	1	1	1	1	1	1	1	1	1	1	1	1	1	1	1	1	1	1	1	1	2	1	1	1	1	1	1	1	1	1	1	1	1	2	1	1	1	1	Valyl-tRNA synthetase
COG0526	OC	2	2	2	2	2	2	2	2	2	2	2	4	2	2	2	2	2	2	2	3	3	2	2	2	2	2	2	2	2	2	2	2	2	1	2	2	2	2	Thiol-disulfide isomerase and thioredoxins
COG0527	E	1	1	1	1	1	1	1	1	1	1	1	1	1	1	1	1	1	1	1	1	1	1	1	1	1	1	1	1	1	1	2	1	1	2	1	1	1	1	Aspartokinases
COG0528	F	3	4	4	4	1	4	1	4	4	3	4	1	4	3	1	4	4	4	1	1	3	4	3	3	3	4	3	3	3	4	4	4	3	3	4	3	2	3	Uridylate kinase
COG0529	P	1	1	1	1	1	1	1	1	1	1	1	2	1	1	1	1	1	1	1	1	1	1	1	1	1	2	1	1	1	1	1	1	1	1	1	1	1	1	Adenylylsulfate kinase and related kinases
COG0530	P	0	0	0	0	0	0	1	1	0	0	0	0	0	0	0	0	1	1	1	1	0	0	0	0	0	0	0	0	0	0	0	0	0	0	0	0	1	0	Ca2+/Na+ antiporter
COG0531	E	0	1	1	1	0	1	1	1	1	2	1	2	1	0	2	1	1	1	1	0	1	1	1	1	1	1	1	2	2	1	2	1	1	1	1	1	1	1	Amino acid transporters
COG0532	J	1	1	1	1	1	1	1	1	1	1	1	1	1	1	1	1	1	1	1	1	1	1	1	1	1	1	1	1	1	1	1	1	1	1	1	1	1	1	Translation initiation factor 2 (IF-2; GTPase)
COG0533	O	1	1	2	3	1	1	1	2	2	1	2	1	2	1	1	1	1	2	1	1	1	2	1	1	1	2	1	1	1	2	2	1	1	1	1	1	1	1	Metal-dependent proteases with possible chaperone activity
COG0534	V	2	4	4	4	5	4	4	4	4	4	4	3	5	4	2	4	6	5	4	4	4	4	5	5	4	6	4	4	5	5	4	4	4	5	4	5	4	4	Na+-driven multidrug efflux pump
COG0535	R	4	6	6	5	3	6	3	8	6	7	6	7	5	3	3	5	6	5	3	4	3	6	5	5	6	6	6	6	6	6	6	5	6	6	6	5	3	5	Predicted Fe-S oxidoreductases
COG0536	R	1	1	1	1	1	1	1	1	1	1	1	1	1	1	1	1	1	1	1	1	1	1	1	1	1	1	1	1	1	1	1	1	1	1	1	1	1	1	Predicted GTPase
COG0537	FGR	2	2	2	2	2	2	2	2	2	2	2	2	2	3	2	3	2	2	2	3	2	2	2	2	2	2	2	2	2	2	2	2	2	2	2	2	2	2	Diadenosine tetraphosphate (Ap4A) hydrolase and other HIT family hydrolases
COG0538	C	1	1	1	1	1	1	1	1	1	1	2	1	1	1	1	1	1	3	1	1	1	1	1	1	1	1	1	1	1	1	1	1	1	1	1	1	1	1	Isocitrate dehydrogenases
COG0539	J	1	1	1	1	1	1	1	1	1	1	1	1	1	1	1	1	1	2	1	1	1	1	1	1	1	1	1	1	1	1	1	1	1	1	1	1	1	1	Ribosomal protein S1
COG0540	F	1	1	1	1	1	1	1	1	1	1	1	1	1	1	1	1	1	1	1	1	1	1	1	1	1	1	1	1	1	1	1	1	1	1	1	1	1	1	Aspartate carbamoyltransferase, catalytic chain
COG0541	U	1	1	1	1	1	1	1	1	1	1	1	1	1	1	1	1	1	1	1	1	1	1	1	1	1	1	1	1	1	1	1	1	1	1	1	1	1	1	Signal recognition particle GTPase
COG0542	O	3	3	3	5	4	3	3	3	3	3	3	4	4	4	3	3	3	4	3	3	3	3	5	3	4	4	3	3	4	4	3	3	4	3	3	3	3	3	ATPases with chaperone activity, ATP-binding subunit
COG0543	HC	1	2	2	2	1	2	2	2	2	2	2	2	2	2	2	1	2	3	2	1	2	2	3	3	2	3	2	2	2	2	2	2	2	2	2	2	2	2	2-polyprenylphenol hydroxylase and related flavodoxin oxidoreductases
COG0544	O	1	1	1	1	1	1	1	1	1	1	1	1	1	1	1	1	1	1	1	1	1	1	1	1	1	1	1	1	1	1	1	1	1	1	1	1	1	1	FKBP-type peptidyl-prolyl cis-trans isomerase (trigger factor)
COG0545	O	1	1	1	1	1	1	1	1	1	1	1	1	1	1	1	2	1	1	1	1	1	1	1	1	1	1	1	1	1	1	1	1	1	1	1	1	1	1	FKBP-type peptidyl-prolyl cis-trans isomerases 1
COG0546	R	1	1	1	1	1	1	1	1	1	2	1	2	1	1	1	1	1	1	1	3	1	1	2	1	2	1	2	1	1	1	1	1	2	1	1	1	1	2	Predicted phosphatases
COG0547	E	1	1	1	1	1	1	1	1	1	1	1	1	1	1	1	1	3	1	1	1	1	1	1	1	1	2	1	1	2	1	1	1	1	1	1	1	1	1	Anthranilate phosphoribosyltransferase
COG0548	E	1	1	1	1	1	1	1	1	1	1	1	1	1	1	1	1	1	1	1	1	1	1	1	1	1	1	1	1	1	1	1	1	1	1	1	1	1	1	Acetylglutamate kinase
COG0549	E	0	0	0	0	0	0	0	0	0	0	0	1	0	0	0	0	0	0	0	0	0	0	0	0	0	0	0	0	0	0	0	0	0	0	0	0	0	0	Carbamate kinase
COG0550	L	1	1	2	1	1	1	1	1	2	1	1	2	1	1	1	1	2	1	1	1	1	1	1	1	1	1	1	1	1	1	1	1	1	1	1	1	1	1	Topoisomerase IA
COG0551	L	0	0	0	1	0	0	0	0	0	0	0	0	1	0	0	0	0	0	0	0	0	0	0	0	0	0	0	0	0	0	0	0	0	0	0	0	0	0	Zn-finger domain associated with topoisomerase type I
COG0552	U	1	1	1	1	1	1	1	1	1	1	1	1	1	1	1	1	1	1	1	1	1	1	1	1	1	1	1	1	1	1	2	1	1	1	1	1	1	1	Signal recognition particle GTPase
COG0554	C	1	1	1	1	1	1	1	1	1	1	1	2	1	1	1	2	1	1	1	1	1	1	1	1	1	1	1	1	1	1	1	1	1	1	1	1	1	1	Glycerol kinase
COG0555	O	2	2	2	2	3	2	3	2	2	2	2	2	2	2	3	2	2	2	3	3	1	2	2	2	2	2	2	2	2	2	2	2	2	2	2	2	1	2	ABC-type sulfate transport system, permease component
COG0556	L	1	1	1	1	1	1	1	1	1	1	1	1	1	1	1	1	1	1	1	1	1	1	1	1	1	1	1	1	1	1	1	1	1	1	1	1	1	1	Helicase subunit of the DNA excision repair complex
COG0557	K	1	1	1	1	1	1	1	1	1	1	1	1	1	1	1	1	1	1	1	1	1	1	1	1	1	1	1	1	1	1	1	1	1	1	1	1	1	1	Exoribonuclease R
COG0558	I	3	2	2	2	2	2	2	2	2	2	2	2	2	2	2	2	2	2	2	2	2	2	2	2	2	2	2	2	3	2	2	2	2	2	2	2	2	2	Phosphatidylglycerophosphate synthase
COG0559	E	9	20	21	23	39	20	17	23	21	22	21	26	22	16	14	21	21	21	17	25	21	24	20	24	23	21	22	23	27	22	22	21	21	21	23	21	22	21	Branched-chain amino acid ABC-type transport system, permease components
COG0560	E	1	1	1	1	2	1	1	1	1	1	1	1	1	2	2	1	1	1	1	1	3	1	1	1	1	1	3	1	1	1	1	1	1	1	1	1	1	1	Phosphoserine phosphatase
COG0561	R	0	1	1	1	1	1	1	1	1	1	1	1	2	1	1	1	1	1	1	1	1	1	1	1	1	1	1	1	1	1	1	1	1	1	1	1	1	1	Predicted hydrolases of the HAD superfamily
COG0563	F	1	1	1	1	1	1	1	1	1	1	1	1	1	1	1	1	1	1	2	1	1	1	1	1	1	1	1	1	1	1	1	1	1	1	1	1	1	1	Adenylate kinase and related kinases
COG0564	J	4	4	4	3	4	4	3	3	3	4	4	4	3	4	3	4	3	3	4	4	4	3	4	4	4	3	4	4	4	4	5	4	4	4	4	4	4	4	Pseudouridylate synthases, 23S RNA-specific
COG0565	J	1	1	1	1	1	1	0	1	1	1	1	1	1	1	1	1	2	2	1	1	1	2	1	1	1	1	1	1	1	2	1	1	1	1	1	1	1	1	rRNA methylase
COG0566	J	1	1	1	1	1	1	1	1	1	1	1	1	1	1	1	1	2	1	1	1	1	1	1	1	1	1	1	1	1	1	1	1	1	1	1	1	1	1	rRNA methylases
COG0567	C	1	1	1	1	1	1	1	1	1	1	1	1	1	1	1	1	1	1	1	1	1	1	1	1	1	1	1	1	1	1	1	1	1	1	1	1	1	1	2-oxoglutarate dehydrogenase complex, dehydrogenase (E1) component, and related enzymes
COG0568	K	3	3	2	3	3	3	3	3	2	2	3	2	2	3	3	3	3	3	3	4	2	3	2	2	3	3	4	3	2	3	2	2	3	3	4	3	3	4	DNA-directed RNA polymerase, sigma subunit (sigma70/sigma32)
COG0569	P	0	0	0	0	0	0	0	0	0	3	0	0	2	0	0	0	0	0	3	0	3	3	0	0	0	0	3	3	0	3	0	0	0	0	0	3	3	0	K+ transport systems, NAD-binding component
COG0571	K	1	1	1	1	1	1	1	1	1	1	1	1	1	1	1	1	1	1	1	1	1	1	1	1	1	1	1	1	1	1	1	1	1	1	1	1	1	1	dsRNA-specific ribonuclease
COG0572	F	0	0	0	0	0	0	0	0	0	0	0	0	0	0	0	0	0	0	0	0	0	0	0	1	0	0	0	0	0	0	0	0	0	0	0	0	0	0	Uridine kinase
COG0573	P	1	1	1	1	1	1	1	1	1	1	1	1	1	1	1	1	1	1	1	1	1	1	1	1	1	1	1	1	1	1	1	1	1	1	1	1	1	1	ABC-type phosphate transport system, permease component
COG0574	G	1	2	2	1	1	2	1	1	2	2	2	1	1	1	1	1	2	1	1	1	1	2	1	1	2	2	1	1	1	1	1	2	1	1	1	1	1	1	Phosphoenolpyruvate synthase/pyruvate phosphate dikinase
COG0575	I	1	1	1	1	1	1	1	1	1	1	1	1	1	1	1	1	2	1	1	1	1	1	1	1	2	1	1	1	2	2	2	1	1	2	1	1	1	1	CDP-diglyceride synthetase
COG0576	O	1	1	1	1	2	1	1	1	1	0	1	1	2	1	2	2	1	2	1	1	1	1	1	1	1	1	1	1	2	1	1	1	2	0	1	1	2	1	Molecular chaperone GrpE (heat shock protein)
COG0577	V	2	0	0	0	2	0	0	0	1	0	1	3	0	1	4	2	1	1	0	3	0	0	0	0	0	1	0	0	1	0	1	0	0	0	1	0	0	0	ABC-type antimicrobial peptide transport system, permease component
COG0578	C	1	1	1	1	1	1	1	1	1	1	1	1	1	1	1	2	1	1	1	1	1	1	1	2	1	1	1	1	1	1	1	1	1	1	1	1	1	1	Glycerol-3-phosphate dehydrogenase
COG0579	R	1	2	2	2	1	3	1	2	2	1	2	1	1	1	1	1	3	2	1	1	1	2	1	1	1	2	2	1	1	2	1	1	2	2	2	2	1	2	Predicted dehydrogenase
COG0580	G	0	1	1	0	1	1	0	0	1	1	1	1	0	0	0	2	1	0	0	0	0	1	0	1	0	1	1	0	0	1	0	1	0	1	0	0	1	0	Glycerol uptake facilitator and related permeases (Major Intrinsic Protein Family)
COG0581	P	1	1	1	1	1	1	1	1	1	1	1	1	1	1	1	1	1	1	1	1	1	1	1	1	1	1	1	1	1	1	1	1	1	1	1	1	1	1	ABC-type phosphate transport system, permease component
COG0582	L	3	5	5	1	2	5	3	2	5	1	2	12	4	6	6	2	5	4	8	4	3	6	6	8	3	2	1	1	1	3	3	4	3	4	9	7	3	2	Integrase
COG0583	K	9	26	29	28	30	27	25	29	29	28	30	63	30	16	33	15	35	32	27	25	31	28	32	30	28	33	26	25	30	30	30	27	29	26	26	27	30	26	Transcriptional regulator
COG0584	C	1	1	1	2	1	1	2	2	1	1	1	2	1	2	1	1	1	1	2	1	1	1	1	1	1	1	1	1	1	1	1	1	1	1	1	1	1	1	Glycerophosphoryl diester phosphodiesterase
COG0586	S	3	2	2	2	3	2	3	2	2	2	2	2	2	3	2	2	3	2	3	2	2	2	3	3	2	2	2	2	2	2	3	2	2	2	3	2	4	2	Uncharacterized membrane-associated protein
COG0587	L	2	3	6	3	2	3	3	4	5	4	5	3	3	3	2	2	5	6	2	2	3	4	3	3	4	4	2	3	6	3	6	4	4	4	3	4	2	3	DNA polymerase III, alpha subunit
COG0588	G	1	0	0	0	1	0	0	0	0	0	0	1	0	1	1	0	0	0	0	0	0	0	0	0	0	0	0	0	0	0	0	0	0	0	0	0	0	0	Phosphoglycerate mutase 1
COG0589	T	8	11	11	9	9	11	15	9	11	10	9	8	10	5	10	8	11	9	15	10	12	9	10	9	9	9	9	9	10	9	10	11	9	9	9	9	12	9	Universal stress protein UspA and related nucleotide-binding proteins
COG0590	FJ	1	2	2	2	1	2	1	2	2	2	2	1	2	1	1	1	2	2	1	2	1	2	1	2	1	2	2	2	3	2	2	2	1	2	2	2	1	1	Cytosine/adenosine deaminases
COG0591	ER	1	2	2	1	1	2	2	2	2	2	2	1	2	1	1	2	2	2	2	2	2	2	2	2	2	2	2	2	2	2	2	2	2	2	2	2	2	3	Na+/proline symporter
COG0592	L	1	1	1	1	1	1	2	1	1	1	2	1	1	1	1	1	1	1	1	1	1	1	1	1	1	2	2	1	1	1	1	1	1	1	1	1	1	1	DNA polymerase sliding clamp subunit (PCNA homolog)
COG0593	L	2	3	3	5	3	3	2	3	3	3	3	3	3	2	3	3	4	3	2	2	6	3	3	3	5	3	3	3	3	3	3	3	3	3	5	3	2	3	ATPase involved in DNA replication initiation
COG0594	J	1	1	1	1	1	1	1	1	1	1	1	1	1	1	1	1	1	1	1	1	1	1	1	1	1	1	1	1	1	1	1	1	1	1	1	1	1	1	RNase P protein component
COG0595	R	1	1	1	1	1	1	1	1	1	1	1	1	1	1	1	1	1	1	1	1	1	1	1	1	1	1	1	1	1	1	1	1	1	1	1	1	1	1	Predicted hydrolase of the metallo-beta-lactamase superfamily
COG0596	R	18	26	28	26	36	26	24	25	28	29	26	44	27	26	27	19	28	27	24	25	25	29	30	28	26	28	25	24	27	24	26	24	24	25	29	29	22	24	Predicted hydrolases or acyltransferases (alpha/beta hydrolase superfamily)
COG0597	MU	1	1	1	1	1	1	1	1	1	1	1	2	1	1	1	1	1	1	1	1	1	1	1	1	1	1	1	1	1	1	1	1	1	1	1	1	1	1	Lipoprotein signal peptidase
COG0598	P	2	2	2	2	2	2	2	2	2	2	2	2	2	2	2	1	2	2	2	2	2	2	2	2	2	2	2	2	2	2	2	2	2	2	2	2	3	2	Mg2+ and Co2+ transporters
COG0599	S	2	3	3	3	2	3	3	3	3	2	3	3	2	2	1	2	3	3	3	3	3	3	4	2	2	3	2	2	2	3	2	2	3	2	3	2	3	3	Uncharacterized homolog of gamma-carboxymuconolactone decarboxylase subunit
COG0600	P	2	15	15	16	23	16	12	17	16	16	16	21	18	7	5	4	16	14	12	15	11	18	13	16	21	16	15	19	20	13	19	14	15	16	17	15	13	13	ABC-type nitrate/sulfonate/bicarbonate transport system, permease component
COG0601	EP	0	7	8	8	8	7	7	9	8	7	7	8	10	0	4	3	8	7	8	10	7	10	8	8	10	9	7	8	9	7	10	7	8	7	7	8	7	7	ABC-type dipeptide/oligopeptide/nickel transport systems, permease components
COG0602	O	1	1	2	1	1	1	1	2	1	1	1	1	1	1	1	1	2	2	1	1	1	2	1	2	2	1	1	1	2	1	2	2	2	0	1	1	1	1	Organic radical activating enzymes
COG0603	R	1	2	2	2	1	2	1	2	2	1	2	1	2	1	1	2	2	2	1	2	1	3	1	1	1	2	1	2	2	1	2	2	1	1	2	1	1	1	Predicted PP-loop superfamily ATPase
COG0604	CR	8	13	14	15	12	13	12	14	14	13	13	21	14	9	10	11	16	17	12	11	13	13	13	14	16	18	13	13	14	14	14	15	13	14	13	14	11	13	NADPH:quinone reductase and related Zn-dependent oxidoreductases
COG0605	P	1	1	1	1	2	1	2	1	1	1	1	1	2	2	2	1	1	1	2	2	1	2	1	1	1	1	1	1	1	1	1	1	1	1	1	1	1	1	Superoxide dismutase
COG0606	O	1	1	2	2	1	1	1	1	3	2	2	1	1	1	1	1	3	3	1	1	1	1	3	2	3	2	1	1	2	3	1	2	1	1	1	2	1	1	Predicted ATPase with chaperone activity
COG0607	P	5	4	4	4	3	4	4	4	4	4	4	5	4	5	5	4	4	4	4	4	4	4	4	4	4	4	4	4	4	4	4	4	4	4	4	4	4	4	Rhodanese-related sulfurtransferase
COG0608	L	1	1	1	1	1	1	1	1	1	1	1	1	1	1	1	1	1	1	1	1	1	1	1	1	1	1	1	1	1	1	2	1	1	1	1	1	1	1	Single-stranded DNA-specific exonuclease
COG0609	P	4	4	4	4	3	4	4	4	6	3	3	2	3	4	5	4	7	5	4	3	4	4	4	4	4	4	4	4	4	5	5	4	3	4	3	5	4	4	ABC-type Fe3+-siderophore transport system, permease component
COG0610	V	0	0	0	0	0	0	0	0	0	0	0	2	1	0	1	0	0	1	0	1	1	0	0	1	1	0	1	0	0	1	1	0	0	0	0	1	0	0	Type I site-specific restriction-modification system, R (restriction) subunit and related helicases
COG0611	H	1	1	2	1	1	1	1	1	1	1	1	1	1	1	1	1	2	3	1	1	1	1	1	1	1	2	1	1	1	1	1	1	1	1	1	1	1	1	Thiamine monophosphate kinase
COG0612	R	3	3	3	3	3	3	3	4	3	3	3	3	3	3	3	3	4	4	3	3	3	3	3	3	3	4	3	3	3	3	3	3	3	3	3	3	3	3	Predicted Zn-dependent peptidases
COG0613	R	0	0	0	0	0	0	0	0	0	0	0	0	2	0	0	0	0	0	0	0	0	0	0	0	0	0	0	0	0	0	0	0	0	0	2	0	0	0	Predicted metal-dependent phosphoesterases (PHP family)
COG0614	P	2	4	4	3	2	4	4	4	4	3	3	3	3	3	4	3	4	4	4	2	3	4	4	3	3	3	4	4	4	5	4	4	3	4	3	4	4	4	ABC-type Fe3+-hydroxamate transport system, periplasmic component
COG0615	MI	0	0	0	0	0	0	0	0	0	0	0	0	1	0	0	0	0	0	0	0	1	0	0	0	0	1	0	0	0	0	1	0	0	0	0	0	0	0	Cytidylyltransferase
COG0616	OU	2	2	2	2	3	2	3	2	2	2	3	2	2	2	3	2	3	2	2	2	2	2	4	3	2	3	3	2	2	2	2	2	2	2	2	2	2	2	Periplasmic serine proteases (ClpP class)
COG0617	J	1	1	1	1	1	1	1	1	1	1	1	1	1	1	1	1	1	1	1	1	1	1	1	1	1	1	1	1	1	1	1	1	1	1	1	1	1	1	tRNA nucleotidyltransferase/poly(A) polymerase
COG0619	P	0	0	0	0	0	0	0	0	0	0	0	2	0	2	3	0	0	0	0	1	0	0	0	0	0	0	0	0	0	0	0	0	0	0	0	0	0	0	ABC-type cobalt transport system, permease component CbiQ and related transporters
COG0620	E	3	4	4	4	3	4	2	2	4	2	4	3	2	4	4	2	4	5	2	2	4	4	4	3	4	4	2	2	3	3	3	4	5	2	4	2	4	4	Methionine synthase II (cobalamin-independent)
COG0621	J	3	3	3	3	3	3	3	3	3	3	3	3	3	4	3	3	4	3	3	3	3	3	3	3	3	3	3	3	4	3	3	3	3	3	3	5	3	3	2-methylthioadenine synthetase
COG0622	R	1	0	0	0	1	1	0	0	0	0	0	2	0	0	0	4	0	0	0	1	0	0	2	0	0	0	0	0	1	0	0	2	0	1	0	0	2	0	Predicted phosphoesterase
COG0623	I	4	3	4	3	3	3	2	3	3	3	4	4	3	3	3	3	4	3	3	3	3	3	3	4	3	5	3	3	3	4	3	3	3	3	3	3	3	3	Enoyl-[acyl-carrier-protein] reductase (NADH)
COG0624	E	3	7	7	7	7	7	7	7	7	9	7	12	7	3	7	6	7	7	7	8	7	7	7	8	8	7	7	7	8	8	8	7	7	9	7	8	11	8	Acetylornithine deacetylase/Succinyl-diaminopimelate desuccinylase and related deacylases
COG0625	O	9	16	17	15	19	17	16	16	17	16	15	30	17	13	13	15	17	17	17	19	18	17	18	15	17	17	15	15	18	15	16	17	17	15	16	15	19	16	Glutathione S-transferase
COG0626	E	3	5	8	4	3	5	3	7	6	5	6	3	4	2	2	2	6	4	3	3	3	6	4	4	4	8	5	5	6	5	6	5	4	5	5	5	3	3	Cystathionine beta-lyases/cystathionine gamma-synthases
COG0627	R	0	0	0	0	0	0	0	0	0	0	0	1	0	1	1	0	0	0	0	0	0	0	0	0	0	0	0	0	0	0	0	0	0	0	0	0	0	0	Predicted esterase
COG0628	R	4	4	5	4	4	4	3	6	5	4	5	5	5	3	4	3	6	6	3	3	4	4	4	4	4	6	3	4	7	5	6	5	3	4	5	5	4	3	Predicted permease
COG0629	L	1	1	1	1	1	1	1	2	1	1	2	3	1	1	1	1	1	1	1	1	1	1	3	3	1	2	2	1	1	1	1	1	1	1	1	1	1	1	Single-stranded DNA-binding protein
COG0630	NU	0	0	0	0	0	0	0	0	0	0	0	1	0	0	0	0	0	0	0	0	0	0	0	0	0	0	0	0	0	0	0	0	0	0	0	0	0	0	Type IV secretory pathway, VirB11 components, and related ATPases involved in archaeal flagella biosynthesis
COG0631	T	0	1	1	1	0	1	2	1	1	1	1	0	1	0	0	0	1	1	1	0	1	1	1	1	1	1	1	1	1	1	1	1	1	1	1	1	1	1	Serine/threonine protein phosphatase
COG0632	L	1	1	2	1	1	1	1	1	2	1	2	0	1	1	1	1	1	1	1	1	1	2	1	1	1	2	1	1	2	1	2	1	1	1	1	1	1	1	Holliday junction resolvasome, DNA-binding subunit
COG0633	C	2	5	6	4	3	5	5	5	5	4	5	3	5	2	2	2	6	6	5	3	4	5	5	5	5	5	4	5	5	5	5	5	5	3	4	4	3	5	Ferredoxin
COG0635	H	3	3	3	3	3	3	3	3	3	3	4	2	3	3	4	3	3	4	3	4	3	3	4	3	3	4	3	3	3	3	3	3	3	3	3	3	3	3	Coproporphyrinogen III oxidase and related Fe-S oxidoreductases
COG0636	C	1	1	1	1	1	1	1	1	1	1	1	2	1	1	1	1	1	2	1	1	1	1	1	1	1	1	1	1	1	1	1	1	1	1	2	1	1	1	F0F1-type ATP synthase, subunit c/Archaeal/vacuolar-type H+-ATPase, subunit K
COG0637	R	4	3	3	3	3	3	3	3	3	3	3	3	3	3	3	3	3	3	3	3	3	3	4	4	4	4	3	3	3	3	3	3	4	3	3	4	4	4	Predicted phosphatase/phosphohexomutase
COG0639	T	0	1	1	1	1	1	3	2	1	2	1	1	1	1	1	1	1	1	3	1	1	1	1	1	1	1	2	1	1	1	1	1	1	1	2	1	3	1	Diadenosine tetraphosphatase and related serine/threonine protein phosphatases
COG0640	K	3	9	9	8	4	9	8	7	9	6	8	10	8	6	6	10	9	8	10	8	8	9	8	9	6	8	6	8	8	7	7	8	8	6	8	6	8	8	Predicted transcriptional regulators
COG0641	R	0	0	0	1	1	0	0	0	0	1	0	2	0	0	3	0	0	0	0	0	1	0	1	0	1	0	1	0	0	0	0	0	1	0	0	0	0	1	Arylsulfatase regulator (Fe-S oxidoreductase)
COG0642	T	28	38	39	39	44	39	37	38	41	38	40	49	39	44	47	36	43	40	37	43	37	39	37	43	41	43	40	35	35	39	36	37	42	42	40	41	38	40	Signal transduction histidine kinase
COG0643	NT	7	8	5	10	6	6	6	5	5	11	4	11	4	10	9	4	7	5	7	4	4	6	12	10	9	8	6	8	7	9	7	5	11	5	10	10	9	8	Chemotaxis protein histidine kinase and related kinases
COG0644	C	3	4	3	4	4	4	4	3	4	5	3	4	3	3	3	3	6	6	4	3	4	3	4	4	4	7	4	3	4	4	3	3	4	4	4	4	4	4	Dehydrogenases (flavoproteins)
COG0645	R	1	1	1	1	1	1	1	1	1	1	1	1	1	1	1	1	1	1	1	1	1	1	1	1	1	1	1	1	1	1	1	0	1	1	1	1	1	1	Predicted kinase
COG0646	E	1	1	1	1	1	1	1	1	1	1	1	1	1	1	1	1	1	1	1	1	1	1	1	1	1	1	1	1	1	1	1	1	1	1	1	1	1	1	Methionine synthase I (cobalamin-dependent), methyltransferase domain
COG0647	G	1	1	1	0	1	1	1	1	1	1	1	1	1	1	1	1	1	1	1	1	1	1	1	1	1	1	1	1	1	1	1	1	1	1	1	1	1	1	Predicted sugar phosphatases of the HAD superfamily
COG0648	L	0	0	0	0	0	0	0	0	0	0	0	0	0	0	1	0	0	0	0	0	0	0	0	0	0	0	0	0	0	0	0	0	0	0	0	0	0	0	Endonuclease IV
COG0649	C	2	2	2	2	2	2	2	2	2	2	2	3	2	2	2	2	2	2	2	2	2	2	2	2	2	2	2	2	2	2	2	2	2	2	2	2	2	2	NADH:ubiquinone oxidoreductase 49 kD subunit 7
COG0650	C	1	0	0	0	1	0	0	0	0	0	0	3	0	1	3	1	0	0	0	1	0	0	0	0	0	0	0	0	0	0	0	0	0	0	0	0	0	0	Formate hydrogenlyase subunit 4
COG0651	CP	2	1	1	1	4	1	5	2	2	1	2	5	1	3	8	3	2	2	5	3	1	1	1	1	1	1	1	1	3	1	1	2	1	1	1	1	1	1	Formate hydrogenlyase subunit 3/Multisubunit Na+/H+ antiporter, MnhD subunit
COG0652	O	2	2	2	2	2	2	2	2	2	2	2	2	2	2	2	2	2	2	2	2	2	2	2	2	2	2	2	2	2	2	2	2	2	2	2	2	2	2	Peptidyl-prolyl cis-trans isomerase (rotamase) - cyclophilin family
COG0653	U	1	1	1	1	1	1	1	1	1	1	1	2	1	2	3	1	1	2	1	1	1	1	1	1	2	1	1	1	2	1	2	1	1	1	1	1	1	1	Preprotein translocase subunit SecA (ATPase, RNA helicase)
COG0654	HC	3	6	9	8	11	6	7	8	7	7	9	18	10	7	4	5	8	8	6	8	6	9	9	6	9	7	6	7	10	8	9	8	7	7	6	7	9	6	2-polyprenyl-6-methoxyphenol hydroxylase and related FAD-dependent oxidoreductases
COG0655	R	1	1	1	1	1	1	2	1	1	1	1	0	1	1	1	1	1	1	1	1	1	1	1	1	1	1	1	1	1	1	1	1	1	1	1	1	1	1	Multimeric flavodoxin WrbA
COG0656	R	2	3	3	3	2	3	3	3	3	3	3	5	4	2	2	3	3	3	3	3	3	3	3	3	3	3	3	3	3	3	3	3	3	3	3	3	3	3	Aldo/keto reductases, related to diketogulonate reductase
COG0657	I	1	3	3	3	4	3	4	3	3	3	3	3	3	2	0	1	3	3	3	4	3	3	4	3	3	3	3	3	3	3	3	3	3	3	3	3	5	4	Esterase/lipase
COG0658	R	1	2	2	2	2	2	2	2	2	1	2	2	2	2	2	2	2	2	2	2	2	2	2	2	3	2	2	2	2	2	2	2	2	2	2	1	2	2	Predicted membrane metal-binding protein
COG0659	P	1	1	1	1	0	1	1	1	1	1	1	3	1	0	0	0	1	1	1	0	1	1	1	1	1	1	1	1	1	1	1	1	1	1	1	1	1	1	Sulfate permease and related transporters (MFS superfamily)
COG0661	R	2	1	2	1	1	1	2	1	1	1	3	1	1	2	1	2	2	1	2	2	3	1	1	1	1	1	1	1	1	1	1	1	1	1	1	1	2	1	Predicted unusual protein kinase
COG0662	G	1	5	4	5	5	5	5	4	5	4	5	3	4	2	3	2	4	5	6	3	4	3	4	4	4	5	3	2	2	5	6	5	4	5	5	5	6	4	Mannose-6-phosphate isomerase
COG0663	R	1	1	1	1	1	1	1	1	1	1	1	1	1	1	1	1	1	1	1	1	1	1	1	2	1	1	1	1	1	1	1	1	1	1	1	1	1	1	Carbonic anhydrases/acetyltransferases, isoleucine patch superfamily
COG0664	T	9	17	18	17	18	18	13	18	19	17	16	17	17	15	14	17	18	18	13	16	13	18	16	16	17	18	17	17	18	17	18	17	17	17	18	16	13	17	cAMP-binding proteins - catabolite gene activator and regulatory subunit of cAMP-dependent protein kinases
COG0665	E	3	7	9	6	7	7	5	7	8	7	7	10	8	3	4	5	11	8	5	9	6	9	7	8	7	10	6	7	8	8	8	5	6	6	7	6	6	6	Glycine/D-amino acid oxidases (deaminating)
COG0666	R	0	0	0	0	0	0	0	0	0	0	0	0	1	0	0	0	0	0	0	0	0	0	0	0	0	0	0	0	0	0	0	0	0	0	0	0	0	0	FOG: Ankyrin repeat
COG0667	C	1	3	3	3	3	3	2	3	3	3	3	7	3	2	4	1	3	3	2	1	3	3	4	3	3	3	3	4	3	3	3	3	3	4	3	3	2	3	Predicted oxidoreductases (related to aryl-alcohol dehydrogenases)
COG0668	M	1	1	1	1	1	1	2	1	1	1	1	2	1	2	1	2	1	1	2	1	2	1	1	1	1	1	1	1	1	1	1	1	1	1	1	1	2	1	Small-conductance mechanosensitive channel
COG0669	H	1	1	1	1	1	1	1	1	1	1	1	1	1	1	1	1	1	1	1	1	1	1	1	1	1	1	1	1	1	1	1	1	1	1	1	1	1	1	Phosphopantetheine adenylyltransferase
COG0670	R	1	1	1	1	2	1	1	1	1	1	1	1	1	1	3	1	1	1	1	1	1	1	2	1	1	1	1	1	1	2	1	1	1	2	1	1	1	1	Integral membrane protein, interacts with FtsH
COG0671	I	1	1	1	1	1	2	1	1	1	1	1	2	1	1	1	1	1	1	1	3	2	1	1	2	1	1	1	2	2	1	1	1	1	1	1	1	1	1	Membrane-associated phospholipid phosphatase
COG0672	P	0	1	1	1	1	1	0	1	1	1	1	2	1	1	3	1	1	1	0	0	1	1	1	1	1	1	1	1	1	1	1	2	1	1	1	1	1	1	High-affinity Fe2+/Pb2+ permease
COG0673	R	1	2	2	2	4	2	3	2	3	2	2	4	2	3	1	2	2	2	2	3	2	2	2	3	2	2	2	2	2	3	2	2	2	2	2	2	2	2	Predicted dehydrogenases and related proteins
COG0674	C	3	3	3	3	3	3	3	3	3	3	3	2	3	4	3	5	3	3	3	3	3	3	3	3	4	3	3	3	4	3	3	3	3	4	3	3	3	3	Pyruvate:ferredoxin oxidoreductase and related 2-oxoacid:ferredoxin oxidoreductases, alpha subunit
COG0675	L	0	0	0	0	0	1	0	0	0	0	0	0	0	0	0	0	0	0	0	0	0	0	0	0	0	0	0	1	0	0	0	0	0	0	0	0	0	1	Transposase and inactivated derivatives
COG0677	M	1	0	0	0	0	0	0	0	0	0	0	0	0	0	0	0	0	0	0	1	0	0	0	0	0	0	1	0	0	2	0	0	0	0	0	0	0	0	UDP-N-acetyl-D-mannosaminuronate dehydrogenase
COG0678	O	1	1	1	1	1	1	1	1	1	1	1	1	1	1	1	1	1	1	1	1	1	1	1	1	1	1	1	1	1	1	1	1	1	1	1	1	1	1	Peroxiredoxin
COG0679	R	2	1	1	1	2	1	1	1	1	1	1	4	1	2	3	1	1	1	1	1	1	2	1	1	1	1	1	1	1	1	1	1	1	2	1	1	1	1	Predicted permeases
COG0680	C	1	1	1	1	0	1	1	1	1	1	1	2	1	1	2	1	1	1	1	0	1	1	1	1	1	1	1	1	1	1	1	1	1	1	1	1	1	1	Ni,Fe-hydrogenase maturation factor
COG0681	U	1	2	2	2	2	2	2	2	2	2	2	2	2	1	2	1	2	2	2	2	2	2	2	2	2	2	2	2	2	2	2	2	2	2	2	2	2	2	Signal peptidase I
COG0682	M	1	1	1	1	1	1	1	1	1	1	1	1	1	1	1	1	1	1	1	1	1	1	1	1	1	1	1	1	1	1	1	1	1	1	1	1	1	1	Prolipoprotein diacylglyceryltransferase
COG0683	E	15	40	39	43	73	40	38	42	40	42	40	47	41	26	19	39	41	40	36	43	42	42	41	43	42	40	41	42	44	41	42	39	40	40	43	40	45	39	ABC-type branched-chain amino acid transport systems, periplasmic component
COG0684	H	1	3	3	4	2	3	2	4	4	2	4	3	3	2	4	3	4	4	2	3	3	4	3	4	4	4	3	3	4	3	4	5	3	3	3	3	2	3	Demethylmenaquinone methyltransferase
COG0685	E	1	1	1	1	1	1	1	1	1	1	1	1	1	1	1	1	1	1	1	1	1	1	1	1	1	1	1	1	1	1	1	1	1	1	1	1	1	1	5,10-methylenetetrahydrofolate reductase
COG0687	E	1	2	2	2	2	2	1	2	2	2	2	1	4	1	1	2	2	2	1	1	2	2	2	2	2	2	2	2	2	2	2	2	2	2	2	2	2	2	Spermidine/putrescine-binding periplasmic protein
COG0688	I	1	1	1	1	1	1	1	1	1	1	1	1	1	1	1	1	1	1	1	1	1	1	1	1	1	1	1	1	1	1	1	1	1	1	1	1	1	1	Phosphatidylserine decarboxylase
COG0689	J	1	1	1	1	1	1	1	2	1	1	1	1	1	1	1	1	1	1	1	1	1	1	1	2	1	2	1	1	2	1	1	1	1	2	1	1	1	1	RNase PH
COG0690	U	1	1	1	1	1	1	1	1	1	1	1	1	1	1	1	1	1	1	1	1	1	1	1	1	1	1	1	1	1	1	1	1	1	1	1	1	1	1	Preprotein translocase subunit SecE
COG0691	O	1	1	1	1	1	1	1	1	1	1	1	1	1	1	1	1	1	1	1	1	1	1	1	1	1	1	1	1	1	1	1	1	1	1	1	1	1	1	tmRNA-binding protein
COG0693	R	1	2	2	2	1	2	2	2	2	1	2	1	2	0	1	1	2	2	2	2	2	2	1	1	1	2	1	2	2	3	1	2	1	2	2	1	1	1	Putative intracellular protease/amidase
COG0694	O	2	3	3	3	2	3	2	3	3	3	3	2	3	2	2	2	3	3	2	2	2	3	3	3	3	3	3	2	2	3	3	3	3	3	3	3	3	3	Thioredoxin-like proteins and domains
COG0695	O	1	1	1	1	1	1	1	1	1	1	1	3	2	1	1	1	1	1	1	1	1	1	1	1	1	1	1	1	1	1	1	1	1	1	1	1	1	1	Glutaredoxin and related proteins
COG0696	G	0	1	1	1	0	1	1	1	1	1	1	0	1	0	0	1	1	1	1	1	1	1	1	1	1	1	1	1	1	1	1	1	1	1	1	1	1	1	Phosphoglyceromutase
COG0697	GER	9	13	13	14	13	12	14	13	13	14	13	18	13	13	13	16	13	14	14	14	14	14	19	14	13	15	12	12	13	13	13	13	15	14	13	14	14	13	Permeases of the drug/metabolite transporter (DMT) superfamily
COG0701	R	0	1	1	1	0	1	1	0	1	0	1	0	2	1	1	1	2	1	1	1	1	1	1	1	0	2	0	1	1	0	0	1	1	1	1	0	0	0	Predicted permeases
COG0702	MG	3	4	4	4	6	4	3	4	4	4	4	3	5	3	4	4	4	4	4	3	3	4	5	4	5	4	4	4	4	4	4	4	4	4	3	4	4	4	Predicted nucleoside-diphosphate-sugar epimerases
COG0703	E	2	2	2	2	2	2	2	2	2	3	1	2	2	2	2	2	2	2	2	2	2	2	2	2	2	2	2	2	1	2	1	2	2	1	2	2	2	2	Shikimate kinase
COG0704	P	1	1	1	1	1	1	1	1	1	1	1	1	1	1	1	1	1	1	1	1	1	1	1	1	1	1	1	1	1	1	1	1	2	1	1	1	1	1	Phosphate uptake regulator
COG0705	R	1	1	2	1	2	1	1	1	2	1	1	1	1	1	1	1	2	1	1	1	2	1	1	2	2	2	1	1	2	1	1	1	1	1	1	1	1	1	Uncharacterized membrane protein (homolog of Drosophila rhomboid)
COG0706	U	1	1	1	1	1	1	1	1	1	1	1	1	1	1	1	1	1	1	1	1	1	1	1	1	1	1	1	1	1	1	1	1	1	1	1	1	1	1	Preprotein translocase subunit YidC
COG0707	M	1	1	2	4	2	1	1	3	2	1	2	1	2	1	1	1	2	3	1	1	2	2	1	1	3	2	1	1	2	3	3	3	2	1	1	2	1	1	UDP-N-acetylglucosamine:LPS N-acetylglucosamine transferase
COG0708	L	2	3	3	4	3	3	3	3	3	3	3	2	3	3	3	3	4	3	3	4	2	3	4	3	3	3	3	3	3	2	3	3	3	3	3	3	3	3	Exonuclease III
COG0710	E	0	0	0	0	0	0	0	0	0	0	0	0	0	0	0	0	0	0	0	0	0	0	0	0	0	0	0	0	0	0	0	0	0	0	0	0	0	0	3-dehydroquinate dehydratase
COG0711	C	2	2	3	1	2	2	2	3	2	1	1	3	2	2	2	2	3	4	2	2	2	2	3	2	2	2	2	2	3	2	2	2	2	1	3	2	2	2	F0F1-type ATP synthase, subunit b
COG0712	C	1	1	1	1	1	1	1	1	1	1	1	1	1	1	1	1	1	1	1	1	1	1	1	1	1	2	1	1	1	1	1	1	1	1	1	1	1	1	F0F1-type ATP synthase, delta subunit (mitochondrial oligomycin sensitivity protein)
COG0713	C	2	2	2	2	2	2	2	2	2	2	2	3	2	2	2	2	2	2	2	2	2	2	2	2	2	2	2	2	2	2	2	2	2	2	2	2	2	2	NADH:ubiquinone oxidoreductase subunit 11 or 4L (chain K)
COG0714	R	7	6	6	6	6	6	7	6	7	6	6	7	5	8	6	6	7	6	6	5	7	6	7	7	7	7	6	6	6	6	6	6	7	6	6	6	6	7	MoxR-like ATPases
COG0715	P	3	17	17	15	24	18	13	19	19	19	18	18	21	10	6	4	19	14	13	16	12	21	16	18	23	19	18	20	21	16	20	14	19	18	19	19	14	15	ABC-type nitrate/sulfonate/bicarbonate transport systems, periplasmic components
COG0716	C	0	1	1	1	1	1	1	1	1	1	1	0	1	1	2	0	1	1	1	1	1	1	1	1	1	1	1	1	1	1	1	1	1	1	1	1	1	1	Flavodoxins
COG0717	F	2	2	2	1	2	2	2	2	2	1	2	2	2	2	3	2	2	2	2	2	2	2	2	2	2	2	2	2	2	2	2	2	3	2	2	2	2	2	Deoxycytidine deaminase
COG0718	S	1	1	1	1	1	1	2	1	1	1	1	1	1	1	1	1	1	1	1	1	1	1	1	1	1	1	1	1	1	1	1	1	1	1	1	1	1	1	Uncharacterized protein conserved in bacteria
COG0719	O	2	2	2	2	2	2	2	2	3	2	2	2	2	2	2	2	2	2	2	2	2	2	2	2	2	2	2	2	2	2	2	2	2	2	2	2	2	2	ABC-type transport system involved in Fe-S cluster assembly, permease component
COG0720	H	1	1	1	1	1	1	1	1	1	1	1	1	1	1	1	1	1	1	1	1	1	1	1	1	1	1	1	1	2	1	1	1	1	1	1	1	1	1	6-pyruvoyl-tetrahydropterin synthase
COG0721	J	1	1	1	1	1	1	1	1	1	1	1	1	1	1	1	1	1	1	1	1	1	1	1	1	1	1	1	1	1	1	1	1	1	1	1	1	1	1	Asp-tRNAAsn/Glu-tRNAGln amidotransferase C subunit
COG0722	E	1	1	1	1	1	1	1	1	1	1	1	0	1	0	0	1	1	1	1	0	1	1	1	1	1	1	1	1	1	1	1	1	1	1	1	1	1	1	3-deoxy-D-arabino-heptulosonate 7-phosphate (DAHP) synthase
COG0723	C	2	2	2	2	2	2	2	2	2	2	2	6	2	3	3	2	2	2	2	2	3	2	2	3	2	2	2	2	2	2	2	2	2	2	2	2	3	2	Rieske Fe-S protein
COG0725	P	1	1	1	2	1	2	2	2	2	2	2	2	2	1	1	1	2	2	2	2	2	2	2	2	2	3	2	2	3	2	2	2	2	2	2	2	2	2	ABC-type molybdate transport system, periplasmic component
COG0726	G	4	6	6	6	8	6	6	6	6	6	6	9	6	6	6	6	6	6	6	6	6	6	6	6	6	6	6	6	6	6	6	6	6	6	6	6	6	6	Predicted xylanase/chitin deacetylase
COG0727	R	1	1	1	1	1	1	1	1	1	1	1	1	1	1	1	1	1	1	0	1	0	1	1	1	1	1	1	1	1	1	1	1	1	1	1	1	1	1	Predicted Fe-S-cluster oxidoreductase
COG0728	R	3	2	2	2	2	2	2	3	2	2	2	2	2	2	2	2	3	2	2	2	2	2	2	2	2	2	2	2	2	2	2	2	2	2	2	2	2	2	Uncharacterized membrane protein, putative virulence factor
COG0729	M	0	0	0	0	0	0	0	0	0	0	0	1	0	0	0	0	0	0	0	0	0	0	0	0	0	0	0	0	0	0	0	0	0	0	0	0	0	0	Outer membrane protein
COG0730	R	2	10	12	10	6	10	7	9	10	7	11	5	11	3	3	6	12	9	7	7	9	9	8	7	10	11	7	9	10	8	9	11	7	8	10	8	9	7	Predicted permeases
COG0731	C	0	0	0	0	0	0	0	0	0	0	0	0	0	0	0	0	0	0	0	0	1	0	0	0	0	0	0	0	0	0	0	0	0	0	0	0	0	0	Fe-S oxidoreductases
COG0732	V	2	0	0	0	0	0	2	1	0	0	0	2	0	0	2	0	0	3	0	2	2	0	0	1	3	0	0	0	0	1	2	0	0	0	1	2	0	0	Restriction endonuclease S subunits
COG0733	R	0	0	0	0	0	0	0	0	0	0	0	0	0	0	0	0	0	0	0	0	0	0	0	0	0	0	1	0	0	0	0	0	0	0	0	1	0	0	Na+-dependent transporters of the SNF family
COG0735	P	3	4	4	4	3	4	4	4	4	4	4	3	3	5	4	3	4	4	4	3	4	4	4	4	4	4	4	4	4	4	4	4	4	4	4	4	5	4	Fe2+/Zn2+ uptake regulation proteins
COG0736	I	1	1	1	1	1	1	1	1	1	1	1	1	1	1	1	1	1	1	1	1	1	1	1	1	1	1	1	1	1	1	1	1	1	1	1	1	1	1	Phosphopantetheinyl transferase (holo-ACP synthase)
COG0737	F	2	2	2	4	1	2	3	3	3	2	2	2	2	2	1	2	3	2	3	3	2	2	2	2	2	2	2	2	2	2	2	2	2	2	2	2	3	2	5'-nucleotidase/2',3'-cyclic phosphodiesterase and related esterases
COG0738	G	0	0	0	0	0	0	0	0	0	0	0	0	0	0	0	0	0	0	0	1	0	0	0	0	0	0	0	0	0	0	0	0	0	0	0	0	0	0	Fucose permease
COG0739	M	4	3	3	3	4	3	3	3	3	3	3	4	3	3	4	4	3	3	3	3	3	4	3	3	3	3	3	3	3	3	3	3	3	3	3	3	3	3	Membrane proteins related to metalloendopeptidases
COG0740	OU	1	1	1	1	1	1	1	1	1	1	1	1	1	1	1	1	1	1	1	1	1	1	1	2	1	1	1	1	1	1	1	2	1	1	1	1	1	1	Protease subunit of ATP-dependent Clp proteases
COG0741	M	1	4	5	4	1	4	4	4	4	1	3	6	4	6	6	4	4	6	4	2	3	4	3	2	1	3	1	3	3	3	3	4	1	1	1	3	4	1	Soluble lytic murein transglycosylase and related regulatory proteins (some contain LysM/invasin domains)
COG0742	L	1	1	2	1	3	1	0	1	2	1	1	0	2	3	1	1	1	1	1	1	1	1	1	1	1	1	1	1	1	1	1	1	1	1	1	3	1	1	N6-adenine-specific methylase
COG0743	I	1	1	2	1	1	1	1	2	1	1	1	1	1	1	1	1	2	1	1	1	1	1	1	1	1	2	1	1	1	2	2	2	1	1	1	1	1	1	1-deoxy-D-xylulose 5-phosphate reductoisomerase
COG0744	M	3	3	3	3	3	3	3	3	3	3	4	3	3	3	3	3	3	3	3	3	3	3	3	3	3	5	3	3	3	3	3	4	3	3	3	3	3	3	Membrane carboxypeptidase (penicillin-binding protein)
COG0745	TK	15	23	24	21	16	22	23	20	21	21	19	25	23	27	25	21	24	20	22	20	23	21	19	23	23	22	21	20	21	20	20	18	25	19	20	20	21	17	Response regulators consisting of a CheY-like receiver domain and a winged-helix DNA-binding domain
COG0746	H	0	1	1	1	1	1	1	1	1	1	1	2	1	1	1	1	1	1	1	1	1	1	1	1	1	1	1	1	1	1	1	1	1	1	1	1	1	1	Molybdopterin-guanine dinucleotide biosynthesis protein A
COG0747	E	0	9	10	10	9	9	8	9	12	10	10	9	11	0	5	3	9	7	9	11	7	12	10	11	11	10	9	11	11	9	12	7	10	9	9	9	8	9	ABC-type dipeptide transport system, periplasmic component
COG0748	P	1	1	2	1	1	1	1	1	2	1	1	1	1	1	1	1	1	1	1	1	1	1	1	1	1	1	1	1	1	1	1	1	1	1	1	1	1	1	Putative heme iron utilization protein
COG0749	L	1	1	1	1	1	1	1	1	1	1	1	1	1	1	1	1	1	1	4	1	1	4	1	1	1	1	1	2	2	1	1	1	1	1	1	1	1	1	DNA polymerase I - 3'-5' exonuclease and polymerase domains
COG0750	M	1	1	1	1	3	1	1	1	1	1	1	3	1	1	1	1	1	1	1	1	1	1	1	1	1	1	1	1	1	1	1	1	2	1	1	1	1	1	Predicted membrane-associated Zn-dependent proteases 1
COG0751	J	1	1	1	1	1	1	2	2	1	1	2	2	2	1	1	2	1	1	1	1	1	1	2	1	2	2	1	2	3	1	1	1	1	1	1	1	1	1	Glycyl-tRNA synthetase, beta subunit
COG0752	J	1	1	1	1	1	1	1	1	1	1	1	1	1	1	1	1	1	1	1	1	1	1	1	1	1	1	1	1	1	1	1	1	1	1	1	1	1	1	Glycyl-tRNA synthetase, alpha subunit
COG0753	P	0	1	1	1	1	1	1	1	1	1	1	1	1	0	1	2	1	1	1	1	1	1	1	1	1	1	1	1	1	1	1	1	1	1	1	1	1	1	Catalase
COG0754	E	0	0	0	0	0	0	0	0	0	0	0	0	0	0	0	0	0	0	0	1	0	0	0	0	0	0	0	0	0	0	0	0	0	0	0	0	0	0	Glutathionylspermidine synthase
COG0755	O	1	1	1	1	1	1	1	1	1	1	2	1	1	1	1	1	1	1	1	1	2	1	1	2	1	1	1	1	1	1	1	1	1	1	1	1	1	1	ABC-type transport system involved in cytochrome c biogenesis, permease component
COG0756	F	1	1	1	1	1	1	1	1	1	1	1	1	1	1	1	1	1	1	1	1	1	1	1	1	1	1	1	1	1	1	1	1	1	1	1	1	1	1	dUTPase
COG0757	E	1	1	1	1	1	1	1	1	1	1	1	1	1	1	1	1	1	1	1	1	1	1	1	1	1	1	1	1	1	1	1	1	1	1	1	1	1	1	3-dehydroquinate dehydratase II
COG0758	LU	1	1	2	2	1	1	1	2	2	3	2	1	1	1	1	1	2	2	1	1	2	2	1	1	3	2	1	1	1	2	2	1	1	2	1	2	1	1	Predicted Rossmann fold nucleotide-binding protein involved in DNA uptake
COG0759	S	1	1	1	1	1	1	1	1	1	1	1	1	1	1	1	1	1	1	1	1	1	1	1	1	1	1	1	1	1	1	1	1	1	1	1	1	1	1	Uncharacterized conserved protein
COG0760	O	6	5	5	5	4	5	4	5	5	5	5	4	5	5	6	3	3	4	4	5	4	5	5	5	5	3	5	5	5	5	5	5	5	5	5	5	8	5	Parvulin-like peptidyl-prolyl isomerase
COG0761	IM	2	2	2	2	2	2	2	2	2	2	2	2	2	2	2	2	2	2	2	2	2	2	2	2	2	2	2	2	2	2	2	2	2	2	2	2	2	2	Penicillin tolerance protein
COG0762	S	1	1	1	1	1	1	1	1	1	1	1	1	1	1	1	1	1	1	1	1	1	1	1	1	1	1	1	1	1	1	1	1	1	1	1	1	1	1	Predicted integral membrane protein
COG0763	M	1	1	2	1	1	1	1	2	2	1	2	1	2	1	1	1	2	1	1	1	1	1	2	2	1	2	1	1	2	1	2	1	2	1	1	1	1	1	Lipid A disaccharide synthetase
COG0764	I	3	3	3	3	3	3	3	3	3	3	3	3	3	3	3	3	3	3	3	3	3	3	3	3	3	3	3	3	3	3	3	3	3	3	3	3	3	3	3-hydroxymyristoyl/3-hydroxydecanoyl-(acyl carrier protein) dehydratases
COG0765	E	1	2	2	1	2	2	1	2	2	2	2	4	2	1	2	1	2	1	1	1	1	2	2	2	2	2	2	2	2	1	2	1	2	3	2	2	2	1	ABC-type amino acid transport system, permease component
COG0766	M	1	1	1	1	1	1	1	1	1	1	1	1	1	1	1	1	1	1	1	1	1	1	1	1	1	1	1	1	1	1	1	1	1	1	1	1	1	1	UDP-N-acetylglucosamine enolpyruvyl transferase
COG0767	Q	2	2	2	2	2	2	2	2	2	2	2	2	2	2	2	2	2	2	2	2	2	2	2	2	2	2	2	2	3	2	2	2	2	2	2	2	2	2	ABC-type transport system involved in resistance to organic solvents, permease component
COG0768	M	1	1	1	1	1	1	1	1	1	1	1	1	1	1	1	1	1	1	1	1	1	1	1	1	1	1	1	1	1	1	1	1	1	1	1	1	1	1	Cell division protein FtsI/penicillin-binding protein 2
COG0769	M	1	1	2	1	1	1	1	1	1	1	1	1	1	1	1	1	1	1	1	1	1	1	2	1	2	2	1	1	1	1	1	1	1	1	1	1	1	1	UDP-N-acetylmuramyl tripeptide synthase
COG0770	M	1	1	3	2	2	1	1	1	2	2	1	1	1	1	1	1	3	2	1	1	1	2	2	2	3	2	1	1	1	2	3	1	1	2	1	2	1	1	UDP-N-acetylmuramyl pentapeptide synthase
COG0771	M	1	1	2	1	1	1	1	1	2	1	1	1	1	1	1	1	1	1	1	1	2	1	1	1	1	2	1	1	1	1	1	1	2	1	1	1	1	1	UDP-N-acetylmuramoylalanine-D-glutamate ligase
COG0772	D	1	1	1	1	1	1	2	1	1	1	1	1	1	1	1	1	1	1	1	1	1	1	1	1	1	1	1	1	1	1	1	1	1	1	1	1	1	1	Bacterial cell division membrane protein
COG0773	M	1	1	1	1	1	1	1	1	1	1	2	2	1	1	1	1	1	1	1	1	1	1	1	1	1	1	1	1	1	1	2	1	1	2	1	1	1	1	UDP-N-acetylmuramate-alanine ligase
COG0774	M	1	1	1	1	1	1	1	1	1	1	1	1	1	1	1	1	1	1	1	1	1	1	1	1	1	2	1	1	1	1	1	1	1	1	1	1	1	1	UDP-3-O-acyl-N-acetylglucosamine deacetylase
COG0775	F	0	1	1	1	2	1	2	0	1	3	0	0	1	0	0	0	1	1	3	1	0	0	2	0	2	0	2	2	1	1	1	1	3	2	1	2	0	2	Nucleoside phosphorylase
COG0776	L	4	3	3	3	2	3	3	3	3	3	3	3	3	6	4	3	3	3	3	3	3	3	3	3	3	3	3	3	3	3	3	3	3	3	3	3	3	3	Bacterial nucleoid DNA-binding protein
COG0777	I	1	1	1	1	1	1	1	1	1	1	1	2	1	1	3	1	1	1	1	2	1	1	1	1	1	1	1	1	1	1	1	1	1	1	1	1	1	1	Acetyl-CoA carboxylase beta subunit
COG0778	C	3	6	6	6	4	6	6	6	6	5	6	5	7	5	3	4	6	6	5	4	5	7	5	5	5	6	5	6	6	7	7	6	5	5	6	5	5	5	Nitroreductase
COG0779	S	1	1	1	1	1	1	1	1	1	1	1	1	1	1	1	1	1	1	1	1	1	1	1	1	1	1	1	1	1	1	1	1	1	1	1	1	1	1	Uncharacterized protein conserved in bacteria
COG0780	R	1	1	1	1	1	1	1	1	1	1	1	1	1	1	1	1	1	1	1	1	1	1	1	1	1	1	1	1	1	1	1	1	1	1	1	1	1	1	Enzyme related to GTP cyclohydrolase I
COG0781	K	1	1	1	1	1	1	1	1	1	1	1	1	1	1	1	1	1	1	1	1	1	1	1	1	1	1	1	1	1	1	1	2	1	1	1	1	1	1	Transcription termination factor
COG0782	K	3	3	3	3	3	3	3	3	3	3	4	2	3	2	3	5	3	3	3	3	3	3	3	3	4	4	3	3	3	3	3	3	3	3	3	3	4	3	Transcription elongation factor
COG0783	P	1	2	2	3	2	2	3	3	2	2	3	1	2	2	1	1	2	3	3	4	2	3	2	2	2	3	3	3	2	3	2	2	3	3	3	3	2	3	DNA-binding ferritin-like protein (oxidative damage protectant)
COG0784	T	14	21	24	23	21	23	21	22	26	23	28	24	21	20	25	15	24	26	22	21	24	19	20	21	24	28	20	24	25	22	23	22	24	22	24	21	22	24	FOG: CheY-like receiver
COG0785	O	1	3	3	3	1	3	3	3	3	3	3	5	3	2	1	3	3	3	3	4	4	3	3	3	3	3	3	3	3	3	3	3	3	3	3	3	3	3	Cytochrome c biogenesis protein
COG0786	E	0	1	1	1	0	1	1	1	1	1	1	0	1	0	0	0	1	1	1	0	1	1	1	1	1	1	1	1	1	1	1	1	1	2	1	1	0	1	Na+/glutamate symporter
COG0787	M	1	1	1	1	1	1	1	1	1	1	1	1	1	1	1	1	2	1	1	2	1	1	1	1	1	2	1	1	1	1	1	1	1	1	1	2	1	1	Alanine racemase
COG0788	F	1	1	1	1	2	1	1	1	1	1	1	2	1	1	1	1	1	1	1	2	1	1	1	1	1	1	1	1	1	1	1	1	1	1	1	1	1	1	Formyltetrahydrofolate hydrolase
COG0789	K	1	3	3	3	3	3	3	3	3	2	2	4	4	1	1	4	3	3	3	2	3	3	2	4	2	3	2	3	3	3	3	4	3	2	3	2	3	3	Predicted transcriptional regulators
COG0790	R	7	5	7	6	11	5	7	5	6	6	5	6	4	6	7	6	7	5	6	6	6	5	6	6	6	7	6	9	11	5	5	5	6	11	6	6	9	6	FOG: TPR repeat, SEL1 subfamily
COG0791	M	2	2	2	3	3	2	1	2	3	1	3	2	3	1	2	2	2	2	2	2	2	1	3	2	2	3	2	2	2	3	3	1	3	1	2	3	2	2	Cell wall-associated hydrolases (invasion-associated proteins)
COG0792	L	1	1	1	1	1	1	1	1	2	1	1	1	1	1	1	1	1	1	1	1	1	1	1	1	1	1	1	1	1	1	1	1	1	1	1	1	1	1	Predicted endonuclease distantly related to archaeal Holliday junction resolvase
COG0793	M	1	2	2	2	2	2	2	2	2	3	2	2	2	1	1	1	2	2	2	1	3	2	2	2	2	2	2	2	2	2	2	2	2	2	2	2	2	2	Periplasmic protease
COG0794	M	1	1	1	1	1	1	1	1	1	1	1	1	1	1	1	1	1	1	1	1	1	1	1	1	1	1	1	1	1	1	1	1	1	1	1	1	1	1	Predicted sugar phosphate isomerase involved in capsule formation
COG0795	R	2	2	2	3	2	2	2	2	2	3	2	2	3	2	2	2	3	3	2	2	3	3	2	2	3	3	2	2	2	2	3	2	2	3	2	2	2	2	Predicted permeases
COG0796	M	1	1	1	1	1	1	1	1	1	1	1	1	1	1	1	1	2	1	1	1	1	1	1	1	1	2	1	1	1	1	1	1	1	1	1	1	1	1	Glutamate racemase
COG0797	M	2	2	2	2	2	2	2	2	2	2	2	2	2	2	3	2	2	2	2	2	3	3	2	2	2	2	2	2	2	3	2	2	3	1	3	1	3	2	Lipoproteins
COG0798	P	1	1	1	2	1	1	1	1	1	1	1	3	1	1	1	2	1	1	1	1	1	3	1	2	1	1	1	1	1	1	1	1	1	1	1	1	1	1	Arsenite efflux pump ACR3 and related permeases
COG0799	S	1	1	1	1	1	1	1	1	1	1	1	1	1	1	1	1	1	1	1	1	1	1	1	1	1	1	1	1	1	1	1	1	1	1	1	1	1	1	Uncharacterized homolog of plant Iojap protein
COG0801	H	1	1	1	1	1	1	1	1	1	1	1	1	1	1	1	1	1	1	1	1	1	1	1	1	1	1	1	1	2	1	1	1	1	1	1	1	1	1	7,8-dihydro-6-hydroxymethylpterin-pyrophosphokinase
COG0802	R	1	1	1	1	1	1	1	1	1	2	1	1	1	1	1	1	1	1	1	1	1	1	1	1	1	1	1	1	1	1	1	1	1	1	1	1	1	1	Predicted ATPase or kinase
COG0803	P	1	1	1	1	1	1	2	1	1	1	1	1	1	2	1	1	1	1	2	2	1	1	1	1	1	1	1	1	1	1	1	1	1	1	1	1	2	1	ABC-type metal ion transport system, periplasmic component/surface adhesin
COG0804	E	0	1	1	1	2	1	1	1	1	1	1	2	1	1	1	1	1	1	1	1	1	1	1	1	1	1	1	1	1	1	1	1	1	1	1	1	1	1	Urea amidohydrolase (urease) alpha subunit
COG0805	U	1	1	1	1	1	1	1	1	1	1	1	1	1	1	1	1	1	1	1	1	1	1	1	1	1	1	1	1	1	1	1	1	1	1	1	1	1	1	Sec-independent protein secretion pathway component TatC
COG0806	J	1	1	1	1	1	1	1	1	1	1	1	1	1	1	1	1	1	1	1	1	1	1	1	1	1	1	1	1	1	1	1	1	1	1	1	1	1	1	RimM protein, required for 16S rRNA processing
COG0807	H	1	1	1	1	2	1	1	1	1	1	1	1	1	1	1	1	1	1	1	1	1	1	1	1	1	1	1	1	1	1	1	1	1	1	1	1	2	1	GTP cyclohydrolase II
COG0809	J	1	1	1	1	1	1	1	1	2	1	1	1	1	1	1	1	1	1	1	1	1	1	1	1	1	2	1	1	1	1	1	1	1	1	1	1	1	1	S-adenosylmethionine:tRNA-ribosyltransferase-isomerase (queuine synthetase)
COG0810	M	4	10	10	9	5	10	6	7	12	8	7	4	6	6	8	6	9	8	6	8	6	7	7	7	5	6	7	9	6	7	9	9	7	8	7	8	7	7	Periplasmic protein TonB, links inner and outer membranes
COG0811	U	3	8	8	7	4	8	7	7	8	4	6	2	4	5	6	4	9	7	5	6	4	7	5	4	4	6	5	6	6	6	7	7	4	5	6	5	5	5	Biopolymer transport proteins
COG0812	M	1	1	1	1	1	1	1	1	1	1	1	1	1	1	1	1	1	1	1	1	1	1	1	1	1	1	1	1	1	1	1	2	1	1	1	1	1	1	UDP-N-acetylmuramate dehydrogenase
COG0814	E	0	1	1	1	0	1	0	1	1	0	1	0	0	0	0	0	1	0	0	0	1	1	0	0	0	1	0	1	1	1	1	1	0	0	1	0	1	0	Amino acid permeases
COG0815	M	1	1	1	1	2	1	2	1	1	1	1	3	1	2	2	2	1	1	2	1	2	2	1	2	1	1	1	1	1	1	1	1	1	1	1	1	2	1	Apolipoprotein N-acyltransferase
COG0816	L	1	1	1	1	1	1	1	1	1	1	1	1	1	1	1	1	0	1	1	1	1	1	1	0	1	0	1	1	1	1	1	1	1	0	1	1	1	1	Predicted endonuclease involved in recombination (possible Holliday junction resolvase in Mycoplasmas and B. subtilis)
COG0817	L	1	1	1	1	1	1	0	2	1	1	1	0	1	1	1	1	2	3	1	1	1	1	1	1	1	2	1	1	2	1	1	1	1	1	1	1	1	1	Holliday junction resolvasome, endonuclease subunit
COG0818	M	1	1	1	1	1	0	1	1	1	1	1	0	1	1	1	1	1	1	1	1	1	1	1	1	1	1	1	1	1	1	1	1	1	1	1	1	1	1	Diacylglycerol kinase
COG0820	R	1	1	1	1	1	1	1	2	1	1	2	1	1	1	1	2	1	2	1	1	1	2	1	1	2	1	1	1	2	1	2	2	2	1	1	1	1	1	Predicted Fe-S-cluster redox enzyme
COG0821	I	1	1	1	1	1	1	1	1	1	1	1	1	1	1	1	1	1	1	1	1	1	1	1	1	1	1	1	1	1	1	1	1	1	1	1	1	1	1	Enzyme involved in the deoxyxylulose pathway of isoprenoid biosynthesis
COG0822	C	2	2	2	2	2	2	2	2	2	2	2	2	2	2	2	2	2	3	2	2	2	2	2	2	2	2	2	2	2	2	2	2	2	2	2	2	3	2	NifU homolog involved in Fe-S cluster formation
COG0823	U	1	1	1	2	1	1	1	1	1	2	1	1	1	1	1	1	1	1	1	1	1	1	1	1	1	1	1	1	1	1	1	1	1	1	1	1	1	1	Periplasmic component of the Tol biopolymer transport system
COG0824	R	4	5	5	5	5	5	5	5	5	5	5	5	5	6	4	6	5	5	5	5	5	5	5	5	5	5	5	5	5	5	5	5	5	6	5	5	5	5	Predicted thioesterase
COG0825	I	1	1	1	1	1	1	2	1	1	1	1	2	1	1	2	1	1	1	2	3	1	1	1	1	1	1	1	1	1	1	1	1	1	1	1	1	2	1	Acetyl-CoA carboxylase alpha subunit
COG0826	O	2	2	2	2	2	2	2	3	2	3	2	2	3	2	2	2	2	2	2	2	2	2	2	3	2	2	2	2	2	2	3	2	2	2	2	3	2	2	Collagenase and related proteases
COG0827	L	0	0	0	0	0	0	0	0	0	0	0	1	0	0	0	0	0	0	0	0	0	0	0	0	0	0	0	0	0	0	0	0	0	0	0	0	0	0	Adenine-specific DNA methylase
COG0828	J	1	2	2	2	1	2	2	2	2	1	2	1	2	1	1	1	2	2	2	1	2	2	1	1	1	2	1	2	2	2	2	2	1	1	2	1	2	1	Ribosomal protein S21
COG0829	O	0	1	1	1	2	1	1	1	1	1	1	2	1	1	1	1	1	1	1	1	1	1	1	1	1	1	1	1	1	1	2	1	1	1	1	1	1	1	Urease accessory protein UreH
COG0830	O	0	1	1	1	2	1	1	1	1	1	1	2	1	1	1	1	2	2	1	1	1	1	1	1	1	2	1	1	1	2	1	1	1	1	1	1	1	1	Urease accessory protein UreF
COG0831	E	0	1	1	1	2	1	1	1	1	1	1	2	1	1	1	1	1	1	1	1	1	1	1	1	1	1	1	1	1	1	1	1	1	1	1	1	1	1	Urea amidohydrolase (urease) gamma subunit
COG0832	E	0	1	1	1	2	1	1	1	1	1	1	2	1	1	1	1	1	1	1	1	1	1	1	1	1	1	1	1	1	1	1	1	1	1	1	1	1	1	Urea amidohydrolase (urease) beta subunit
COG0833	E	0	0	0	1	0	0	0	1	1	0	0	0	0	0	0	0	0	0	0	0	0	0	0	0	0	0	0	0	1	1	1	1	0	0	0	0	0	0	Amino acid transporters
COG0834	ET	3	4	4	3	4	4	3	5	4	4	3	5	4	6	3	3	4	3	3	3	3	4	4	5	4	4	4	4	4	3	4	3	4	4	4	4	4	3	ABC-type amino acid transport/signal transduction systems, periplasmic component/domain
COG0835	NT	2	4	4	4	1	4	3	3	5	3	7	7	7	8	7	1	5	4	3	1	3	3	4	5	5	5	4	5	5	5	3	3	3	3	4	5	4	4	Chemotaxis signal transduction protein
COG0836	M	1	1	1	0	1	1	2	2	1	1	1	1	1	2	1	1	1	1	2	1	1	1	1	1	1	1	1	1	1	1	1	1	1	2	1	1	3	1	Mannose-1-phosphate guanylyltransferase
COG0837	G	1	0	0	0	0	0	0	0	0	0	0	0	0	1	1	0	0	0	0	0	0	0	0	0	0	0	0	0	0	0	0	0	0	0	0	0	0	0	Glucokinase
COG0838	C	2	2	2	2	2	2	2	2	2	2	2	3	2	2	2	2	2	2	2	2	2	2	2	2	2	2	2	2	2	2	2	2	2	2	2	2	2	2	NADH:ubiquinone oxidoreductase subunit 3 (chain A)
COG0839	C	2	2	2	2	2	2	2	2	2	2	2	5	2	2	2	2	2	2	2	2	2	2	2	2	2	2	2	2	2	2	2	2	2	2	2	2	2	2	NADH:ubiquinone oxidoreductase subunit 6 (chain J)
COG0840	NT	27	29	29	31	9	29	36	29	30	35	30	28	33	44	40	26	32	30	30	25	33	30	38	36	31	31	32	29	29	30	31	31	32	34	32	33	31	31	Methyl-accepting chemotaxis protein
COG0841	V	12	19	21	21	13	18	22	20	23	18	19	14	17	12	17	14	22	18	16	13	16	16	16	16	17	21	15	14	19	19	17	17	17	16	17	17	15	15	Cation/multidrug efflux pump
COG0842	V	6	7	7	5	4	7	5	5	7	5	4	7	6	6	10	3	9	5	5	4	7	6	5	7	6	4	4	5	6	4	5	6	5	5	5	4	6	4	ABC-type multidrug transport system, permease component
COG0843	C	1	1	1	1	4	1	2	1	1	3	1	2	1	2	2	2	1	1	2	3	2	1	3	3	3	1	3	1	1	1	1	1	3	3	1	3	2	3	Heme/copper-type cytochrome/quinol oxidases, subunit 1
COG0845	M	22	30	28	31	27	30	29	26	30	27	28	24	24	20	23	27	27	30	29	25	27	25	31	32	28	30	28	28	27	31	26	28	29	29	33	27	28	29	Membrane-fusion protein
COG0846	K	1	1	1	1	2	1	1	1	1	1	1	1	1	1	1	1	1	1	1	1	1	1	1	1	1	1	1	1	1	1	1	1	1	1	1	2	1	1	NAD-dependent protein deacetylases, SIR2 family
COG0847	L	1	1	1	2	1	1	2	2	1	1	1	2	1	1	2	1	1	2	1	1	1	1	1	1	2	1	1	1	1	3	2	1	1	1	2	2	1	1	DNA polymerase III, epsilon subunit and related 3'-5' exonucleases
COG0848	U	3	7	8	6	4	7	4	7	7	4	5	2	4	5	6	4	7	6	4	5	4	6	5	4	4	5	5	6	6	6	6	6	4	5	5	5	5	5	Biopolymer transport protein
COG0849	D	1	1	1	1	1	1	1	1	1	1	1	1	1	1	1	1	1	1	1	1	1	1	1	1	1	1	1	1	1	1	1	1	1	1	1	1	1	1	Actin-like ATPase involved in cell division
COG0850	D	0	0	0	0	0	0	0	0	0	0	0	0	0	1	0	0	0	0	0	0	0	0	0	0	0	0	0	0	0	0	0	0	0	0	0	0	0	0	Septum formation inhibitor
COG0851	D	0	0	0	0	0	0	0	0	0	0	0	0	0	1	0	0	0	0	0	0	0	0	0	0	0	0	0	0	0	0	0	0	0	0	0	0	0	0	Septum formation topological specificity factor
COG0852	C	2	2	2	2	2	2	2	2	2	2	2	2	2	2	3	2	2	2	2	2	2	2	2	2	2	2	2	2	2	2	2	2	2	2	2	2	2	2	NADH:ubiquinone oxidoreductase 27 kD subunit
COG0854	H	1	1	1	1	1	1	1	1	1	1	1	1	1	1	1	1	1	1	1	1	1	1	1	1	1	1	1	1	1	1	1	1	1	1	1	1	1	1	Pyridoxal phosphate biosynthesis protein
COG0855	P	1	1	1	1	1	1	1	1	2	1	1	1	1	1	1	1	1	1	1	1	1	1	1	1	1	1	1	1	1	1	1	1	1	1	1	1	1	1	Polyphosphate kinase
COG0858	J	1	1	1	1	1	1	1	1	1	1	1	1	1	1	1	1	1	1	1	1	1	1	1	1	1	1	1	1	1	1	1	1	1	1	1	1	1	1	Ribosome-binding factor A
COG0859	M	3	2	2	2	2	2	2	2	2	2	2	3	2	2	3	2	3	2	2	2	2	2	2	3	3	4	2	2	2	2	2	3	3	2	2	2	2	2	ADP-heptose:LPS heptosyltransferase
COG0860	M	1	1	1	1	1	1	2	1	1	1	1	1	1	1	1	1	1	1	1	1	2	1	1	1	1	1	1	1	1	1	1	1	1	1	1	2	2	1	N-acetylmuramoyl-L-alanine amidase
COG0861	P	2	3	3	3	3	3	3	3	4	3	3	2	3	2	2	4	3	3	3	1	3	3	4	3	3	3	3	3	3	3	3	3	3	3	3	3	3	3	Membrane protein TerC, possibly involved in tellurium resistance
COG0863	L	1	1	1	3	2	1	1	1	1	1	1	1	5	1	2	1	1	1	1	1	5	3	1	2	1	1	1	2	2	1	1	4	3	1	5	1	2	2	DNA modification methylase
COG0864	K	1	1	1	1	1	1	1	1	1	1	1	2	1	1	1	1	1	1	1	1	1	1	1	1	1	1	1	1	1	2	1	1	1	1	1	1	1	1	Predicted transcriptional regulators containing the CopG/Arc/MetJ DNA-binding domain and a metal-binding domain
COG1002	V	0	0	0	0	0	0	0	1	0	0	0	0	0	0	0	0	0	0	0	0	0	0	0	0	0	0	0	0	0	0	0	0	0	0	1	0	0	0	Type II restriction enzyme, methylase subunits
COG1003	E	3	3	1	1	3	3	3	1	1	3	1	1	1	3	3	3	2	3	3	3	1	1	1	3	3	2	3	3	1	1	1	1	3	1	3	3	3	3	Glycine cleavage system protein P (pyridoxal-binding), C-terminal domain
COG1004	M	1	1	1	1	1	1	1	1	1	1	1	1	1	4	1	1	1	1	1	1	1	2	1	1	1	1	1	1	1	1	1	1	1	1	1	1	1	1	Predicted UDP-glucose 6-dehydrogenase
COG1005	C	2	2	2	2	2	2	2	2	2	2	2	3	2	2	2	2	3	2	2	2	2	2	2	2	2	2	2	2	2	2	2	2	2	2	2	2	2	2	NADH:ubiquinone oxidoreductase subunit 1 (chain H)
COG1006	P	0	1	1	1	3	1	3	1	1	1	1	0	1	1	1	1	1	1	3	1	1	1	1	1	1	1	1	1	1	1	1	1	1	1	1	1	1	1	Multisubunit Na+/H+ antiporter, MnhC subunit
COG1007	C	2	2	3	2	2	2	2	2	2	2	2	3	2	2	2	2	4	2	2	2	2	3	2	3	2	3	2	2	4	2	3	2	3	2	2	2	2	2	NADH:ubiquinone oxidoreductase subunit 2 (chain N)
COG1008	C	2	2	2	2	2	2	2	2	2	2	2	3	2	2	2	2	2	2	2	2	2	2	2	2	2	2	2	2	2	2	2	2	2	2	2	2	2	2	NADH:ubiquinone oxidoreductase subunit 4 (chain M)
COG1009	CP	3	4	5	3	4	4	4	3	4	4	4	4	4	3	4	4	5	5	4	3	3	4	4	4	4	6	4	4	5	4	6	5	5	4	4	4	3	4	NADH:ubiquinone oxidoreductase subunit 5 (chain L)/Multisubunit Na+/H+ antiporter, MnhA subunit
COG1010	H	1	1	1	1	1	1	1	1	1	1	1	1	1	1	1	1	1	1	1	1	1	1	1	1	1	1	1	1	1	1	1	1	1	1	1	1	1	1	Precorrin-3B methylase
COG1011	R	4	7	7	7	5	7	5	6	8	7	8	7	7	4	5	4	9	7	5	5	5	7	10	7	7	7	6	6	6	8	6	7	6	6	6	6	6	6	Predicted hydrolase (HAD superfamily)
COG1012	C	4	9	9	10	13	9	8	9	10	10	10	11	9	8	12	7	10	11	9	10	10	9	9	11	9	11	9	9	10	9	9	9	9	9	10	12	10	9	NAD-dependent aldehyde dehydrogenases
COG1013	C	3	3	3	3	3	3	3	3	3	3	3	2	3	4	3	5	3	3	3	3	3	3	3	3	3	3	3	3	3	3	3	3	3	3	3	3	3	3	Pyruvate:ferredoxin oxidoreductase and related 2-oxoacid:ferredoxin oxidoreductases, beta subunit
COG1014	C	4	4	4	5	4	4	4	5	4	4	4	2	4	5	4	6	4	4	4	4	4	4	4	4	4	4	4	4	4	4	4	4	4	4	5	4	4	4	Pyruvate:ferredoxin oxidoreductase and related 2-oxoacid:ferredoxin oxidoreductases, gamma subunit
COG1017	C	0	2	2	2	1	2	2	2	2	1	2	0	2	1	0	0	2	2	2	2	1	2	2	2	2	2	1	2	2	2	2	2	2	1	2	1	1	2	Hemoglobin-like flavoprotein
COG1018	C	0	3	3	3	4	3	3	3	3	3	3	4	3	1	1	1	3	5	3	4	3	3	4	3	3	3	3	3	3	3	3	3	3	3	4	3	3	3	Flavodoxin reductases (ferredoxin-NADPH reductases) family 1
COG1020	Q	0	1	1	1	0	1	1	1	1	1	1	0	1	0	13	0	1	2	1	0	0	1	0	0	1	1	1	1	0	1	1	1	0	0	1	0	1	0	Non-ribosomal peptide synthetase modules and related proteins
COG1021	Q	0	0	0	0	0	0	0	0	0	0	0	0	0	0	0	0	0	0	0	0	0	0	0	0	1	0	0	0	0	0	0	0	0	0	0	0	0	0	Peptide arylation enzymes
COG1022	I	3	4	5	4	4	4	3	6	5	4	5	3	3	5	1	3	6	6	3	3	3	4	4	4	5	6	4	4	4	5	4	4	6	4	4	5	4	4	Long-chain acyl-CoA synthetases (AMP-forming)
COG1023	G	1	1	1	1	1	1	1	1	1	1	1	1	1	1	1	1	1	1	1	1	1	1	1	1	1	1	1	1	1	1	1	1	1	1	1	1	1	1	Predicted 6-phosphogluconate dehydrogenase
COG1024	I	14	30	33	34	32	31	29	33	34	31	33	32	32	19	19	31	36	35	29	25	32	33	34	35	31	37	31	30	34	32	34	33	31	31	30	32	33	33	Enoyl-CoA hydratase/carnithine racemase
COG1028	IQR	28	55	58	54	58	55	47	56	58	54	55	75	55	37	39	44	61	54	49	46	55	56	60	60	56	58	54	53	56	54	56	55	55	59	54	58	52	57	Dehydrogenases with different specificities (related to short-chain alcohol dehydrogenases)
COG1030	O	0	0	0	0	0	0	0	0	0	0	0	1	0	0	0	0	0	0	0	0	0	0	0	0	0	0	0	0	0	0	0	0	0	0	0	0	0	0	Membrane-bound serine protease (ClpP class)
COG1032	C	3	5	4	5	6	5	6	5	5	5	4	3	4	5	2	5	4	5	5	7	5	5	5	5	4	4	5	5	5	4	4	4	4	5	5	4	4	5	Fe-S oxidoreductase
COG1033	R	5	3	3	2	3	2	3	3	3	3	3	4	4	4	3	4	4	3	3	3	3	3	4	3	3	4	3	2	3	3	3	4	3	3	3	3	3	3	Predicted exporters of the RND superfamily
COG1034	C	2	2	2	2	2	2	2	3	2	4	2	3	2	2	2	2	4	2	2	2	3	2	5	4	3	3	2	2	2	2	2	2	3	3	2	3	2	2	NADH dehydrogenase/NADH:ubiquinone oxidoreductase 75 kD subunit (chain G)
COG1035	C	1	1	1	1	1	1	1	1	1	1	1	1	1	1	1	1	1	1	1	1	1	1	1	1	1	1	1	1	1	1	1	1	1	1	1	1	1	1	Coenzyme F420-reducing hydrogenase, beta subunit
COG1038	C	1	0	0	0	0	0	0	0	0	0	0	0	0	1	0	0	0	0	0	0	0	0	0	0	0	0	0	0	0	0	0	0	0	0	0	0	0	0	Pyruvate carboxylase
COG1039	L	0	0	0	0	0	0	0	0	0	0	0	0	0	0	0	0	1	1	0	0	0	0	0	0	0	0	0	0	0	0	0	0	0	0	0	0	0	0	Ribonuclease HIII
COG1040	R	1	1	1	2	1	1	2	1	2	1	1	1	1	1	1	2	1	1	1	1	1	1	1	1	1	1	1	1	1	2	1	2	1	1	1	1	1	2	Predicted amidophosphoribosyltransferases
COG1041	L	0	0	0	0	0	0	0	0	0	0	0	1	0	0	0	0	0	0	0	0	0	0	0	0	0	0	0	0	0	0	0	0	0	0	0	0	0	0	Predicted DNA modification methylase
COG1042	C	2	2	2	2	5	2	2	3	2	2	2	4	2	3	1	5	2	2	2	4	2	2	2	2	1	2	2	2	2	2	2	2	2	1	2	2	2	2	Acyl-CoA synthetase (NDP forming)
COG1043	M	1	1	1	1	1	1	1	1	1	1	1	1	1	1	1	1	1	1	1	1	1	1	1	1	1	1	1	1	1	1	1	1	1	1	1	2	1	1	Acyl-[acyl carrier protein]--UDP-N-acetylglucosamine O-acyltransferase
COG1044	M	1	1	1	1	1	1	1	1	1	1	1	3	1	2	2	1	1	1	1	1	1	1	1	1	1	1	1	1	1	1	1	1	1	1	1	1	1	1	UDP-3-O-[3-hydroxymyristoyl] glucosamine N-acyltransferase
COG1045	E	2	2	2	2	3	2	2	2	2	2	2	1	2	2	3	2	2	2	2	1	2	2	2	2	2	2	2	2	2	2	2	2	2	2	2	2	1	2	Serine acetyltransferase
COG1048	C	1	1	1	1	1	1	1	1	1	1	1	1	1	1	1	1	2	1	1	1	1	1	1	1	1	1	1	1	1	1	1	1	1	1	1	1	1	1	Aconitase A
COG1051	F	1	3	3	1	2	3	1	3	3	1	2	2	1	1	3	1	3	1	1	1	2	2	2	2	1	2	2	1	1	2	2	3	1	1	1	1	3	1	ADP-ribose pyrophosphatase
COG1052	CHR	2	3	3	3	3	3	3	3	3	3	3	4	3	3	5	3	3	3	3	4	3	3	3	3	3	3	3	3	3	3	3	3	3	3	3	3	3	3	Lactate dehydrogenase and related dehydrogenases
COG1053	C	2	2	2	2	6	2	2	2	2	4	2	2	3	2	2	2	2	2	2	4	3	3	2	4	4	2	3	2	2	2	3	2	2	2	3	2	4	2	Succinate dehydrogenase/fumarate reductase, flavoprotein subunit
COG1054	R	0	0	0	0	0	0	0	0	0	0	0	1	0	0	0	0	0	0	0	0	0	0	0	0	0	0	0	0	0	0	0	0	0	0	0	0	0	0	Predicted sulfurtransferase
COG1055	P	2	5	7	3	3	5	3	4	6	4	3	4	4	2	2	2	7	4	4	1	3	3	4	3	5	5	4	3	3	4	4	3	4	3	3	3	3	3	Na+/H+ antiporter NhaD and related arsenite permeases
COG1056	H	0	0	0	0	0	0	0	1	0	0	0	0	0	0	0	0	0	0	0	0	0	0	0	0	0	0	0	0	0	0	0	0	0	0	0	0	0	0	Nicotinamide mononucleotide adenylyltransferase
COG1057	H	1	1	1	1	1	1	1	1	1	1	1	1	1	1	1	1	1	1	1	1	1	1	1	1	1	1	1	1	1	1	1	1	1	1	1	1	1	1	Nicotinic acid mononucleotide adenylyltransferase
COG1058	R	1	1	1	1	1	1	1	1	1	1	1	1	1	1	1	1	1	1	1	1	1	1	1	1	1	1	1	1	1	1	1	1	1	1	1	1	1	1	Predicted nucleotide-utilizing enzyme related to molybdopterin-biosynthesis enzyme MoeA
COG1060	HR	0	0	0	0	4	0	0	0	0	0	0	0	0	0	0	0	0	0	0	2	0	0	0	0	0	0	0	0	0	0	0	0	0	0	0	0	0	0	Thiamine biosynthesis enzyme ThiH and related uncharacterized enzymes
COG1061	KL	5	3	3	2	2	3	1	0	3	0	0	2	0	3	0	2	3	0	4	0	3	0	2	1	0	0	0	0	0	2	0	0	0	2	3	2	0	0	DNA or RNA helicases of superfamily II
COG1062	C	0	4	4	4	1	4	4	4	4	4	5	6	5	2	2	1	6	5	4	3	4	4	5	4	3	4	4	4	4	4	4	4	4	4	4	4	3	4	Zn-dependent alcohol dehydrogenases, class III
COG1063	ER	1	3	3	3	2	3	3	3	3	3	3	2	4	2	3	1	4	3	3	2	2	3	4	3	3	3	3	3	3	3	3	3	3	3	3	3	3	3	Threonine dehydrogenase and related Zn-dependent dehydrogenases
COG1064	R	1	3	3	3	4	3	3	3	3	3	3	4	3	2	3	2	3	4	3	2	3	3	3	3	3	5	3	3	3	4	3	3	3	3	3	3	3	3	Zn-dependent alcohol dehydrogenases
COG1066	O	1	1	1	1	1	2	1	1	1	1	1	1	1	1	1	1	1	1	1	1	1	1	1	1	1	1	1	2	1	1	1	1	1	1	1	1	1	1	Predicted ATP-dependent serine protease
COG1067	O	0	0	1	0	0	0	0	0	0	0	0	0	0	0	0	0	0	0	0	0	0	0	0	0	0	0	0	0	1	0	0	0	0	1	0	0	0	0	Predicted ATP-dependent protease
COG1071	C	2	2	2	2	1	2	2	2	2	2	2	3	2	1	1	1	2	2	2	2	2	2	2	2	2	2	2	2	2	3	2	2	2	2	2	2	2	2	Pyruvate/2-oxoglutarate dehydrogenase complex, dehydrogenase (E1) component, eukaryotic type, alpha subunit
COG1072	H	1	1	1	1	1	1	1	1	1	1	1	1	1	1	1	1	1	1	1	1	1	1	1	1	1	1	1	1	1	1	1	1	1	1	1	1	1	1	Panthothenate kinase
COG1073	R	0	0	0	0	1	0	0	0	0	0	0	0	0	0	1	1	0	0	1	0	0	0	0	0	0	0	0	1	1	0	0	0	0	0	0	0	0	0	Hydrolases of the alpha/beta superfamily
COG1074	L	2	3	4	2	1	3	1	1	4	2	2	1	3	1	1	2	4	2	1	1	1	2	1	2	1	2	1	1	2	3	2	2	1	2	1	1	1	1	ATP-dependent exoDNAse (exonuclease V) beta subunit (contains helicase and exonuclease domains)
COG1076	O	0	0	0	0	0	0	1	0	0	1	0	0	1	0	0	0	1	1	1	0	0	0	0	1	0	1	0	0	0	0	0	1	1	0	0	0	0	0	DnaJ-domain-containing proteins 1
COG1078	R	0	0	0	0	0	0	0	0	0	0	0	0	0	0	0	0	0	1	0	0	0	0	0	0	0	0	0	0	0	1	0	0	0	1	0	0	0	0	HD superfamily phosphohydrolases
COG1079	R	0	1	2	1	1	1	1	1	1	1	1	0	1	0	0	1	3	1	1	0	1	1	1	1	1	2	1	1	1	1	1	1	1	1	1	1	1	1	Uncharacterized ABC-type transport system, permease component
COG1082	G	0	2	2	1	1	2	1	2	2	1	2	1	1	0	0	0	2	2	1	0	0	2	0	1	1	2	0	0	0	2	2	2	0	0	1	0	1	0	Sugar phosphate isomerases/epimerases
COG1083	M	0	0	0	0	0	0	0	0	0	0	0	0	0	1	0	0	0	0	0	1	0	0	0	0	0	0	0	0	0	1	0	0	0	0	0	0	0	0	CMP-N-acetylneuraminic acid synthetase
COG1086	MG	1	1	1	2	1	1	1	1	1	1	1	2	1	1	1	2	1	2	1	1	1	1	1	1	1	1	1	2	2	1	2	1	3	2	2	1	1	1	Predicted nucleoside-diphosphate sugar epimerases
COG1087	M	1	2	2	2	2	2	2	2	2	2	1	3	2	3	2	2	2	2	2	2	2	2	3	2	2	2	2	2	2	2	2	2	2	2	2	2	2	2	UDP-glucose 4-epimerase
COG1088	M	0	3	4	2	1	2	2	2	2	2	2	0	2	1	1	1	2	2	2	2	2	2	2	2	2	3	2	2	2	2	2	2	3	3	2	2	2	2	dTDP-D-glucose 4,6-dehydratase
COG1089	M	0	1	1	1	1	1	2	1	2	1	1	1	1	1	0	1	1	1	1	2	2	1	1	1	1	1	1	0	0	2	1	1	1	1	1	2	2	2	GDP-D-mannose dehydratase
COG1091	M	0	1	1	1	1	1	1	1	2	1	1	0	1	0	1	2	1	2	1	1	1	1	1	1	1	1	1	2	2	1	2	1	1	2	2	1	1	1	dTDP-4-dehydrorhamnose reductase
COG1100	R	0	0	0	0	0	0	0	0	0	1	0	0	0	0	0	0	0	0	0	0	0	0	0	0	0	0	1	1	0	0	0	0	0	0	0	0	0	1	GTPase SAR1 and related small G proteins
COG1104	E	3	2	2	2	2	3	2	2	2	2	2	2	2	2	2	2	3	3	2	2	2	3	2	2	2	2	2	2	2	2	2	2	2	2	2	2	2	2	Cysteine sulfinate desulfinase/cysteine desulfurase and related enzymes
COG1105	G	1	1	1	1	1	1	1	3	1	1	1	1	1	1	1	1	1	1	1	1	2	1	1	1	2	1	1	1	1	1	1	1	1	1	1	2	1	1	Fructose-1-phosphate kinase and related fructose-6-phosphate kinase (PfkB)
COG1106	R	0	0	0	0	0	0	0	0	0	0	0	0	0	0	0	0	0	1	0	0	0	0	0	0	0	0	0	0	0	1	0	0	0	0	0	0	0	0	Predicted ATPases
COG1108	P	1	1	1	1	1	1	3	1	1	1	1	1	1	4	1	1	1	1	3	3	1	1	1	1	1	1	1	1	1	1	1	1	1	1	1	1	3	1	ABC-type Mn2+/Zn2+ transport systems, permease components
COG1109	G	2	2	2	5	2	2	2	4	2	2	2	2	2	3	2	2	2	3	3	2	2	2	2	2	2	2	3	3	3	2	3	2	2	3	3	2	5	2	Phosphomannomutase
COG1110	L	0	0	0	0	0	0	0	0	0	0	0	0	0	0	0	0	0	0	0	0	0	0	1	0	0	0	0	0	0	0	0	0	0	0	0	0	0	0	Reverse gyrase
COG1111	L	0	0	0	0	0	0	0	0	0	0	0	0	2	0	0	0	0	0	0	0	0	0	0	0	0	0	0	0	0	0	0	0	0	0	0	0	0	0	ERCC4-like helicases
COG1115	E	0	0	0	0	1	0	0	0	0	0	0	0	0	0	0	0	0	0	0	0	0	0	0	0	0	0	0	0	0	0	0	0	0	0	0	0	0	0	Na+/alanine symporter
COG1116	P	3	14	14	14	20	15	12	17	15	15	14	18	17	6	5	4	15	12	12	14	11	16	12	15	18	14	14	16	17	13	17	13	14	14	15	15	13	12	ABC-type nitrate/sulfonate/bicarbonate transport system, ATPase component
COG1117	P	1	1	1	1	1	1	1	1	1	1	1	1	1	1	1	1	1	1	1	1	1	1	1	1	1	1	1	1	1	1	1	1	1	1	1	1	1	1	ABC-type phosphate transport system, ATPase component
COG1118	P	1	2	3	3	1	2	2	2	3	3	2	1	2	1	1	1	3	3	2	2	1	2	3	2	2	3	2	2	3	2	3	2	2	2	2	2	2	2	ABC-type sulfate/molybdate transport systems, ATPase component
COG1120	PH	3	3	3	3	2	3	3	3	4	2	2	1	2	3	4	3	4	3	3	2	2	3	3	2	2	2	3	4	3	4	3	3	2	3	2	3	3	3	ABC-type cobalamin/Fe3+-siderophores transport systems, ATPase components
COG1121	P	1	1	1	1	1	1	2	1	1	1	1	1	1	2	1	1	1	1	2	2	1	1	1	1	1	1	1	1	1	1	1	1	1	1	1	1	2	1	ABC-type Mn/Zn transport systems, ATPase component
COG1122	P	0	0	0	0	0	0	0	1	0	0	0	2	0	2	3	0	0	0	1	1	3	1	2	1	0	0	2	0	0	0	0	0	0	4	2	0	1	0	ABC-type cobalt transport system, ATPase component
COG1123	R	0	4	4	4	4	4	2	4	4	2	5	2	4	0	1	1	4	4	2	5	1	4	3	5	4	4	3	4	6	4	4	2	6	3	4	4	3	3	ATPase components of various ABC-type transport systems, contain duplicated ATPase
COG1125	E	0	1	1	1	1	1	1	1	1	1	1	1	1	1	1	1	1	2	1	1	1	1	1	1	1	2	1	1	1	1	1	1	1	1	1	1	1	1	ABC-type proline/glycine betaine transport systems, ATPase components
COG1126	E	1	1	1	1	2	1	1	1	1	1	1	3	1	1	1	1	1	1	1	1	1	1	1	1	1	1	1	1	1	1	1	1	1	1	1	1	2	1	ABC-type polar amino acid transport system, ATPase component
COG1127	Q	2	2	2	2	2	2	2	2	3	2	2	2	2	2	2	2	2	2	2	2	2	2	2	2	3	2	2	2	2	2	2	2	2	2	2	2	2	2	ABC-type transport system involved in resistance to organic solvents, ATPase component
COG1129	G	0	0	0	0	1	0	0	0	0	0	0	2	0	0	0	0	0	0	1	0	2	0	0	1	0	0	0	1	2	0	0	0	0	0	0	1	2	1	ABC-type sugar transport system, ATPase component
COG1131	V	7	8	8	6	8	8	6	6	8	6	6	10	6	7	12	4	8	7	6	6	7	6	6	8	7	6	6	6	6	6	6	9	6	6	6	6	6	6	ABC-type multidrug transport system, ATPase component
COG1132	V	4	4	4	4	5	4	4	6	6	5	4	5	5	5	11	7	4	5	4	5	7	4	4	4	4	4	6	4	4	4	5	4	4	6	4	5	5	4	ABC-type multidrug transport system, ATPase and permease components
COG1134	GM	2	0	0	1	1	0	1	1	0	0	0	2	0	1	1	0	0	0	1	0	1	0	1	0	0	0	0	1	1	0	0	0	0	0	1	1	1	1	ABC-type polysaccharide/polyol phosphate transport system, ATPase component
COG1135	P	2	2	3	4	1	3	1	3	3	4	4	0	2	1	1	1	4	3	1	0	1	3	3	3	3	4	3	3	3	3	3	4	3	3	3	3	1	3	ABC-type metal ion transport system, ATPase component
COG1136	V	5	4	4	3	3	4	4	5	5	3	5	4	4	4	5	3	4	4	4	4	3	4	3	4	4	5	3	3	3	4	5	4	3	3	3	3	3	3	ABC-type antimicrobial peptide transport system, ATPase component
COG1137	R	2	1	1	1	1	1	1	1	1	1	1	1	1	1	1	1	1	1	1	1	1	1	1	1	2	1	1	1	1	1	1	1	1	1	1	1	1	1	ABC-type (unclassified) transport system, ATPase component
COG1138	O	1	1	1	1	1	1	1	1	1	1	1	2	1	1	1	1	1	1	1	1	1	1	1	1	1	2	1	1	1	1	1	1	1	1	1	1	1	1	Cytochrome c biogenesis factor
COG1140	C	0	0	0	0	0	0	0	0	0	0	0	2	0	0	0	0	0	0	0	0	0	0	0	0	0	0	0	0	0	0	0	0	0	0	0	0	0	0	Nitrate reductase beta subunit
COG1141	C	0	1	2	1	0	1	0	2	1	1	0	1	1	0	0	1	2	2	0	1	1	1	2	2	1	2	1	1	1	1	1	1	2	2	1	1	1	1	Ferredoxin
COG1142	C	0	0	0	0	0	0	0	0	0	1	0	2	0	0	3	1	0	0	0	0	0	0	0	0	1	0	1	0	0	0	0	0	1	0	0	1	0	0	Fe-S-cluster-containing hydrogenase components 2
COG1143	C	2	2	4	4	2	2	2	4	2	2	4	4	4	2	6	2	4	2	4	2	4	2	2	4	4	4	2	2	4	4	4	4	2	4	2	2	4	4	Formate hydrogenlyase subunit 6/NADH:ubiquinone oxidoreductase 23 kD subunit (chain I)
COG1144	C	0	0	0	0	0	0	0	0	0	0	0	0	0	2	0	3	0	0	0	0	0	0	0	0	0	0	0	0	0	0	0	0	0	0	0	0	0	0	Pyruvate:ferredoxin oxidoreductase and related 2-oxoacid:ferredoxin oxidoreductases, delta subunit
COG1145	C	5	5	4	4	5	4	7	4	4	6	4	3	4	4	6	4	4	5	5	6	4	5	5	4	4	4	6	5	4	4	4	4	4	4	5	5	5	5	Ferredoxin
COG1146	C	3	2	2	2	6	4	2	2	4	3	2	4	2	4	2	2	2	2	2	4	2	2	2	2	3	2	2	2	2	3	2	2	2	2	2	2	3	2	Ferredoxin
COG1151	C	0	0	0	1	0	0	0	0	0	0	0	1	1	0	2	0	0	0	0	0	0	1	0	1	1	0	0	1	1	0	1	0	0	0	0	0	0	0	6Fe-6S prismane cluster-containing protein
COG1154	HI	1	1	1	1	1	1	1	1	1	1	1	1	1	1	1	1	1	1	1	1	1	1	1	1	1	1	1	1	1	1	1	1	1	1	1	1	1	1	Deoxyxylulose-5-phosphate synthase
COG1157	NU	1	1	1	1	1	1	1	1	1	1	1	1	1	2	2	1	1	1	1	1	1	1	1	1	1	1	1	1	1	1	1	1	1	1	1	1	1	1	Flagellar biosynthesis/type III secretory pathway ATPase
COG1158	K	1	1	1	1	1	1	1	1	1	1	1	1	1	1	1	1	1	1	1	1	1	1	1	1	1	1	1	1	1	1	1	1	1	1	1	1	1	1	Transcription termination factor
COG1159	R	1	1	1	1	1	1	1	1	1	1	1	1	1	1	1	1	1	1	1	1	1	1	1	1	1	1	1	1	1	1	1	1	1	1	1	1	1	1	GTPase
COG1160	R	1	1	1	2	1	1	1	1	1	1	1	1	1	1	1	1	1	1	1	1	1	1	1	1	1	1	1	1	1	1	1	1	2	1	1	1	1	1	Predicted GTPases
COG1162	R	0	0	0	0	0	0	0	0	0	0	0	0	0	1	0	0	0	0	0	0	0	0	0	0	0	0	0	0	0	0	0	0	0	0	0	0	0	0	Predicted GTPases
COG1164	E	1	1	1	1	1	1	1	1	1	1	1	1	1	1	1	1	1	1	1	1	1	1	1	1	1	1	1	1	1	1	1	1	1	1	1	1	1	1	Oligoendopeptidase F
COG1167	KE	1	3	3	2	3	3	4	4	3	3	3	5	5	1	2	1	3	3	4	2	4	4	2	3	2	3	2	2	2	3	4	3	2	4	2	4	4	3	Transcriptional regulators containing a DNA-binding HTH domain and an aminotransferase domain (MocR family) and their eukaryotic orthologs
COG1171	E	1	1	1	1	1	1	1	1	1	1	1	2	1	2	2	2	3	1	2	1	1	1	1	1	1	2	1	1	1	1	1	2	1	1	1	1	1	1	Threonine dehydratase
COG1172	G	0	0	0	0	2	0	0	0	0	0	0	4	0	0	0	0	0	0	2	0	2	0	0	2	0	0	0	2	2	0	0	0	0	0	0	2	4	2	Ribose/xylose/arabinose/galactoside ABC-type transport systems, permease components
COG1173	EP	0	7	7	7	8	7	7	7	7	7	7	8	8	0	4	3	7	6	8	10	6	8	7	8	8	7	7	8	8	7	8	6	8	7	7	7	7	8	ABC-type dipeptide/oligopeptide/nickel transport systems, permease components
COG1174	E	0	1	1	1	1	1	1	1	1	1	1	1	1	1	1	1	1	1	1	1	1	1	1	1	1	1	1	1	1	1	1	1	1	1	1	1	1	1	ABC-type proline/glycine betaine transport systems, permease component
COG1175	G	1	5	5	4	5	5	4	7	6	4	5	6	6	3	3	5	6	5	5	5	4	5	4	4	4	5	4	4	5	5	5	5	4	4	4	5	4	5	ABC-type sugar transport systems, permease components
COG1176	E	1	1	3	2	2	1	1	3	4	2	2	1	2	1	1	3	2	4	1	1	2	2	4	1	1	3	1	1	3	2	3	2	1	1	1	1	1	1	ABC-type spermidine/putrescine transport system, permease component I
COG1177	E	1	4	4	4	3	4	2	3	3	4	3	2	4	1	2	1	4	3	2	2	2	3	3	4	4	3	4	4	4	4	4	3	4	4	4	4	3	4	ABC-type spermidine/putrescine transport system, permease component II
COG1178	P	1	1	2	2	3	1	1	2	2	1	2	2	1	1	1	1	2	2	1	1	2	1	1	2	3	3	1	1	2	2	3	1	1	2	1	1	1	1	ABC-type Fe3+ transport system, permease component
COG1180	O	1	0	0	1	0	0	2	1	0	0	1	2	0	2	4	0	0	1	2	0	1	1	1	0	1	1	0	0	0	0	1	1	1	0	1	0	1	1	Pyruvate-formate lyase-activating enzyme
COG1181	M	1	2	2	1	3	2	1	2	2	1	2	2	2	1	1	1	3	3	1	3	1	2	1	1	1	3	1	1	1	2	2	2	1	1	1	1	1	1	D-alanine-D-alanine ligase and related ATP-grasp enzymes
COG1182	I	0	0	0	0	1	0	0	0	0	0	0	2	0	0	1	0	0	0	0	0	1	0	0	0	0	0	0	0	0	0	0	0	0	0	0	0	0	0	Acyl carrier protein phosphodiesterase
COG1183	I	2	2	2	2	2	2	2	2	2	2	2	2	2	2	2	2	2	2	2	2	2	2	2	2	2	2	2	2	2	2	2	2	2	2	2	2	2	2	Phosphatidylserine synthase
COG1185	J	1	1	1	1	1	1	1	1	1	1	1	1	1	1	1	1	1	1	1	1	1	1	1	1	1	1	1	1	1	1	1	1	1	1	1	1	1	1	Polyribonucleotide nucleotidyltransferase (polynucleotide phosphorylase)
COG1186	J	2	2	2	2	2	2	2	2	2	2	2	3	2	2	2	2	2	2	2	2	2	2	2	2	2	2	2	2	2	2	2	2	2	2	2	2	2	2	Protein chain release factor B
COG1187	J	1	1	1	1	1	1	1	1	1	1	1	1	1	1	1	1	1	1	1	1	1	1	1	1	1	1	1	1	1	1	1	1	1	1	1	1	1	1	16S rRNA uridine-516 pseudouridylate synthase and related pseudouridylate synthases
COG1188	J	1	0	0	0	1	1	1	0	0	0	0	0	0	1	0	0	0	0	1	1	1	0	1	1	1	0	1	1	1	0	0	0	1	1	1	1	1	1	Ribosome-associated heat shock protein implicated in the recycling of the 50S subunit (S4 paralog)
COG1189	J	1	1	1	1	1	1	1	1	1	1	1	1	1	1	1	1	1	1	1	1	1	1	1	1	1	1	1	1	1	1	1	1	1	1	1	1	1	1	Predicted rRNA methylase
COG1192	D	6	6	6	4	4	6	3	5	7	4	4	13	7	6	6	4	6	4	5	5	6	5	8	8	4	4	4	6	6	4	4	4	4	6	4	4	3	4	ATPases involved in chromosome partitioning
COG1194	L	1	1	2	1	1	2	1	1	1	1	1	1	1	1	1	1	1	2	1	1	1	1	1	1	1	1	1	1	1	1	1	1	1	1	1	1	1	1	A/G-specific DNA glycosylase
COG1195	L	1	1	2	1	1	1	1	2	2	2	2	1	1	3	1	1	2	1	1	1	1	1	2	1	2	2	1	1	1	2	1	2	2	1	1	1	1	1	Recombinational DNA repair ATPase (RecF pathway)
COG1196	D	2	4	6	5	3	4	3	6	5	8	5	4	4	5	7	3	6	6	3	2	7	9	12	5	4	7	7	3	4	4	4	7	8	6	6	5	5	5	Chromosome segregation ATPases
COG1197	LK	1	1	1	3	3	1	1	2	1	1	1	2	1	1	1	1	1	1	1	1	1	2	1	1	1	1	1	1	1	1	1	1	1	1	1	1	1	1	Transcription-repair coupling factor (superfamily II helicase)
COG1198	L	1	1	1	1	1	1	1	2	1	2	1	1	1	1	1	1	2	1	1	1	1	1	2	1	1	2	1	1	1	2	1	1	1	2	1	2	1	1	Primosomal protein N' (replication factor Y) - superfamily II helicase
COG1200	LK	1	1	4	1	1	1	1	1	2	2	1	1	1	1	1	1	3	1	1	1	1	1	3	1	1	3	1	1	1	1	2	1	3	1	1	2	1	1	RecG-like helicase
COG1201	R	1	1	1	2	1	1	1	1	2	1	1	3	1	3	2	1	1	1	4	3	2	1	1	3	1	1	1	1	1	2	1	2	1	1	2	1	1	1	Lhr-like helicases
COG1204	R	0	0	0	0	0	0	0	0	0	1	0	1	0	1	0	0	0	0	2	1	0	0	0	0	0	0	0	0	0	0	0	0	0	1	0	0	1	1	Superfamily II helicase
COG1205	R	0	0	0	0	0	0	0	0	0	0	0	0	0	3	0	0	0	0	0	0	0	0	0	0	0	0	0	0	0	0	0	0	0	0	0	0	0	0	Distinct helicase family with a unique C-terminal domain including a metal-binding cysteine cluster
COG1206	J	1	1	1	1	1	1	1	2	1	1	1	1	1	1	1	1	2	1	1	1	1	1	1	1	1	2	1	1	1	1	1	1	1	1	1	2	1	1	NAD(FAD)-utilizing enzyme possibly involved in translation
COG1207	M	1	1	1	2	1	1	1	1	2	1	1	1	1	1	1	1	2	1	1	1	1	1	1	1	1	1	1	1	1	1	2	2	1	1	1	1	1	1	N-acetylglucosamine-1-phosphate uridyltransferase (contains nucleotidyltransferase and I-patch acetyltransferase domains)
COG1208	MJ	2	3	3	2	1	3	3	2	3	3	3	3	3	2	2	1	3	3	2	3	3	3	2	4	3	3	3	2	2	2	3	3	2	3	2	3	2	3	Nucleoside-diphosphate-sugar pyrophosphorylase involved in lipopolysaccharide biosynthesis/translation initiation factor 2B, gamma/epsilon subunits (eIF-2Bgamma/eIF-2Bepsilon)
COG1209	M	0	1	1	1	1	1	1	1	1	1	1	0	1	0	1	1	1	2	1	1	1	1	1	2	1	1	1	1	1	1	1	1	2	1	1	1	1	1	dTDP-glucose pyrophosphorylase
COG1210	M	1	1	1	1	1	1	1	1	1	1	1	1	1	1	1	1	1	1	1	1	1	1	1	1	1	1	1	1	1	1	1	1	1	1	1	1	1	1	UDP-glucose pyrophosphorylase
COG1211	I	1	1	0	0	1	1	1	1	1	1	1	1	1	1	1	1	0	1	1	1	1	1	1	1	1	1	1	1	1	1	1	1	1	1	1	1	1	1	4-diphosphocytidyl-2-methyl-D-erithritol synthase
COG1212	M	1	1	1	1	1	1	1	1	1	1	1	1	1	1	1	1	1	1	1	1	1	1	1	1	1	1	1	1	2	1	1	1	1	2	1	1	1	1	CMP-2-keto-3-deoxyoctulosonic acid synthetase
COG1213	M	0	0	0	0	0	0	0	0	0	0	0	0	0	0	2	0	0	0	0	0	0	0	0	1	0	0	0	0	0	0	0	0	0	0	0	0	0	0	Predicted sugar nucleotidyltransferases
COG1214	O	1	1	1	1	1	1	1	1	1	1	1	1	1	1	1	1	1	1	1	1	1	1	1	1	1	1	1	1	1	1	1	1	1	1	1	1	1	1	Inactive homolog of metal-dependent proteases, putative molecular chaperone
COG1215	M	2	1	1	1	2	1	1	1	1	2	1	2	1	3	1	2	1	1	1	2	1	1	2	2	2	1	1	1	0	1	1	1	2	1	1	1	2	2	Glycosyltransferases, probably involved in cell wall biogenesis
COG1216	R	0	1	1	2	7	1	2	2	0	1	2	1	1	1	0	1	1	0	1	0	1	2	2	1	0	1	1	1	2	2	2	1	1	1	2	0	2	1	Predicted glycosyltransferases
COG1217	T	1	1	1	1	1	1	1	1	1	2	1	1	1	1	1	1	1	1	1	1	1	1	2	1	1	1	1	1	1	1	1	1	1	1	1	1	1	1	Predicted membrane GTPase involved in stress response
COG1218	P	1	1	1	1	1	1	1	1	1	1	1	1	1	1	2	1	3	1	1	1	1	1	1	1	1	2	1	1	1	1	1	1	1	1	1	1	1	1	3'-Phosphoadenosine 5'-phosphosulfate (PAPS) 3'-phosphatase
COG1219	O	1	1	1	1	1	1	1	1	2	1	1	1	2	1	1	1	1	1	1	1	1	1	1	1	1	1	1	1	1	1	1	1	1	1	1	1	1	1	ATP-dependent protease Clp, ATPase subunit
COG1220	O	1	1	1	1	1	1	1	1	1	1	1	1	1	1	1	1	1	1	1	1	1	1	1	1	1	1	1	1	1	2	1	1	1	1	1	1	1	1	ATP-dependent protease HslVU (ClpYQ), ATPase subunit
COG1222	O	0	0	0	0	0	0	0	0	1	0	0	0	0	0	0	0	0	0	0	0	0	0	0	0	0	0	0	0	0	0	0	0	0	0	0	0	0	0	ATP-dependent 26S proteasome regulatory subunit
COG1223	R	0	0	0	0	1	0	1	0	1	0	0	0	2	0	1	1	0	0	0	0	1	0	0	0	0	0	1	1	1	1	1	0	0	1	1	1	1	0	Predicted ATPase (AAA+ superfamily)
COG1225	O	2	2	2	2	2	2	2	2	2	2	2	6	3	1	1	2	2	2	2	1	2	2	2	2	2	2	2	2	2	2	2	2	2	2	2	2	2	2	Peroxiredoxin
COG1226	P	4	5	5	5	3	5	4	6	5	3	6	2	3	2	1	6	5	5	2	2	3	2	5	5	5	5	3	3	4	3	5	5	5	4	5	3	2	5	Kef-type K+ transport systems, predicted NAD-binding component
COG1227	C	0	0	0	0	0	0	0	0	0	0	0	0	0	0	0	0	0	0	0	0	0	0	0	0	0	0	0	0	0	0	0	0	0	0	0	0	0	0	Inorganic pyrophosphatase/exopolyphosphatase
COG1228	Q	0	0	0	0	0	0	0	0	0	0	0	2	0	1	0	0	0	0	0	0	0	0	1	0	0	0	0	0	0	0	0	0	0	0	0	0	0	0	Imidazolonepropionase and related amidohydrolases
COG1230	P	2	1	1	1	1	1	1	2	1	1	1	6	1	2	1	3	1	2	1	1	1	2	2	2	2	1	1	1	1	1	2	2	1	1	2	1	2	1	Co/Zn/Cd efflux system component
COG1231	E	3	4	5	4	4	4	4	4	4	4	4	4	4	3	3	5	4	4	4	4	4	3	3	3	3	4	3	3	4	4	4	4	4	3	3	4	4	3	Monoamine oxidase
COG1232	H	0	0	0	0	3	0	0	0	0	0	0	0	0	2	2	0	0	1	0	4	0	0	2	2	2	0	2	2	0	0	0	0	0	2	2	0	0	2	Protoporphyrinogen oxidase
COG1233	Q	6	5	6	6	5	5	5	6	7	5	5	4	5	5	6	5	8	6	5	5	5	6	8	6	6	6	5	5	6	7	6	6	5	5	5	6	7	7	Phytoene dehydrogenase and related proteins
COG1234	R	2	1	1	1	2	1	1	1	1	1	1	1	1	1	1	1	1	1	1	1	1	1	1	1	1	1	1	1	1	1	1	1	1	1	1	1	2	1	Metal-dependent hydrolases of the beta-lactamase superfamily III
COG1235	R	1	2	2	2	2	2	2	2	2	2	2	4	2	3	3	2	2	3	2	3	1	2	2	2	2	2	2	2	2	2	2	2	2	2	2	2	2	2	Metal-dependent hydrolases of the beta-lactamase superfamily I
COG1236	J	2	2	3	2	1	2	2	2	3	2	2	1	3	2	2	2	3	4	2	1	2	2	4	2	3	4	2	2	3	2	2	3	2	2	3	2	2	2	Predicted exonuclease of the beta-lactamase fold involved in RNA processing
COG1237	R	0	0	0	0	0	0	0	0	0	0	0	1	0	0	0	1	0	0	0	0	0	0	0	0	0	0	0	0	0	0	0	0	0	0	0	0	0	0	Metal-dependent hydrolases of the beta-lactamase superfamily II
COG1238	S	1	1	1	1	1	1	1	1	1	1	1	1	1	1	1	1	1	1	1	1	1	1	1	1	1	1	1	1	1	1	1	1	1	1	1	1	1	1	Predicted membrane protein
COG1239	H	1	2	4	3	1	2	1	3	4	3	4	1	3	1	1	1	4	1	1	1	3	3	3	3	3	3	1	1	3	3	3	4	3	1	1	3	1	1	Mg-chelatase subunit ChlI
COG1240	H	1	1	3	1	3	1	1	2	1	1	2	1	2	1	1	2	2	2	1	1	1	1	2	2	2	2	2	2	2	2	1	1	2	1	2	2	2	1	Mg-chelatase subunit ChlD
COG1244	R	0	0	0	0	0	0	0	0	0	0	0	1	0	0	0	0	0	0	0	0	0	0	0	0	0	0	0	0	0	0	0	0	0	0	0	0	0	0	Predicted Fe-S oxidoreductase
COG1246	E	0	0	0	0	0	0	0	0	0	0	0	1	0	1	0	0	0	0	0	0	0	0	1	0	0	0	0	0	0	0	0	0	1	0	0	0	0	0	N-acetylglutamate synthase and related acetyltransferases
COG1247	M	1	2	2	2	2	2	2	2	2	2	2	1	2	2	1	1	2	2	2	1	2	2	2	2	2	2	2	2	2	2	2	2	2	2	2	3	2	2	Sortase and related acyltransferases
COG1249	C	3	3	3	3	4	2	3	4	3	3	3	3	3	3	4	3	3	4	4	3	3	3	3	3	3	3	3	3	3	3	3	3	3	3	3	3	4	3	Pyruvate/2-oxoglutarate dehydrogenase complex, dihydrolipoamide dehydrogenase (E3) component, and related enzymes
COG1250	I	5	5	5	5	5	5	5	5	5	5	5	5	5	7	5	5	5	5	5	5	5	5	7	5	5	5	5	5	5	5	5	5	5	5	5	5	9	7	3-hydroxyacyl-CoA dehydrogenase
COG1251	C	0	0	0	0	1	0	0	0	0	0	0	0	0	1	0	1	0	0	0	1	0	0	0	0	0	0	0	0	0	0	0	0	0	0	0	0	0	0	NAD(P)H-nitrite reductase
COG1252	C	1	1	1	1	0	1	4	3	1	3	1	2	3	3	3	3	1	1	4	3	3	1	2	3	3	1	3	1	1	1	1	1	3	3	1	3	3	3	NADH dehydrogenase, FAD-containing subunit
COG1253	R	3	3	3	3	3	3	2	3	3	3	3	2	3	3	2	2	3	3	2	2	3	3	3	3	3	3	3	3	4	3	3	3	3	3	3	3	4	3	Hemolysins and related proteins containing CBS domains
COG1254	C	1	1	1	1	1	1	1	1	1	1	1	1	2	1	1	1	1	1	1	1	1	1	1	1	1	1	1	1	1	1	1	1	1	1	1	1	1	1	Acylphosphatases
COG1255	S	0	0	0	0	0	0	0	0	0	0	0	0	0	1	0	0	0	0	0	0	0	0	0	0	0	0	0	0	0	0	0	0	0	0	0	0	0	0	Uncharacterized protein conserved in archaea
COG1256	N	1	2	2	4	1	2	2	2	2	2	2	1	2	3	5	1	2	2	2	2	1	3	2	2	2	2	2	2	2	2	3	2	2	2	2	2	1	2	Flagellar hook-associated protein
COG1260	I	1	0	0	0	0	0	0	0	0	0	0	0	0	0	0	0	0	0	0	0	0	0	0	0	0	0	0	0	0	0	0	0	0	0	0	0	0	0	Myo-inositol-1-phosphate synthase
COG1261	NO	0	1	1	1	1	1	1	1	1	1	1	0	1	2	2	1	1	1	1	1	1	1	1	1	1	1	1	1	1	1	1	1	1	1	1	1	1	1	Flagellar basal body P-ring biosynthesis protein
COG1262	S	2	3	3	3	3	3	3	3	3	3	3	2	3	3	2	2	3	3	3	2	1	3	3	3	3	3	3	3	3	3	3	3	3	3	3	3	3	3	Uncharacterized conserved protein
COG1266	R	1	2	2	2	1	1	1	2	2	2	2	1	2	1	1	2	2	2	1	2	1	2	2	2	2	2	1	2	2	2	2	2	2	2	2	2	1	1	Predicted metal-dependent membrane protease
COG1267	I	1	0	0	0	0	0	0	0	0	0	0	0	0	0	0	0	0	0	0	0	0	0	0	0	0	0	0	0	0	0	0	0	0	0	0	0	0	0	Phosphatidylglycerophosphatase A and related proteins
COG1268	R	1	1	2	1	0	1	2	1	2	1	1	2	1	0	1	0	2	1	2	2	1	1	1	1	1	2	1	1	2	1	2	1	1	1	1	1	1	1	Uncharacterized conserved protein
COG1269	C	0	1	1	1	0	1	1	1	1	1	1	0	1	0	1	2	1	1	1	0	1	1	1	1	1	1	1	1	1	2	1	1	1	1	1	1	1	1	Archaeal/vacuolar-type H+-ATPase subunit I
COG1270	H	1	1	1	1	1	1	2	1	1	1	1	1	1	1	1	1	2	1	1	1	1	1	1	1	1	2	1	1	1	1	1	1	2	1	1	1	1	1	Cobalamin biosynthesis protein CobD/CbiB
COG1271	C	2	2	2	2	1	2	2	3	2	1	2	2	1	1	1	1	2	2	2	3	2	2	2	1	1	2	2	1	1	2	1	1	2	2	2	2	2	2	Cytochrome bd-type quinol oxidase, subunit 1
COG1272	R	2	2	2	2	1	2	1	2	2	1	2	1	2	3	2	1	2	2	1	2	2	2	2	2	2	2	2	2	2	2	2	2	2	1	2	2	2	1	Predicted membrane protein, hemolysin III homolog
COG1273	S	1	2	2	2	3	2	2	2	2	2	2	1	2	3	3	2	2	2	2	2	2	2	2	2	2	2	2	2	2	2	2	2	2	2	2	2	2	2	Uncharacterized conserved protein
COG1275	P	1	0	0	0	0	0	0	0	0	0	0	0	0	1	0	0	0	0	0	0	0	0	0	0	0	0	0	0	0	0	0	0	0	0	0	0	0	0	Tellurite resistance protein and related permeases
COG1276	P	0	1	1	1	1	1	1	1	1	1	1	3	1	2	1	1	1	2	1	1	1	1	0	1	1	0	1	1	1	1	1	2	1	2	2	1	1	1	Putative copper export protein
COG1277	R	0	1	1	1	1	1	1	1	2	1	2	1	1	1	2	0	2	1	1	2	0	1	1	1	1	2	2	1	1	2	4	2	1	1	1	1	1	2	ABC-type transport system involved in multi-copper enzyme maturation, permease component
COG1278	K	7	6	6	6	6	6	6	6	6	6	6	7	6	8	6	6	6	6	6	6	6	6	7	6	6	6	6	6	6	6	6	6	6	6	6	6	6	6	Cold shock proteins
COG1280	E	3	4	5	4	3	4	5	5	4	4	5	4	5	3	3	4	5	4	6	3	5	4	4	4	5	5	4	4	4	4	4	4	3	4	4	4	4	4	Putative threonine efflux protein
COG1281	O	1	1	1	1	1	1	1	1	1	1	1	1	1	1	1	1	1	1	1	2	1	1	1	1	1	1	1	1	1	1	1	1	1	1	1	1	1	1	Disulfide bond chaperones of the HSP33 family
COG1282	C	1	1	1	1	1	1	1	1	1	1	1	1	1	1	1	1	1	1	1	1	1	1	1	1	1	1	1	1	1	1	1	1	1	1	1	1	1	1	NAD/NADP transhydrogenase beta subunit
COG1285	S	3	2	2	2	2	2	2	3	2	2	2	2	2	2	1	2	2	4	2	2	1	3	2	2	2	2	2	2	2	2	2	2	2	1	3	2	2	2	Uncharacterized membrane protein
COG1286	R	2	1	1	1	1	1	1	1	1	1	1	1	1	2	2	1	1	1	1	1	1	1	1	1	1	1	1	1	1	1	1	1	1	1	1	1	1	1	Uncharacterized membrane protein, required for colicin V production
COG1287	R	0	0	0	0	0	0	0	0	0	0	0	0	0	0	0	0	0	0	0	0	0	0	0	0	0	0	1	0	0	0	0	0	0	0	0	0	0	0	Uncharacterized membrane protein, required for N-linked glycosylation
COG1288	S	0	0	0	0	0	0	0	0	0	0	0	2	0	0	0	0	0	0	0	0	0	0	0	0	0	0	0	0	0	0	0	0	0	0	0	0	0	0	Predicted membrane protein
COG1289	S	1	5	6	6	3	5	2	7	6	4	8	2	4	2	3	4	6	5	2	3	4	5	4	3	6	7	5	4	3	5	4	6	5	4	5	6	6	5	Predicted membrane protein
COG1290	C	1	1	1	1	1	1	1	1	1	1	1	1	1	1	1	1	1	1	1	1	1	1	1	1	0	1	1	1	1	1	1	1	1	1	1	1	1	1	Cytochrome b subunit of the bc complex
COG1291	N	1	1	1	1	2	1	1	1	1	1	1	1	1	3	2	1	1	1	1	1	1	1	1	1	1	1	1	1	1	1	1	1	1	1	1	1	1	1	Flagellar motor component
COG1292	M	0	0	0	0	0	0	0	0	0	0	0	0	0	0	0	0	0	0	0	0	1	0	0	0	0	0	0	0	0	0	0	0	0	0	0	0	1	0	Choline-glycine betaine transporter
COG1294	C	2	2	2	2	1	2	2	2	2	1	2	2	1	1	1	1	2	2	2	3	2	2	2	1	1	2	2	1	1	2	1	1	2	2	2	2	2	2	Cytochrome bd-type quinol oxidase, subunit 2
COG1295	S	2	2	2	2	3	2	2	2	2	2	2	3	2	2	2	2	2	2	2	2	2	2	2	2	2	2	2	2	2	2	2	2	2	2	3	2	2	2	Predicted membrane protein
COG1296	E	1	2	2	2	2	2	2	2	2	2	2	2	2	2	2	2	2	2	2	2	2	2	2	2	2	2	2	2	2	2	2	2	2	2	2	2	2	2	Predicted branched-chain amino acid permease (azaleucine resistance)
COG1297	S	0	0	0	0	0	0	0	0	0	0	0	2	0	0	0	0	0	0	0	0	0	0	0	0	0	0	0	0	0	0	0	0	0	0	0	0	0	1	Predicted membrane protein
COG1298	NU	1	3	4	5	1	3	1	2	4	3	2	1	2	2	2	1	2	2	1	1	2	2	3	4	3	2	3	1	3	4	4	2	3	4	1	3	1	3	Flagellar biosynthesis pathway, component FlhA
COG1300	S	0	0	0	0	0	0	0	0	0	0	0	0	0	0	0	1	0	0	0	0	0	0	0	0	0	0	0	0	0	0	0	0	0	0	0	0	0	0	Uncharacterized membrane protein
COG1301	C	1	2	2	2	1	2	2	3	3	3	2	1	2	0	1	1	2	2	2	2	2	2	2	2	4	2	2	2	2	2	2	2	2	2	2	2	2	2	Na+/H+-dicarboxylate symporters
COG1304	C	1	1	1	1	1	1	1	1	1	1	1	1	1	1	1	1	1	1	1	1	1	1	1	1	1	1	1	1	1	1	1	1	1	1	1	1	1	1	L-lactate dehydrogenase (FMN-dependent) and related alpha-hydroxy acid dehydrogenases
COG1305	E	2	6	7	6	5	6	6	6	6	5	6	7	6	5	6	7	6	6	6	7	5	7	6	5	5	8	5	6	7	6	6	6	5	5	6	6	6	5	Transglutaminase-like enzymes, putative cysteine proteases
COG1308	K	0	0	0	0	0	0	0	0	0	0	0	0	0	0	0	0	0	0	0	0	0	0	0	0	0	0	0	0	1	0	0	0	0	0	0	0	0	0	Transcription factor homologous to NACalpha-BTF3
COG1309	K	18	41	39	36	38	41	34	35	40	35	35	50	35	19	27	27	40	34	36	26	36	36	37	39	35	35	34	35	35	37	35	38	36	37	38	36	37	38	Transcriptional regulator
COG1310	R	0	0	0	0	0	0	0	0	0	0	0	0	0	0	1	0	0	0	0	0	0	0	0	0	0	0	0	0	0	0	0	1	0	0	0	0	0	0	Predicted metal-dependent protease of the PAD1/JAB1 superfamily
COG1314	U	1	1	1	1	1	1	1	1	1	1	1	1	1	1	1	1	1	1	1	1	1	1	1	1	1	1	1	1	1	1	1	1	1	1	1	1	1	1	Preprotein translocase subunit SecG
COG1317	NU	1	1	1	1	1	1	2	1	1	1	1	1	1	1	1	1	1	1	1	1	1	1	1	1	1	1	1	1	1	1	1	1	1	1	1	1	1	1	Flagellar biosynthesis/type III secretory pathway protein
COG1318	K	0	0	0	0	0	0	0	0	0	0	0	0	0	0	0	0	0	0	0	0	0	0	0	0	0	0	0	0	0	0	0	0	0	0	0	0	0	1	Predicted transcriptional regulators
COG1319	C	2	3	3	3	15	3	4	3	3	5	3	6	4	4	6	4	4	3	4	7	4	3	5	5	5	3	5	3	4	3	3	3	6	5	3	6	5	5	Aerobic-type carbon monoxide dehydrogenase, middle subunit CoxM/CutM homologs
COG1320	P	0	1	1	1	2	1	2	1	1	1	1	0	1	1	2	1	1	1	3	1	1	1	1	1	1	1	1	1	1	1	1	1	1	1	1	1	1	1	Multisubunit Na+/H+ antiporter, MnhG subunit
COG1321	K	0	0	0	0	0	0	1	0	0	0	0	0	0	0	0	0	0	0	1	1	0	0	0	0	0	0	0	0	0	0	0	0	0	0	0	0	1	0	Mn-dependent transcriptional regulator
COG1322	S	1	1	1	1	1	1	1	1	1	1	1	1	1	1	1	1	1	1	1	1	1	1	1	1	1	1	1	1	1	1	1	1	1	1	1	1	1	1	Uncharacterized protein conserved in bacteria
COG1324	P	1	1	1	1	1	1	1	1	1	1	1	0	1	1	0	1	1	1	1	0	1	1	1	1	1	1	1	1	1	1	1	1	1	1	1	1	1	1	Uncharacterized protein involved in tolerance to divalent cations
COG1326	R	0	1	0	1	0	1	0	1	1	0	1	1	0	0	2	0	1	1	0	1	0	1	0	0	0	0	0	1	1	1	1	1	0	0	1	0	0	0	Uncharacterized archaeal Zn-finger protein
COG1327	K	1	1	1	1	1	1	1	1	1	1	1	1	1	1	1	1	1	1	1	1	1	1	1	2	1	1	1	1	1	1	1	1	1	1	1	1	1	1	Predicted transcriptional regulator, consists of a Zn-ribbon and ATP-cone domains
COG1328	F	1	0	0	1	0	0	1	1	0	0	1	0	0	2	1	0	0	1	1	0	1	1	1	0	1	1	0	0	0	0	1	1	1	0	1	0	1	1	Oxygen-sensitive ribonucleoside-triphosphate reductase
COG1329	K	1	1	1	2	1	1	1	2	1	1	1	1	1	1	1	2	1	1	1	1	1	1	2	2	2	1	2	1	1	1	1	1	1	1	1	2	2	1	Transcriptional regulators, similar to M. xanthus CarD
COG1335	Q	0	3	3	3	12	4	4	4	4	5	4	4	5	0	1	0	4	3	2	5	1	5	5	5	5	4	5	4	4	4	5	3	5	5	4	5	3	5	Amidases related to nicotinamidase
COG1338	NU	1	1	1	1	1	1	1	1	1	1	1	1	1	2	2	1	1	1	1	1	1	1	1	1	1	1	1	1	1	1	1	1	1	1	1	1	1	1	Flagellar biosynthesis pathway, component FliP
COG1340	S	0	0	0	0	1	0	0	0	0	2	0	0	0	0	0	0	0	0	0	0	0	0	0	0	2	0	0	0	0	0	0	0	0	0	0	0	0	3	Uncharacterized archaeal coiled-coil protein
COG1343	L	1	0	0	0	0	0	1	0	0	0	0	0	0	0	0	0	0	0	1	0	0	0	0	0	0	0	0	0	0	0	0	0	0	0	0	1	0	1	Uncharacterized protein predicted to be involved in DNA repair
COG1344	N	7	11	10	10	3	11	7	10	12	9	9	4	8	14	12	4	11	10	8	8	10	9	6	12	7	11	11	8	8	9	8	10	8	5	8	14	10	8	Flagellin and related hook-associated proteins
COG1345	N	0	1	1	1	0	1	1	2	2	1	1	0	1	1	1	0	3	1	1	1	0	1	2	1	1	1	1	1	1	1	1	1	1	1	1	1	0	1	Flagellar capping protein
COG1346	M	1	1	1	1	1	1	1	1	1	1	1	2	1	1	2	1	1	1	1	1	1	1	1	1	1	1	1	1	1	1	1	1	1	1	1	1	1	1	Putative effector of murein hydrolase
COG1348	P	4	8	8	5	3	8	9	8	8	7	8	3	8	5	4	3	8	6	5	3	4	8	7	7	7	8	7	7	7	9	10	6	7	7	7	7	4	7	Nitrogenase subunit NifH (ATPase)
COG1349	KG	1	1	1	2	2	1	2	2	1	1	1	2	1	1	3	1	1	1	2	1	1	1	1	1	1	1	1	1	1	1	1	1	1	1	2	1	1	1	Transcriptional regulators of sugar metabolism
COG1350	R	1	2	2	1	1	2	1	1	1	1	1	1	1	1	1	1	2	1	1	1	1	1	1	1	1	1	2	1	1	1	1	1	1	1	2	1	2	1	Predicted alternative tryptophan synthase beta-subunit (paralog of TrpB)
COG1351	F	0	0	0	0	0	0	0	0	0	0	0	0	0	0	0	0	0	0	0	0	0	0	0	0	0	0	0	0	0	0	0	0	0	0	0	0	1	0	Predicted alternative thymidylate synthase
COG1352	NT	2	4	4	4	2	4	4	4	4	3	4	6	3	5	4	2	4	4	2	2	4	4	3	3	3	4	3	4	4	4	4	4	3	3	4	3	3	3	Methylase of chemotaxis methyl-accepting proteins
COG1353	R	0	0	0	0	0	0	0	1	0	0	0	0	0	0	0	0	0	0	0	0	0	0	0	0	0	0	0	0	0	0	0	0	0	0	0	0	0	0	Predicted hydrolase of the HD superfamily (permuted catalytic motifs)
COG1354	S	1	1	1	1	1	1	1	1	1	1	1	1	1	1	1	1	1	1	1	1	1	1	1	2	2	1	1	1	1	1	1	1	2	1	1	1	1	1	Uncharacterized conserved protein
COG1357	S	0	0	2	0	0	2	0	0	2	0	0	0	0	0	1	2	2	0	2	0	0	0	0	0	0	0	0	0	0	0	0	0	1	0	0	0	0	0	Uncharacterized low-complexity proteins
COG1359	S	1	2	1	1	3	2	1	2	2	1	2	4	1	2	1	2	1	1	2	2	2	2	1	1	2	2	1	2	1	1	1	1	2	2	2	1	2	1	Uncharacterized conserved protein
COG1360	N	5	3	3	3	3	3	3	4	3	4	3	3	3	5	4	3	3	3	3	3	3	3	3	3	3	3	3	3	4	3	3	3	3	3	3	3	3	3	Flagellar motor protein
COG1363	G	0	0	0	0	0	0	0	0	0	0	0	1	0	0	0	0	0	0	0	0	0	0	0	0	0	0	0	0	0	0	0	0	0	0	0	0	0	0	Cellulase M and related proteins
COG1364	E	1	1	1	1	1	1	1	1	1	1	1	1	1	1	1	1	1	1	1	1	1	1	1	1	1	1	1	1	1	1	1	1	1	1	1	1	1	1	N-acetylglutamate synthase (N-acetylornithine aminotransferase)
COG1366	T	2	3	3	3	2	3	3	3	3	3	3	5	3	5	1	2	3	3	3	1	3	3	3	3	3	3	3	3	3	3	3	3	3	3	3	3	3	3	Anti-anti-sigma regulatory factor (antagonist of anti-sigma factor)
COG1368	M	0	1	1	1	0	1	1	1	1	0	2	0	0	0	1	0	2	1	1	0	0	1	0	0	0	1	0	1	1	1	1	1	0	0	1	0	0	0	Phosphoglycerol transferase and related proteins, alkaline phosphatase superfamily
COG1370	O	1	0	0	0	0	0	0	0	0	0	0	0	0	1	0	0	0	0	0	0	0	0	0	0	0	0	0	0	0	0	0	0	0	0	0	0	0	0	Prefoldin, molecular chaperone implicated in de novo protein folding, alpha subunit
COG1373	R	0	0	0	0	0	0	0	0	0	0	0	0	1	0	0	0	0	0	0	0	0	0	0	1	0	0	0	0	0	0	0	0	0	0	0	0	0	0	Predicted ATPase (AAA+ superfamily)
COG1376	S	8	9	9	10	12	9	10	9	9	10	9	10	9	8	9	11	11	11	11	10	10	10	10	9	10	10	9	9	12	9	9	9	10	9	9	9	10	9	Uncharacterized protein conserved in bacteria
COG1377	NU	1	1	1	1	1	1	1	1	1	1	1	1	1	2	2	1	1	1	1	1	1	1	1	1	1	1	1	1	1	1	1	1	1	1	1	1	1	1	Flagellar biosynthesis pathway, component FlhB
COG1378	K	0	1	1	1	0	1	1	1	1	1	1	2	1	0	0	0	1	1	1	0	1	1	1	1	1	1	1	1	1	1	1	1	1	1	1	1	1	1	Predicted transcriptional regulators
COG1379	S	0	0	0	0	0	0	0	0	0	0	0	0	0	0	0	0	0	0	0	0	1	0	0	0	0	0	0	0	0	0	0	0	0	0	0	0	0	0	Uncharacterized conserved protein
COG1380	R	1	1	1	1	1	1	1	1	1	1	1	1	1	1	1	1	1	1	1	1	1	1	1	1	1	1	1	1	1	1	1	1	1	1	1	1	1	1	Putative effector of murein hydrolase LrgA
COG1381	L	1	1	1	0	1	1	1	1	1	1	1	1	1	1	1	1	2	1	1	1	1	1	1	1	1	2	1	1	1	1	1	1	1	1	1	1	1	1	Recombinational DNA repair protein (RecF pathway)
COG1382	O	0	0	0	0	1	0	0	0	0	0	0	1	0	0	0	0	0	0	0	1	2	0	0	0	0	0	0	0	0	0	0	0	0	0	0	0	0	0	Prefoldin, chaperonin cofactor
COG1384	J	1	1	1	1	1	1	1	1	3	1	1	1	1	1	1	1	1	1	1	1	1	3	1	1	1	1	1	1	1	1	1	1	1	1	1	1	1	1	Lysyl-tRNA synthetase (class I)
COG1385	S	1	1	1	1	1	1	1	1	2	1	1	1	1	1	1	1	2	1	1	1	1	1	1	1	1	3	1	1	1	1	1	1	1	1	1	1	1	1	Uncharacterized protein conserved in bacteria
COG1386	K	1	1	1	1	1	1	1	1	1	1	1	1	1	1	1	1	1	1	1	1	1	1	1	1	1	1	1	1	1	1	1	1	1	1	1	1	1	1	Predicted transcriptional regulator containing the HTH domain
COG1388	M	0	0	1	2	0	0	0	0	1	0	2	0	1	0	2	0	0	0	0	0	2	0	0	1	0	0	0	0	2	0	2	0	0	2	1	0	0	0	FOG: LysM repeat
COG1391	OT	1	1	1	1	1	1	1	1	1	1	1	1	1	1	1	1	1	1	1	1	1	1	1	1	1	1	1	1	2	1	1	1	1	1	1	1	1	1	Glutamine synthetase adenylyltransferase
COG1392	P	1	1	1	1	3	1	1	1	1	1	1	1	1	1	1	1	1	1	1	1	1	1	1	1	1	1	1	1	1	1	1	1	1	1	1	1	1	1	Phosphate transport regulator (distant homolog of PhoU)
COG1393	P	2	4	4	3	2	4	3	3	4	3	3	3	3	3	3	3	4	3	3	3	3	3	3	4	3	3	3	3	3	3	3	3	3	3	3	3	3	3	Arsenate reductase and related proteins, glutaredoxin family
COG1396	K	4	9	9	7	8	10	9	10	10	6	10	20	15	9	4	7	9	9	17	8	17	10	10	10	12	10	9	9	10	8	12	13	8	7	12	9	14	11	Predicted transcriptional regulators
COG1397	O	3	2	2	2	3	2	2	2	2	2	2	0	2	3	3	2	2	2	2	2	2	2	2	2	2	2	2	2	2	2	2	2	2	2	2	2	2	2	ADP-ribosylglycohydrolase
COG1399	R	1	1	1	1	1	1	1	1	1	1	1	2	1	1	0	1	1	1	1	1	1	1	1	1	1	1	1	1	1	1	1	1	1	1	2	1	1	1	Predicted metal-binding, possibly nucleic acid-binding protein
COG1402	R	1	1	1	1	3	1	1	2	1	1	1	1	1	1	1	1	1	1	1	1	1	2	1	1	1	1	1	1	1	1	1	1	1	1	1	1	2	1	Uncharacterized protein, putative amidase
COG1403	V	1	1	1	2	1	1	1	1	1	1	1	4	1	1	1	1	1	1	1	1	2	2	1	2	2	1	1	1	1	2	2	3	1	1	3	1	1	1	Restriction endonuclease
COG1404	O	0	0	0	0	0	0	0	0	0	0	0	2	2	2	1	1	0	1	0	1	0	0	0	1	0	0	0	0	1	0	0	0	1	0	0	0	0	0	Subtilisin-like serine proteases
COG1407	R	1	1	1	2	1	1	1	1	1	1	1	0	1	1	1	1	2	1	1	1	1	1	1	1	1	1	1	1	1	1	1	1	2	1	1	1	1	1	Predicted ICC-like phosphoesterases
COG1408	R	0	0	0	0	1	0	0	0	0	0	0	1	0	0	0	0	0	0	0	0	0	0	0	0	0	0	0	0	0	1	0	0	0	0	0	0	0	0	Predicted phosphohydrolases
COG1409	R	2	5	5	5	2	5	4	5	5	4	5	4	4	2	4	3	6	6	4	6	4	5	5	4	4	6	4	5	5	5	5	5	4	4	8	4	5	4	Predicted phosphohydrolases
COG1410	E	1	1	1	1	1	1	1	1	1	1	1	1	1	1	1	1	1	1	1	1	1	2	1	1	1	1	1	1	1	1	1	1	1	1	1	1	1	1	Methionine synthase I, cobalamin-binding domain
COG1413	C	0	2	2	2	2	2	0	2	2	5	3	2	0	2	2	2	2	2	0	4	2	2	2	0	4	2	2	1	1	2	2	0	2	2	2	2	2	2	FOG: HEAT repeat
COG1414	K	3	7	7	7	15	7	4	7	7	7	7	9	7	3	7	5	6	7	4	6	7	7	7	9	7	7	7	7	7	7	7	7	7	7	7	7	9	7	Transcriptional regulator
COG1415	S	0	0	0	0	1	0	0	0	0	0	0	1	0	0	1	0	0	0	0	0	0	0	0	0	0	0	0	0	0	0	0	0	0	0	0	0	0	0	Uncharacterized conserved protein
COG1416	S	0	1	1	1	2	1	1	1	1	1	1	1	1	1	0	1	1	1	1	1	1	1	1	1	1	1	1	1	1	1	1	1	1	1	1	1	1	1	Uncharacterized conserved protein
COG1418	R	0	0	0	0	0	0	0	0	0	0	0	0	0	0	0	0	0	0	0	0	1	0	0	0	0	0	1	1	1	1	0	0	0	0	0	0	0	0	Predicted HD superfamily hydrolase
COG1419	N	0	0	0	0	0	0	0	1	0	0	0	0	0	0	0	0	0	0	0	0	0	0	0	0	0	0	0	0	0	0	0	0	0	0	0	0	0	0	Flagellar GTP-binding protein
COG1420	K	1	1	1	1	1	1	1	1	1	1	1	1	1	1	1	1	1	1	1	1	1	1	1	1	1	1	1	1	1	1	1	1	1	1	1	1	1	1	Transcriptional regulator of heat shock gene
COG1421	L	0	0	0	0	0	0	0	0	0	0	0	0	0	0	0	0	0	0	0	0	0	0	0	0	0	0	0	0	0	0	0	1	0	0	0	0	0	0	Uncharacterized protein predicted to be involved in DNA repair
COG1426	S	0	0	0	0	0	0	0	0	0	1	0	0	0	1	0	0	0	0	0	1	0	0	0	0	0	0	0	0	1	0	0	1	0	0	0	0	0	0	Uncharacterized protein conserved in bacteria
COG1429	H	1	4	6	4	3	4	4	5	6	4	4	3	3	3	6	4	8	7	4	3	3	4	4	4	5	6	3	2	2	5	6	5	4	4	5	4	3	3	Cobalamin biosynthesis protein CobN and related Mg-chelatases
COG1430	S	1	1	1	1	1	1	1	1	1	1	1	1	1	1	1	1	1	1	1	1	1	1	1	3	1	1	1	1	1	1	1	1	1	1	1	1	1	1	Uncharacterized conserved protein
COG1432	S	1	4	4	4	1	4	3	5	4	3	4	1	4	1	1	1	4	5	3	1	4	4	3	4	3	4	3	4	5	4	5	4	3	3	4	3	3	4	Uncharacterized conserved protein
COG1433	S	4	8	8	5	2	8	4	6	8	2	8	4	4	3	5	2	8	7	4	4	4	7	3	2	2	8	2	5	5	5	7	7	2	2	5	2	4	3	Uncharacterized conserved protein
COG1434	S	2	2	2	2	2	2	2	2	2	2	2	2	2	2	2	2	2	2	3	2	3	2	2	2	2	2	2	2	2	3	2	2	2	2	2	2	2	2	Uncharacterized conserved protein
COG1436	C	0	0	0	0	1	0	0	0	0	1	0	0	1	1	0	1	0	0	1	1	1	0	1	1	1	0	1	0	0	0	0	0	1	1	0	1	0	1	Archaeal/vacuolar-type H+-ATPase subunit F
COG1450	NU	0	0	0	0	0	0	0	0	0	0	0	0	0	2	1	0	0	0	0	0	0	0	0	0	0	0	0	0	0	0	0	0	0	0	0	0	1	0	Type II secretory pathway, component PulD
COG1451	R	1	1	1	1	1	1	1	1	1	1	1	2	1	1	1	1	1	2	1	1	2	1	1	1	2	1	1	1	1	2	1	1	1	2	1	1	1	1	Predicted metal-dependent hydrolase
COG1452	M	1	1	1	2	1	1	1	1	1	1	1	2	1	1	1	1	1	1	1	1	1	1	1	1	1	1	1	1	1	1	1	1	1	1	1	1	1	1	Organic solvent tolerance protein OstA
COG1454	C	1	2	2	2	3	2	1	2	2	2	2	4	2	3	5	2	2	2	1	2	2	2	3	3	2	2	2	2	2	2	2	2	3	2	2	3	2	2	Alcohol dehydrogenase, class IV
COG1457	F	0	1	1	1	0	1	1	1	1	1	1	1	1	1	0	0	1	1	1	0	1	1	1	1	1	1	1	1	1	1	1	1	1	1	1	1	1	1	Purine-cytosine permease and related proteins
COG1459	NU	0	0	0	0	0	0	0	0	0	0	0	0	0	1	1	0	0	0	0	0	0	0	0	0	0	0	0	0	0	0	0	0	0	0	0	0	1	0	Type II secretory pathway, component PulF
COG1462	M	0	2	2	2	0	2	2	2	2	2	2	0	2	0	0	1	2	2	2	0	0	2	1	0	2	2	2	2	2	2	2	2	0	2	2	0	2	0	Uncharacterized protein involved in formation of curli polymers
COG1463	Q	3	4	6	5	1	4	2	5	5	3	5	1	6	1	1	2	5	5	4	2	4	5	4	3	5	6	5	4	5	5	6	5	3	3	4	3	4	7	ABC-type transport system involved in resistance to organic solvents, periplasmic component
COG1464	P	3	3	3	4	2	4	2	5	4	4	4	0	3	2	2	2	4	4	2	0	2	4	4	4	4	4	4	4	5	4	4	4	4	4	4	4	3	4	ABC-type metal ion transport system, periplasmic component/surface antigen
COG1465	E	0	0	0	0	0	0	0	0	0	1	0	0	0	0	0	0	0	0	0	0	0	0	0	0	0	0	0	0	0	0	0	0	0	0	0	0	0	0	Predicted alternative 3-dehydroquinate synthase
COG1466	L	1	1	1	1	1	1	1	1	1	1	1	1	1	1	1	1	1	1	1	1	1	1	1	1	1	1	1	1	1	1	1	1	1	2	1	1	1	1	DNA polymerase III, delta subunit
COG1468	L	1	0	0	0	0	0	1	0	0	0	0	0	0	0	0	0	0	0	1	0	0	0	2	0	0	0	0	0	0	0	0	0	0	0	0	1	0	1	RecB family exonuclease
COG1472	G	2	1	1	1	1	2	1	2	1	2	1	1	2	1	2	1	2	2	1	1	1	2	2	1	1	2	1	1	2	1	1	1	1	1	1	2	1	1	Beta-glucosidase-related glycosidases
COG1473	R	1	3	3	1	4	3	3	3	4	3	4	3	3	1	2	2	3	2	3	3	2	3	3	3	3	4	3	3	3	3	3	2	3	4	3	3	2	3	Metal-dependent amidase/aminoacylase/carboxypeptidase
COG1474	LO	0	0	0	0	0	0	0	0	0	0	0	0	0	0	0	0	0	0	0	0	0	1	0	0	0	0	0	0	0	0	0	0	0	0	0	0	0	0	Cdc6-related protein, AAA superfamily ATPase
COG1475	K	1	3	3	1	1	3	2	1	3	1	1	6	4	2	3	1	3	2	3	1	5	4	4	2	1	1	1	1	1	1	1	2	1	2	3	2	1	2	Predicted transcriptional regulators
COG1476	K	2	1	1	1	1	1	1	1	0	2	3	2	1	3	5	3	1	2	2	1	2	2	6	5	3	3	4	2	1	3	3	2	3	2	4	2	1	4	Predicted transcriptional regulators
COG1477	H	0	1	1	1	1	1	1	1	1	1	1	1	1	2	2	0	1	1	1	1	0	1	1	1	1	1	1	1	1	1	1	1	1	1	1	1	1	1	Membrane-associated lipoprotein involved in thiamine biosynthesis
COG1478	S	0	0	0	0	1	0	0	0	0	0	0	0	0	0	0	0	0	0	0	1	0	0	0	0	0	0	0	0	0	0	0	0	0	0	0	0	0	0	Uncharacterized conserved protein
COG1479	S	0	0	0	0	0	0	0	1	0	0	0	0	0	0	0	0	0	0	0	0	1	0	0	0	0	0	0	0	0	0	0	0	0	0	0	0	0	0	Uncharacterized conserved protein
COG1480	R	0	0	0	0	0	0	0	0	0	0	0	1	0	0	0	0	0	0	0	0	0	0	0	0	0	0	0	0	0	0	0	0	0	0	0	0	0	0	Predicted membrane-associated HD superfamily hydrolase
COG1483	R	0	1	1	0	0	1	0	0	1	0	0	0	0	0	0	0	1	0	0	0	0	0	0	0	0	0	0	0	0	0	0	0	0	0	0	0	0	0	Predicted ATPase (AAA+ superfamily)
COG1484	L	1	0	0	0	0	0	0	0	0	0	0	0	0	0	6	1	0	2	0	1	0	0	0	1	0	0	0	0	0	1	1	0	0	0	4	0	0	0	DNA replication protein
COG1485	R	1	1	1	1	1	1	1	1	1	1	1	1	1	1	1	1	1	2	1	1	1	1	1	1	1	1	1	1	1	1	1	1	1	1	1	1	1	1	Predicted ATPase
COG1486	G	2	1	1	1	0	1	1	1	1	1	1	0	1	0	0	0	1	1	1	1	1	1	1	2	1	1	1	1	1	1	1	1	1	1	1	1	1	1	Alpha-galactosidases/6-phospho-beta-glucosidases, family 4 of glycosyl hydrolases
COG1487	R	1	3	3	3	5	3	5	6	3	3	3	7	3	5	7	6	3	5	5	6	3	2	5	5	4	3	2	3	3	2	4	5	3	3	3	3	7	2	Predicted nucleic acid-binding protein, contains PIN domain
COG1488	H	0	0	0	0	1	0	0	1	0	0	0	1	0	0	0	0	0	0	0	1	0	0	0	0	0	0	0	0	0	0	0	0	0	0	0	0	0	0	Nicotinic acid phosphoribosyltransferase
COG1492	H	2	2	3	2	2	2	2	2	2	2	3	1	2	2	2	2	3	3	2	2	3	3	2	3	2	3	2	2	2	2	2	2	3	2	2	2	2	2	Cobyric acid synthase
COG1493	T	1	1	0	1	1	1	1	1	1	1	1	1	1	1	1	1	1	1	1	1	1	1	1	1	1	1	1	1	1	1	1	1	1	0	1	1	1	1	Serine kinase of the HPr protein, regulates carbohydrate metabolism
COG1494	G	2	1	1	1	1	1	1	1	1	1	1	1	1	2	1	1	1	1	1	1	1	1	1	1	1	1	1	1	1	1	1	1	1	1	1	1	1	1	Fructose-1,6-bisphosphatase/sedoheptulose 1,7-bisphosphatase and related proteins
COG1495	O	1	1	1	1	1	1	1	1	1	1	1	2	1	1	1	1	1	1	1	1	1	1	1	1	1	1	1	1	1	1	1	1	1	1	1	1	1	1	Disulfide bond formation protein DsbB
COG1496	S	1	1	1	1	1	1	1	1	1	1	1	1	1	1	1	1	1	1	1	1	1	1	1	1	1	1	1	1	1	1	1	1	1	1	1	1	1	1	Uncharacterized conserved protein
COG1502	I	0	0	0	0	0	0	0	1	0	0	0	3	0	2	2	0	0	1	0	0	0	0	2	0	0	0	0	0	0	0	0	0	2	0	0	2	0	2	Phosphatidylserine/phosphatidylglycerophosphate/cardiolipin synthases and related enzymes
COG1505	E	0	0	0	0	0	0	0	0	0	0	0	1	0	1	1	0	0	0	0	0	0	0	0	0	0	0	0	0	0	0	0	0	0	0	0	0	0	0	Serine proteases of the peptidase family S9A
COG1506	E	0	0	0	1	0	0	0	1	0	0	0	0	0	0	1	0	0	0	0	0	0	0	0	0	0	0	0	0	0	0	0	0	0	0	0	0	0	0	Dipeptidyl aminopeptidases/acylaminoacyl-peptidases
COG1508	K	1	1	1	1	1	1	1	1	1	1	1	1	1	1	1	1	1	1	1	1	2	1	1	1	1	1	1	1	1	1	1	1	1	1	1	1	1	1	DNA-directed RNA polymerase specialized sigma subunit, sigma54 homolog
COG1509	E	1	1	1	1	1	1	1	1	1	1	1	1	1	1	2	1	1	1	1	1	1	1	1	3	1	1	1	1	1	1	1	1	1	1	1	1	1	1	Lysine 2,3-aminomutase
COG1511	S	0	0	0	0	2	0	0	0	0	1	0	0	0	0	0	0	0	0	0	0	0	0	0	0	0	0	0	0	0	0	0	0	0	1	0	1	0	0	Predicted membrane protein
COG1512	R	3	2	2	2	1	2	1	2	2	1	1	1	2	1	1	1	2	2	1	1	2	2	4	4	3	2	2	3	3	2	2	2	3	3	1	2	1	1	Beta-propeller domains of methanol dehydrogenase type
COG1513	P	0	1	1	1	1	1	1	1	1	1	1	4	1	1	0	0	1	1	1	1	1	1	1	1	1	1	1	1	2	1	1	1	1	1	1	1	1	1	Cyanate lyase
COG1514	J	3	1	2	1	1	1	3	1	1	1	1	1	1	1	1	1	1	1	3	1	1	1	1	1	1	1	1	1	1	1	1	1	1	1	1	1	3	1	2'-5' RNA ligase
COG1516	NUO	0	1	1	1	0	1	1	1	1	1	1	0	1	1	1	0	1	1	1	1	0	1	1	1	1	1	1	1	1	1	1	1	1	1	1	1	0	1	Flagellin-specific chaperone FliS
COG1518	L	2	0	0	0	0	0	1	1	0	0	0	0	1	0	1	1	0	0	1	0	0	0	0	0	0	0	0	0	0	1	0	0	0	0	0	1	1	1	Uncharacterized protein predicted to be involved in DNA repair
COG1519	M	1	1	1	1	1	1	1	1	1	1	1	1	1	1	1	1	2	1	1	1	2	1	1	1	1	3	1	1	1	1	2	1	1	1	1	1	1	1	3-deoxy-D-manno-octulosonic-acid transferase
COG1521	K	0	0	0	0	1	0	0	0	0	0	0	0	0	0	0	0	0	0	0	0	0	0	0	0	0	0	0	0	0	0	0	0	0	0	0	0	0	0	Putative transcriptional regulator, homolog of Bvg accessory factor
COG1522	K	3	6	6	6	9	6	5	6	6	6	6	10	5	4	5	5	6	6	5	8	5	6	5	5	5	6	6	6	6	6	6	6	5	6	6	6	6	5	Transcriptional regulators
COG1523	G	2	2	2	2	2	2	2	2	4	2	3	3	2	2	3	2	2	2	2	2	2	2	2	2	2	3	2	2	2	2	2	3	2	3	2	3	2	2	Type II secretory pathway, pullulanase PulA and related glycosidases
COG1524	R	0	0	0	0	0	0	0	0	0	0	0	0	0	3	0	0	0	0	0	0	0	0	0	0	0	0	0	0	0	0	0	0	0	0	0	0	0	0	Uncharacterized proteins of the AP superfamily
COG1525	L	3	6	6	5	5	6	5	5	6	5	5	6	4	4	4	4	5	5	6	5	6	4	6	5	5	5	6	5	5	5	5	5	5	6	5	5	5	5	Micrococcal nuclease (thermonuclease) homologs
COG1526	C	0	1	1	1	1	1	1	1	1	1	1	2	1	1	2	1	1	1	1	1	1	1	1	1	1	1	1	1	1	1	1	1	1	1	1	1	1	1	Uncharacterized protein required for formate dehydrogenase activity
COG1527	C	0	0	0	0	0	0	0	0	0	0	0	0	0	1	0	0	0	0	0	0	1	0	0	0	0	0	0	0	0	0	0	0	0	0	0	0	0	0	Archaeal/vacuolar-type H+-ATPase subunit C
COG1529	C	2	6	5	5	28	6	6	7	7	7	6	11	7	6	8	6	7	8	6	14	7	6	7	7	9	8	7	7	8	5	6	5	9	7	7	7	8	7	Aerobic-type carbon monoxide dehydrogenase, large subunit CoxL/CutL homologs
COG1530	J	1	1	1	1	1	1	1	1	1	1	1	1	2	1	1	1	2	2	1	1	1	1	2	1	1	1	1	1	2	1	2	1	1	1	1	1	1	1	Ribonucleases G and E
COG1532	R	0	0	0	0	0	0	0	0	0	0	0	0	0	0	1	0	0	0	0	0	0	0	0	0	0	0	0	0	0	0	0	0	0	0	0	0	0	0	Predicted RNA-binding protein
COG1533	L	1	1	1	1	1	1	1	1	1	1	1	1	1	1	1	1	1	1	1	1	1	1	1	1	1	1	1	1	2	1	1	1	1	1	1	1	1	1	DNA repair photolyase
COG1536	N	1	1	1	1	1	1	1	1	1	1	1	1	1	2	2	1	1	1	1	1	1	1	1	1	1	1	1	1	1	1	1	1	1	1	1	1	1	1	Flagellar motor switch protein
COG1537	R	1	1	1	1	1	1	1	1	1	1	1	1	1	1	1	1	1	1	1	1	1	1	1	1	1	1	1	1	1	1	1	1	1	1	1	1	1	1	Predicted RNA-binding proteins
COG1538	MU	7	8	8	6	5	8	5	6	9	5	6	6	6	2	6	7	10	9	5	6	7	5	10	10	6	8	5	5	6	8	6	8	7	6	9	6	6	6	Outer membrane protein
COG1539	H	1	1	1	1	1	1	1	1	1	1	1	1	1	1	1	1	1	1	1	1	2	1	1	1	1	1	1	1	1	1	1	1	1	2	1	1	1	1	Dihydroneopterin aldolase
COG1540	R	1	1	2	2	1	1	1	2	2	1	1	1	2	1	1	1	2	2	1	1	1	2	1	1	1	2	1	1	2	2	1	2	1	1	1	1	1	1	Uncharacterized proteins, homologs of lactam utilization protein B
COG1541	H	7	3	3	4	4	4	3	4	4	4	4	2	4	8	4	4	4	4	4	2	3	4	4	4	4	4	4	4	4	4	4	4	4	4	4	4	3	4	Coenzyme F390 synthetase
COG1542	S	0	0	0	0	0	0	0	0	0	0	0	0	0	0	0	0	0	0	0	0	0	0	0	0	0	0	0	0	0	0	0	0	0	0	0	0	1	0	Uncharacterized conserved protein
COG1544	J	1	1	1	1	1	1	1	1	1	1	1	1	1	1	1	1	1	1	1	1	1	1	1	1	1	1	1	1	1	1	1	1	1	1	1	1	1	1	Ribosome-associated protein Y (PSrp-1)
COG1545	R	1	3	3	3	3	3	3	3	3	3	3	6	3	1	3	3	3	3	3	3	3	3	3	3	3	3	3	3	3	3	3	3	3	2	3	3	3	3	Predicted nucleic-acid-binding protein containing a Zn-ribbon
COG1546	R	1	2	2	2	2	2	2	2	2	2	2	2	3	2	1	2	3	2	2	2	2	2	2	2	2	2	2	2	2	2	2	1	2	2	2	2	2	2	Uncharacterized protein (competence- and mitomycin-induced)
COG1552	J	0	0	0	0	0	2	0	0	0	0	0	0	0	0	0	0	0	0	0	0	0	0	0	0	0	0	0	0	0	0	0	0	0	0	0	0	2	0	Ribosomal protein L40E
COG1555	L	1	1	1	1	1	1	1	1	1	1	1	1	1	1	1	1	1	1	1	1	1	1	1	1	1	1	1	1	1	1	1	1	1	1	1	1	1	1	DNA uptake protein and related DNA-binding proteins
COG1558	N	1	2	2	2	1	2	2	2	2	2	2	1	2	2	2	2	2	2	2	2	2	2	2	2	2	2	2	2	2	2	2	2	2	2	2	2	2	2	Flagellar basal body rod protein
COG1559	R	1	1	1	1	1	1	1	2	1	1	1	1	1	1	1	1	1	1	1	1	1	1	1	1	1	1	1	1	1	1	1	2	1	1	1	1	1	1	Predicted periplasmic solute-binding protein
COG1560	M	1	1	1	1	1	1	1	1	1	1	1	1	1	1	2	1	1	1	1	1	1	2	1	1	1	1	1	1	1	1	1	1	1	1	1	1	1	1	Lauroyl/myristoyl acyltransferase
COG1561	S	1	1	1	1	1	1	1	1	1	1	1	1	1	1	1	1	1	2	1	1	1	1	1	1	1	1	1	1	1	1	1	1	1	1	1	1	1	1	Uncharacterized stress-induced protein
COG1562	I	4	4	4	4	4	4	4	4	5	4	4	4	4	4	4	4	5	5	4	4	4	5	4	5	5	5	4	4	4	4	5	4	4	5	4	4	4	4	Phytoene/squalene synthetase
COG1565	S	1	1	1	1	1	1	1	1	1	1	1	1	1	1	1	1	2	1	1	1	1	1	1	2	1	1	1	1	1	1	1	1	1	2	1	2	1	1	Uncharacterized conserved protein
COG1566	V	6	10	10	8	7	11	5	9	10	7	9	13	7	6	10	4	11	9	5	5	10	9	7	8	7	8	8	7	5	9	9	10	8	7	8	8	8	8	Multidrug resistance efflux pump
COG1568	R	0	0	0	0	1	0	0	0	0	0	0	1	0	0	0	1	0	0	0	1	0	0	0	0	0	0	0	0	0	0	0	0	0	0	0	0	0	0	Predicted methyltransferases
COG1569	R	0	0	0	0	0	0	0	0	0	0	0	0	0	0	1	0	0	0	0	0	0	0	0	0	0	0	0	0	0	0	0	0	0	0	0	0	1	1	Predicted nucleic acid-binding protein, contains PIN domain
COG1570	L	1	1	2	2	1	1	1	1	2	2	2	1	1	2	1	1	2	1	1	1	1	1	2	2	1	1	1	1	2	2	2	1	1	1	2	1	1	1	Exonuclease VII, large subunit
COG1571	R	0	0	0	0	1	0	0	0	0	0	0	0	0	0	0	1	0	0	0	1	0	0	0	0	0	0	0	0	0	0	0	0	0	0	0	0	1	0	Predicted DNA-binding protein containing a Zn-ribbon domain
COG1573	L	2	3	3	3	3	3	3	3	3	3	3	2	3	3	2	3	3	3	3	2	3	3	3	3	3	3	3	3	3	3	3	3	3	3	3	3	3	3	Uracil-DNA glycosylase
COG1574	R	2	3	4	4	6	3	3	3	5	4	3	2	4	0	0	0	4	4	2	2	1	4	4	3	3	3	3	3	3	3	5	4	4	2	3	3	1	3	Predicted metal-dependent hydrolase with the TIM-barrel fold
COG1576	S	1	1	1	1	1	1	1	1	1	1	1	1	1	1	1	1	1	1	1	1	1	1	1	1	1	1	1	1	1	1	1	1	1	1	1	1	1	1	Uncharacterized conserved protein
COG1579	R	1	0	0	0	3	0	1	1	0	0	0	2	2	4	4	2	0	0	1	2	1	1	1	0	0	0	0	0	0	0	0	0	1	0	2	0	2	0	Zn-ribbon protein, possibly nucleic acid-binding
COG1580	N	1	1	1	1	1	1	1	1	1	1	1	1	1	2	2	1	1	2	1	1	1	1	1	1	1	1	1	1	1	1	1	1	1	1	2	1	1	1	Flagellar basal body-associated protein
COG1584	S	0	0	0	0	0	0	0	0	0	0	0	0	0	1	0	0	0	0	0	0	0	0	0	0	0	0	0	0	0	0	0	0	0	0	0	0	0	0	Predicted membrane protein
COG1585	OU	2	2	2	2	1	2	1	2	2	2	3	2	2	3	1	2	2	3	1	1	1	2	2	3	2	3	2	2	2	2	3	2	2	2	2	2	1	2	Membrane protein implicated in regulation of membrane protease activity
COG1586	E	0	0	0	0	0	0	0	0	0	0	0	1	0	0	0	1	0	0	0	1	0	0	0	0	0	0	0	0	0	0	0	0	0	0	0	0	0	0	S-adenosylmethionine decarboxylase
COG1587	H	1	2	2	2	2	2	2	2	2	2	2	1	2	2	2	1	2	2	2	2	2	2	2	2	2	2	2	2	2	2	2	2	2	2	2	2	2	2	Uroporphyrinogen-III synthase
COG1589	M	1	1	1	1	1	1	1	1	1	1	1	1	1	1	1	1	1	1	1	1	1	1	1	1	1	1	1	1	1	1	1	1	1	1	1	1	1	1	Cell division septal protein
COG1591	L	0	0	0	0	0	0	0	0	0	0	0	0	0	0	0	0	0	0	0	0	0	0	0	0	0	0	0	0	0	0	0	0	0	1	0	0	0	0	Holliday junction resolvase - archaeal type
COG1593	G	2	5	6	5	5	5	4	5	6	5	5	5	5	3	2	3	5	5	5	3	6	5	6	6	5	5	5	5	5	5	5	5	5	5	5	5	5	5	TRAP-type C4-dicarboxylate transport system, large permease component
COG1595	K	7	17	17	11	10	17	14	14	16	12	11	12	12	20	11	10	16	16	13	20	10	12	13	13	13	14	11	11	10	16	13	10	13	12	17	11	12	12	DNA-directed RNA polymerase specialized sigma subunit, sigma24 homolog
COG1596	M	1	3	3	3	3	3	3	1	3	3	3	3	3	4	1	2	3	3	3	1	1	3	1	1	3	3	3	3	3	3	3	3	1	3	3	1	5	1	Periplasmic protein involved in polysaccharide export
COG1597	IR	0	1	1	1	1	1	1	2	1	1	1	0	1	0	0	0	2	1	1	0	1	2	1	1	1	2	1	1	2	1	1	2	2	1	1	1	1	1	Sphingosine kinase and enzymes related to eukaryotic diacylglycerol kinase
COG1598	S	2	1	1	2	5	1	4	2	1	3	1	6	2	4	3	2	1	2	4	7	5	1	4	4	4	1	3	2	2	4	2	1	4	2	2	3	6	1	Uncharacterized conserved protein
COG1600	C	1	1	2	1	1	1	1	1	2	1	1	1	2	1	1	1	2	2	1	1	1	2	1	1	1	2	1	1	1	1	2	2	1	1	1	1	1	1	Uncharacterized Fe-S protein
COG1602	S	0	0	0	1	0	0	0	0	0	0	0	0	0	0	0	0	0	0	0	0	0	0	0	0	1	0	0	0	0	0	1	1	0	0	1	0	0	0	Uncharacterized conserved protein
COG1605	E	1	1	1	1	1	1	1	1	1	1	1	1	1	1	1	1	1	1	1	1	1	1	1	1	1	1	1	1	1	1	1	1	1	1	1	1	1	1	Chorismate mutase
COG1607	I	1	0	0	1	0	0	0	0	0	0	1	0	0	1	1	0	0	2	0	0	1	1	1	0	1	2	0	0	0	0	0	1	1	0	1	0	1	1	Acyl-CoA hydrolase
COG1608	R	0	0	0	0	0	0	0	0	0	0	0	0	0	0	0	0	0	0	0	0	0	0	0	0	0	0	0	0	0	0	1	0	0	0	0	0	0	0	Predicted archaeal kinase
COG1609	K	0	0	0	0	0	0	0	0	0	0	0	0	0	0	0	0	0	0	0	0	0	0	1	0	1	0	0	0	0	0	0	0	1	1	1	0	0	1	Transcriptional regulators
COG1610	S	1	2	2	2	1	2	2	2	2	2	2	1	2	1	1	2	2	2	2	2	2	2	2	2	2	1	2	1	2	2	2	2	2	2	2	2	1	2	Uncharacterized conserved protein
COG1611	R	1	1	1	1	1	1	1	1	1	1	1	1	1	1	1	1	1	2	1	1	1	1	1	1	1	1	1	1	1	1	1	1	1	1	2	1	1	1	Predicted Rossmann fold nucleotide-binding protein
COG1612	O	1	1	1	1	1	1	1	1	2	1	1	1	1	1	1	1	1	1	1	1	1	1	1	1	1	1	1	1	1	1	1	1	1	1	1	1	1	1	Uncharacterized protein required for cytochrome oxidase assembly
COG1613	P	1	1	1	1	1	1	1	1	1	1	1	1	1	1	1	1	1	1	1	1	1	1	1	1	1	1	1	1	1	1	1	1	1	1	1	1	1	1	ABC-type sulfate transport system, periplasmic component
COG1618	F	2	3	3	3	1	3	2	3	3	3	3	1	3	2	2	2	3	3	2	2	3	3	2	3	2	3	2	3	3	3	3	3	3	3	3	2	2	3	Predicted nucleotide kinase
COG1620	C	0	1	2	2	1	1	0	2	2	1	1	0	0	0	1	1	3	2	0	1	0	2	1	1	1	3	1	1	2	1	1	1	2	1	1	1	0	1	L-lactate permease
COG1622	C	1	1	1	1	4	1	2	1	1	3	1	2	1	2	2	2	1	1	2	3	2	1	3	3	3	1	3	1	1	1	1	1	3	3	1	3	2	3	Heme/copper-type cytochrome/quinol oxidases, subunit 2
COG1629	P	6	24	27	24	13	25	21	23	25	19	26	11	19	7	9	8	26	27	20	17	21	25	21	18	22	26	16	21	22	23	24	26	25	22	22	17	27	22	Outer membrane receptor proteins, mostly Fe transport
COG1633	S	6	8	8	7	6	8	7	8	8	8	8	6	8	9	6	8	8	8	7	6	7	6	9	8	9	8	8	8	8	9	8	8	6	8	8	8	7	8	Uncharacterized conserved protein
COG1635	H	0	0	0	0	0	0	0	0	0	0	0	0	0	0	0	0	0	0	0	0	0	0	0	0	0	0	0	0	0	0	0	0	0	0	0	0	0	0	Flavoprotein involved in thiazole biosynthesis
COG1636	S	1	1	1	1	0	1	0	0	1	0	1	0	0	1	1	0	1	1	0	0	1	1	1	0	1	1	0	0	0	0	0	1	1	0	1	0	1	0	Uncharacterized protein conserved in bacteria
COG1638	G	2	5	6	6	5	5	4	5	5	6	5	6	6	3	3	4	5	7	4	3	6	5	6	6	6	6	5	5	5	6	5	5	6	6	5	5	5	5	TRAP-type C4-dicarboxylate transport system, periplasmic component
COG1640	G	1	1	1	1	2	1	1	1	1	1	1	1	1	3	1	1	1	1	1	1	1	1	1	1	1	1	1	1	1	1	1	1	1	1	1	1	1	1	4-alpha-glucanotransferase
COG1643	L	1	1	1	1	2	1	2	1	1	1	1	2	1	1	1	1	2	2	1	1	1	1	2	2	4	3	1	1	1	2	2	1	3	1	1	2	1	1	HrpA-like helicases
COG1647	R	0	1	1	1	1	1	1	1	1	1	1	0	1	0	0	0	1	1	1	1	1	1	1	1	1	1	1	1	1	1	1	2	1	1	1	1	1	1	Esterase/lipase
COG1648	H	1	1	1	1	1	1	1	1	1	1	1	1	1	1	1	1	1	1	1	1	2	1	1	1	1	2	1	1	1	1	1	1	1	1	1	1	1	1	Siroheme synthase (precorrin-2 oxidase/ferrochelatase domain)
COG1651	O	3	4	4	4	3	4	5	3	4	3	4	5	4	3	4	4	4	4	5	4	5	4	4	4	3	4	3	4	4	3	3	4	4	3	4	3	4	3	Protein-disulfide isomerase
COG1652	S	0	1	0	1	0	1	0	0	0	0	1	0	0	0	0	0	0	0	0	0	1	1	0	1	0	0	0	1	0	1	0	1	1	0	1	1	0	1	Uncharacterized protein containing LysM domain
COG1653	G	1	6	6	5	6	6	5	6	6	6	6	8	6	5	4	6	7	6	6	6	5	7	6	5	6	6	5	5	6	6	6	6	6	6	5	6	5	6	ABC-type sugar transport system, periplasmic component
COG1656	S	0	0	0	0	0	0	0	0	0	0	1	0	0	1	0	1	0	0	0	0	0	0	0	0	0	1	0	0	0	0	0	0	1	0	0	0	0	0	Uncharacterized conserved protein
COG1657	I	3	1	1	1	1	1	1	1	1	1	1	1	1	2	1	1	1	1	1	1	1	1	1	1	1	1	1	1	1	1	1	1	1	1	1	1	1	1	Squalene cyclase
COG1658	L	0	0	0	0	0	0	0	0	0	0	0	0	0	0	0	0	0	1	0	0	0	0	0	0	0	0	0	0	0	0	0	0	0	0	0	0	0	0	Small primase-like proteins (Toprim domain)
COG1661	R	0	0	0	0	0	0	0	0	0	0	0	1	0	0	0	0	0	0	0	0	1	0	0	0	0	0	0	0	0	0	0	0	0	0	0	0	1	0	Predicted DNA-binding protein with PD1-like DNA-binding motif
COG1662	L	0	0	0	0	0	0	0	0	0	0	0	2	0	0	0	0	0	0	0	0	0	0	0	0	0	0	0	0	0	0	0	0	0	0	0	0	0	0	Transposase and inactivated derivatives, IS1 family
COG1663	M	1	1	1	1	1	1	1	1	1	1	1	1	1	1	1	1	1	2	1	1	1	1	1	1	3	3	1	1	1	1	1	1	1	1	1	2	1	1	Tetraacyldisaccharide-1-P 4'-kinase
COG1668	CP	1	0	0	0	0	0	0	0	0	0	0	0	0	0	0	0	0	0	0	0	0	0	0	0	0	0	0	0	0	0	0	0	0	0	0	0	0	0	ABC-type Na+ efflux pump, permease component
COG1669	R	0	1	1	1	4	1	3	0	1	2	1	2	2	4	2	1	1	2	3	3	2	2	1	3	2	1	3	2	2	2	1	1	1	2	1	1	3	2	Predicted nucleotidyltransferases
COG1670	J	4	5	5	5	4	5	5	5	5	5	5	5	5	5	6	5	5	5	5	6	7	6	5	5	6	5	4	4	4	5	7	6	5	6	7	4	7	5	Acetyltransferases, including N-acetylases of ribosomal proteins
COG1671	S	1	1	1	1	1	1	1	1	1	1	1	1	1	1	1	1	1	1	1	1	1	1	1	1	1	2	1	1	1	1	1	1	2	1	1	1	1	1	Uncharacterized protein conserved in bacteria
COG1673	S	0	0	0	0	0	0	0	0	0	0	0	0	0	0	0	2	0	0	0	0	0	0	0	0	0	0	0	0	0	0	0	0	0	0	0	0	0	0	Uncharacterized protein conserved in archaea
COG1674	D	2	2	1	1	2	2	2	1	3	2	2	2	2	2	2	2	2	3	2	2	1	2	3	4	2	2	2	2	2	2	1	1	2	2	2	2	2	2	DNA segregation ATPase FtsK/SpoIIIE and related proteins
COG1677	NU	1	1	1	1	1	1	1	1	1	1	1	1	1	2	2	1	1	1	1	4	1	1	3	1	1	1	1	1	1	1	1	1	3	1	1	1	1	3	Flagellar hook-basal body protein
COG1678	K	1	1	1	1	1	1	1	1	1	1	1	1	1	1	1	1	1	1	1	1	1	1	1	1	1	1	1	1	1	1	1	1	1	1	1	1	1	1	Putative transcriptional regulator
COG1680	V	3	6	7	7	6	6	6	7	8	6	7	10	7	6	6	6	7	7	7	6	6	7	6	6	6	7	6	6	8	7	6	6	6	7	6	6	7	6	Beta-lactamase class C and other penicillin binding proteins
COG1682	GM	1	0	0	1	1	0	1	1	0	0	0	1	1	1	1	0	0	1	1	0	1	0	1	0	0	0	0	1	1	0	0	0	0	0	1	1	1	1	ABC-type polysaccharide/polyol phosphate export systems, permease component
COG1684	NU	1	1	1	1	1	1	1	1	1	1	1	1	1	2	2	1	1	1	1	1	1	1	1	1	1	1	1	1	1	1	1	1	1	1	1	1	1	1	Flagellar biosynthesis pathway, component FliR
COG1686	M	4	4	3	3	4	4	4	5	4	3	3	3	4	4	4	4	3	3	4	3	4	3	4	4	4	3	4	4	4	4	4	4	3	2	3	4	3	4	D-alanyl-D-alanine carboxypeptidase
COG1690	S	0	0	0	0	0	0	0	0	0	0	0	0	0	0	0	0	0	0	0	0	0	0	0	0	0	0	0	0	0	0	0	0	0	0	0	0	0	1	Uncharacterized conserved protein
COG1692	S	1	1	1	1	1	1	1	1	1	1	1	1	1	1	1	1	2	1	1	1	1	1	1	1	1	1	1	1	1	1	1	1	1	1	1	1	1	1	Uncharacterized protein conserved in bacteria
COG1694	R	0	0	0	0	0	0	1	1	0	1	0	1	0	0	0	0	0	1	0	0	0	0	0	1	0	0	0	0	0	0	0	0	0	0	0	0	0	0	Predicted pyrophosphatase
COG1695	K	1	1	1	1	1	1	2	1	1	1	1	3	1	3	2	2	1	1	2	1	1	1	1	1	1	1	1	1	1	1	1	1	1	1	2	1	2	1	Predicted transcriptional regulators
COG1696	M	1	3	3	3	1	3	2	3	3	1	3	1	3	2	0	1	3	3	2	1	2	3	2	2	3	3	0	3	3	3	3	3	1	1	3	1	2	2	Predicted membrane protein involved in D-alanine export
COG1702	T	1	1	1	1	1	1	1	2	1	1	1	1	1	1	1	1	1	1	1	1	1	1	1	1	1	1	1	1	1	1	1	1	1	1	1	1	1	1	Phosphate starvation-inducible protein PhoH, predicted ATPase
COG1703	E	1	1	1	1	1	1	1	1	1	1	1	1	1	1	1	1	1	1	1	1	1	1	1	1	1	1	1	1	1	1	1	1	1	1	1	1	1	1	Putative periplasmic protein kinase ArgK and related GTPases of G3E family
COG1704	S	2	3	3	2	1	3	2	2	3	2	2	2	2	3	2	2	3	2	2	2	2	2	2	2	2	2	2	2	2	2	2	2	2	2	2	2	2	2	Uncharacterized conserved protein
COG1706	N	1	1	1	1	1	1	1	1	1	1	1	1	1	2	2	1	1	1	1	1	1	1	1	1	1	1	1	1	1	1	1	1	1	1	1	1	1	1	Flagellar basal-body P-ring protein
COG1707	R	0	0	0	0	0	0	0	0	0	0	0	0	0	0	0	0	0	0	0	0	0	0	0	0	0	0	0	0	0	0	0	1	0	0	0	0	0	0	ACT domain-containing protein
COG1708	R	0	0	0	2	0	0	0	1	0	1	0	1	1	1	1	0	0	1	0	1	0	0	2	1	1	0	2	1	1	1	1	1	1	0	0	2	1	1	Predicted nucleotidyltransferases
COG1712	R	0	0	0	0	3	0	0	0	0	0	0	0	0	0	0	0	0	0	0	2	1	0	0	0	0	0	0	0	0	0	0	0	0	0	0	0	0	0	Predicted dinucleotide-utilizing enzyme
COG1714	S	1	1	1	1	1	1	1	1	1	1	1	1	1	1	1	1	1	1	1	1	1	1	1	1	1	1	1	1	1	1	1	1	1	1	1	1	1	1	Predicted membrane protein/domain
COG1715	V	0	0	0	0	0	0	0	1	0	0	0	0	0	0	1	0	0	0	0	0	0	0	1	0	0	0	0	0	0	0	0	0	0	0	0	0	0	0	Restriction endonuclease
COG1719	R	1	1	1	1	1	1	1	1	1	1	1	1	1	1	1	1	1	1	1	1	1	1	1	1	1	1	1	1	1	1	1	1	1	1	1	1	1	1	Predicted hydrocarbon binding protein (contains V4R domain)
COG1720	S	2	2	2	2	1	2	1	2	2	1	1	1	1	2	2	2	2	2	1	1	1	2	2	1	1	1	2	2	2	2	2	2	1	2	1	2	1	2	Uncharacterized conserved protein
COG1721	R	1	1	2	1	1	1	1	2	1	1	2	1	1	2	2	1	3	2	1	1	1	2	1	1	1	2	1	1	2	1	1	1	1	1	1	1	1	1	Uncharacterized conserved protein (some members contain a von Willebrand factor type A (vWA) domain)
COG1722	L	1	1	1	1	1	1	1	1	1	1	1	1	1	1	1	1	1	1	1	1	1	1	1	1	1	1	1	1	1	1	1	1	1	1	1	1	1	1	Exonuclease VII small subunit
COG1723	S	0	0	0	0	0	0	0	0	0	0	0	0	0	1	0	0	0	0	0	0	1	0	0	0	0	0	0	0	0	0	0	0	0	0	0	0	1	0	Uncharacterized conserved protein
COG1724	N	0	0	0	2	1	0	3	0	0	2	0	1	2	1	2	0	0	2	3	4	4	1	3	2	2	0	2	3	3	1	1	1	3	1	0	2	3	1	Predicted periplasmic or secreted lipoprotein
COG1725	K	0	0	0	0	0	0	1	0	0	0	0	1	0	0	0	0	0	0	1	0	0	0	0	0	0	0	0	0	0	0	0	0	0	0	0	0	0	0	Predicted transcriptional regulators
COG1729	S	1	1	2	1	1	1	1	2	2	1	2	1	1	1	1	2	1	2	1	1	1	2	3	2	3	1	1	2	2	1	2	2	2	1	2	2	2	2	Uncharacterized protein conserved in bacteria
COG1730	O	2	0	0	0	0	0	0	0	0	0	0	0	0	2	2	0	0	0	0	0	1	0	0	0	0	0	0	0	0	0	0	0	0	0	1	0	0	0	Predicted prefoldin, molecular chaperone implicated in de novo protein folding
COG1732	M	0	1	1	1	1	1	1	1	1	1	1	1	1	1	1	1	1	1	1	1	1	1	1	1	1	1	1	1	1	1	1	1	1	1	1	1	1	1	Periplasmic glycine betaine/choline-binding (lipo)protein of an ABC-type transport system (osmoprotectant binding protein)
COG1733	K	1	4	4	4	4	4	2	4	4	4	4	4	4	0	2	2	4	4	2	2	2	4	4	6	5	4	5	4	4	4	5	4	5	5	4	3	3	4	Predicted transcriptional regulators
COG1734	T	1	1	1	1	1	1	1	1	1	1	1	1	1	1	1	1	1	1	1	1	2	2	1	2	1	1	1	1	1	1	1	1	2	1	2	1	2	1	DnaK suppressor protein
COG1739	S	0	0	0	0	0	0	0	0	0	0	0	0	0	0	0	0	0	0	0	0	0	0	0	1	0	0	0	0	0	0	0	0	0	0	0	0	0	0	Uncharacterized conserved protein
COG1740	C	2	2	3	2	0	2	2	2	2	2	2	2	2	2	2	2	3	3	2	0	3	2	4	3	3	3	2	2	2	2	2	2	3	2	2	2	2	2	Ni,Fe-hydrogenase I small subunit
COG1741	R	2	2	2	2	2	2	2	2	2	2	2	2	2	2	2	2	2	2	2	2	2	2	2	2	2	2	2	2	2	2	2	2	2	2	2	2	2	2	Pirin-related protein
COG1742	S	0	1	1	1	2	1	1	1	1	1	1	0	1	0	0	1	1	1	1	1	1	1	1	1	1	1	1	1	1	1	1	1	1	1	1	1	1	1	Uncharacterized conserved protein
COG1743	L	0	1	1	0	0	1	0	0	1	0	0	0	0	0	0	2	1	0	0	0	0	0	0	0	0	0	0	0	0	0	0	0	0	0	0	0	0	0	Adenine-specific DNA methylase containing a Zn-ribbon
COG1744	R	0	1	1	1	2	1	1	1	1	1	1	0	1	0	0	1	1	1	1	1	1	1	1	1	1	1	1	1	1	1	1	1	1	1	1	1	1	1	Uncharacterized ABC-type transport system, periplasmic component/surface lipoprotein
COG1749	N	1	4	4	4	1	4	2	4	4	4	4	1	4	3	4	1	4	4	2	2	1	4	5	4	4	4	4	4	4	4	4	4	4	4	4	4	1	4	Flagellar hook protein FlgE
COG1752	R	4	4	4	3	4	4	4	4	4	5	3	4	3	3	6	2	4	4	4	3	4	3	5	6	6	3	4	3	3	3	3	3	5	6	3	5	3	5	Predicted esterase of the alpha-beta hydrolase superfamily
COG1753	S	0	0	0	0	0	0	0	0	0	0	0	0	0	0	0	0	0	0	0	0	2	0	0	0	0	0	0	0	0	0	0	0	0	0	0	0	0	0	Uncharacterized conserved protein
COG1754	R	2	1	1	1	1	1	1	1	1	1	1	1	1	1	1	1	1	1	1	1	1	1	1	1	1	1	1	1	1	1	1	1	1	1	1	1	1	1	Uncharacterized C-terminal domain of topoisomerase IA
COG1758	K	1	1	1	1	1	1	1	1	1	1	1	1	2	1	1	1	1	1	1	1	1	1	1	1	1	1	1	1	1	1	1	1	1	1	1	1	1	1	DNA-directed RNA polymerase, subunit K/omega
COG1762	GT	1	2	2	2	1	2	1	2	2	1	2	1	2	1	1	2	2	2	1	1	1	2	2	2	2	2	1	2	2	2	2	2	2	1	2	1	1	2	Phosphotransferase system mannitol/fructose-specific IIA domain (Ntr-type)
COG1764	O	0	3	4	2	2	3	2	2	3	2	2	2	2	1	2	1	3	2	2	2	2	2	2	2	2	3	2	2	3	2	2	3	2	2	2	2	2	2	Predicted redox protein, regulator of disulfide bond formation
COG1765	O	0	2	2	1	3	2	2	2	2	3	2	3	2	2	1	2	2	1	2	3	2	2	2	2	2	2	3	2	2	1	2	1	3	3	2	3	2	1	Predicted redox protein, regulator of disulfide bond formation
COG1766	NU	1	1	1	1	1	1	1	1	1	1	1	1	2	2	2	1	3	1	1	1	1	1	1	1	2	2	1	1	2	1	1	1	1	1	1	1	1	1	Flagellar biosynthesis/type III secretory pathway lipoprotein
COG1767	H	0	0	0	0	0	0	0	0	0	0	0	2	0	1	2	0	0	0	0	1	0	0	0	0	0	0	0	0	0	0	0	0	0	0	0	0	0	0	Triphosphoribosyl-dephospho-CoA synthetase
COG1770	E	1	1	1	1	1	1	1	1	1	1	1	1	1	1	1	1	1	1	1	1	1	1	1	1	1	1	1	1	1	1	1	1	1	1	1	1	1	1	Protease II
COG1773	C	0	1	1	1	0	1	3	1	1	1	1	1	1	1	1	3	1	1	1	0	1	1	1	1	1	1	1	1	1	1	1	1	1	1	1	1	1	1	Rubredoxin
COG1775	E	0	2	2	2	0	2	2	2	2	2	2	0	2	2	5	2	2	2	2	0	0	2	2	2	2	2	2	2	2	2	2	2	2	2	2	2	0	2	Benzoyl-CoA reductase/2-hydroxyglutaryl-CoA dehydratase subunit, BcrC/BadD/HgdB
COG1776	NT	0	0	1	0	0	0	0	0	0	0	0	1	0	2	2	0	0	0	0	0	0	0	0	0	0	0	0	0	0	0	0	0	0	0	0	0	0	0	Chemotaxis protein CheC, inhibitor of MCP methylation
COG1778	R	0	0	0	0	0	0	0	0	0	0	0	0	0	1	0	0	0	0	0	0	0	0	0	0	0	0	0	0	0	0	0	0	0	1	0	0	0	0	Low specificity phosphatase (HAD superfamily)
COG1779	R	0	0	0	0	0	0	1	0	0	0	0	1	0	1	0	1	0	0	0	0	1	0	0	0	1	0	0	0	0	0	0	0	1	0	0	0	0	0	C4-type Zn-finger protein
COG1785	P	1	1	1	1	0	1	1	1	1	1	1	0	1	1	1	1	1	1	1	1	1	1	1	1	1	1	1	1	1	1	1	1	1	1	1	1	1	1	Alkaline phosphatase
COG1788	I	1	4	4	4	2	4	2	4	4	4	4	5	4	1	5	2	4	4	2	2	3	4	4	4	4	4	4	4	4	4	4	3	4	4	4	4	3	4	Acyl CoA:acetate/3-ketoacid CoA transferase, alpha subunit
COG1791	S	1	1	1	1	0	1	0	1	1	1	1	0	0	0	0	0	1	1	0	0	0	1	1	1	1	1	1	1	1	1	1	1	1	1	1	1	0	1	Uncharacterized conserved protein, contains double-stranded beta-helix domain
COG1792	M	0	0	0	0	0	0	0	0	0	0	0	0	0	0	0	0	0	0	0	0	0	0	0	0	0	0	1	0	0	0	0	0	0	0	0	0	0	0	Cell shape-determining protein
COG1793	L	2	2	2	2	3	2	2	4	2	4	2	4	2	2	2	3	2	4	2	2	2	2	3	5	3	2	3	2	2	3	3	2	3	3	3	3	3	3	ATP-dependent DNA ligase
COG1794	M	0	0	0	0	0	0	0	0	0	0	0	1	0	0	1	1	0	0	0	1	0	0	0	0	0	0	0	0	0	0	0	0	0	0	0	0	0	0	Aspartate racemase
COG1797	H	1	1	1	1	1	1	1	1	1	1	1	1	1	1	1	1	1	1	1	1	1	1	1	1	1	1	1	1	1	1	1	1	1	1	1	1	1	1	Cobyrinic acid a,c-diamide synthase
COG1801	S	1	1	1	1	2	1	2	1	1	2	1	2	2	1	2	1	1	1	2	1	1	1	2	2	2	1	2	1	1	1	1	1	2	2	1	2	2	2	Uncharacterized conserved protein
COG1802	K	1	8	8	8	10	8	5	8	8	5	8	11	6	2	1	3	10	8	6	6	8	8	5	6	6	9	6	9	9	8	8	8	7	6	9	6	8	7	Transcriptional regulators
COG1804	C	4	12	12	15	14	12	11	16	12	12	13	18	13	6	5	11	13	13	12	12	14	13	12	12	13	13	12	12	14	12	14	12	12	12	14	12	11	10	Predicted acyl-CoA transferases/carnitine dehydratase
COG1806	S	1	1	1	1	1	1	1	1	1	1	1	1	2	1	1	1	1	1	1	1	1	1	1	1	1	1	1	1	1	1	1	1	1	1	1	1	1	1	Uncharacterized protein conserved in bacteria
COG1807	M	3	5	7	5	5	5	4	5	6	3	5	6	4	5	6	5	7	5	4	5	5	6	2	6	3	5	4	3	3	5	4	7	4	4	6	3	4	4	4-amino-4-deoxy-L-arabinose transferase and related glycosyltransferases of PMT family
COG1808	S	1	0	0	0	0	0	0	0	0	0	0	0	0	0	0	1	0	0	0	0	0	0	0	0	0	0	0	0	0	0	0	0	0	0	0	0	0	0	Predicted membrane protein
COG1811	R	0	0	0	0	0	0	1	0	0	0	0	0	0	0	0	0	0	0	1	0	0	0	0	0	0	0	0	0	0	0	0	0	0	0	0	0	0	0	Uncharacterized membrane protein, possible Na+ channel or pump
COG1813	K	1	0	0	0	0	0	0	0	0	0	0	0	0	0	0	0	0	0	1	0	0	0	0	0	0	0	0	0	0	0	0	0	0	0	0	0	0	0	Predicted transcription factor, homolog of eukaryotic MBF1
COG1814	S	2	1	1	1	0	1	0	1	1	0	1	1	1	1	0	1	1	1	0	1	0	2	0	0	0	1	0	2	3	1	1	1	0	0	1	0	0	0	Uncharacterized membrane protein
COG1815	N	1	1	1	1	1	1	1	1	1	1	1	1	1	2	2	1	1	1	1	1	1	1	1	1	1	1	1	1	1	1	1	1	1	1	1	1	1	1	Flagellar basal body protein
COG1816	F	0	0	0	0	0	0	0	0	0	0	0	1	0	0	1	0	0	0	0	0	0	0	0	0	0	0	0	0	0	0	0	0	0	0	0	0	0	0	Adenosine deaminase
COG1819	GC	0	0	0	0	0	0	0	0	0	0	0	0	0	1	0	0	0	0	0	0	0	0	0	0	0	0	0	0	0	0	0	0	0	0	0	0	0	0	Glycosyl transferases, related to UDP-glucuronosyltransferase
COG1820	G	0	0	0	0	0	0	0	0	0	0	0	0	0	0	0	0	0	0	0	0	0	0	0	0	0	0	0	0	0	0	1	0	0	0	0	0	0	0	N-acetylglucosamine-6-phosphate deacetylase
COG1825	J	1	1	1	1	1	1	1	1	1	1	1	1	1	1	1	1	1	1	1	1	1	1	1	1	1	1	1	1	1	1	1	1	1	1	1	1	1	1	Ribosomal protein L25 (general stress protein Ctc)
COG1826	U	2	2	2	2	2	2	2	2	2	2	2	4	3	2	2	2	2	2	2	2	2	2	2	3	2	2	2	2	2	2	2	2	3	2	2	2	2	2	Sec-independent protein secretion pathway components
COG1828	F	1	1	1	1	1	1	1	1	1	1	1	1	1	1	1	1	1	1	1	1	1	1	1	1	1	1	1	1	1	1	1	1	1	1	1	1	1	1	Phosphoribosylformylglycinamidine (FGAM) synthase, PurS component
COG1832	R	1	1	1	1	1	1	1	1	1	1	1	1	1	1	1	1	1	1	1	1	1	1	1	1	1	1	1	1	1	1	1	1	1	1	1	1	1	1	Predicted CoA-binding protein
COG1833	S	0	1	1	1	0	1	1	1	1	1	1	0	1	0	0	1	1	1	1	1	1	1	1	1	1	1	1	1	1	1	1	1	1	1	1	1	1	1	Uncharacterized conserved protein
COG1835	I	1	4	4	5	5	4	3	5	4	5	5	6	5	6	1	3	4	4	3	2	3	6	2	3	4	5	5	6	6	5	5	5	3	5	5	3	5	1	Predicted acyltransferases
COG1838	C	1	1	1	1	1	1	1	1	1	1	1	1	1	1	1	1	1	1	1	1	1	1	1	1	1	1	1	1	1	1	1	1	1	1	1	1	1	1	Tartrate dehydratase beta subunit/Fumarate hydratase class I, C-terminal domain
COG1840	P	1	3	3	2	4	3	2	3	3	2	3	3	3	1	2	1	3	3	2	2	1	3	2	2	2	3	2	2	2	3	3	3	2	2	2	2	1	2	ABC-type Fe3+ transport system, periplasmic component
COG1841	J	1	1	1	1	1	1	1	1	1	1	1	1	1	1	1	1	1	1	1	1	1	1	1	1	1	1	1	1	1	1	1	1	1	1	1	1	1	1	Ribosomal protein L30/L7E
COG1842	KT	0	0	0	0	0	0	0	0	0	0	0	1	0	3	0	0	0	0	0	0	0	3	0	0	0	0	0	0	0	0	0	0	0	0	0	0	0	0	Phage shock protein A (IM30), suppresses sigma54-dependent transcription
COG1843	N	1	2	2	2	1	2	2	2	2	2	2	1	2	3	3	1	2	2	2	2	1	2	2	2	2	2	2	2	2	2	2	2	2	2	2	2	1	2	Flagellar hook capping protein
COG1844	S	0	0	0	0	0	0	1	0	0	0	0	0	0	0	0	0	0	0	0	0	0	0	1	0	1	0	0	0	0	0	0	0	1	0	0	0	0	1	Uncharacterized protein conserved in archaea
COG1845	C	1	2	2	2	3	2	2	2	2	3	2	2	1	2	1	2	2	1	2	2	3	2	3	3	3	2	3	2	2	2	2	2	3	3	2	3	3	3	Heme/copper-type cytochrome/quinol oxidase, subunit 3
COG1846	K	5	18	18	15	26	19	16	18	19	20	18	21	18	12	13	14	19	20	16	18	20	18	20	21	20	18	20	18	18	18	19	19	20	20	20	21	21	19	Transcriptional regulators
COG1848	R	0	0	0	1	1	0	1	1	0	0	0	2	0	2	1	1	0	1	0	0	1	0	1	2	2	0	2	1	1	1	2	1	1	0	1	2	1	1	Predicted nucleic acid-binding protein, contains PIN domain
COG1850	G	5	4	5	4	4	4	4	4	5	4	4	4	4	4	4	5	4	6	4	4	6	4	6	6	6	4	4	4	4	4	4	4	7	5	4	5	5	5	Ribulose 1,5-bisphosphate carboxylase, large subunit
COG1852	S	0	0	0	0	0	0	0	0	0	0	0	0	0	1	0	0	0	0	0	0	0	0	0	0	0	0	0	0	0	0	0	0	0	0	0	0	0	0	Uncharacterized conserved protein
COG1853	R	1	4	4	3	7	4	3	4	4	4	4	5	4	2	2	3	4	3	3	6	4	4	3	4	4	4	4	4	4	4	4	3	4	4	4	5	5	4	Conserved protein/domain typically associated with flavoprotein oxygenases, DIM6/NTAB family
COG1858	P	0	0	0	0	1	0	1	0	0	1	0	3	0	1	1	0	0	0	1	1	0	0	1	2	1	0	1	0	0	0	0	0	1	1	0	1	1	2	Cytochrome c peroxidase
COG1861	M	0	0	0	0	0	0	0	0	0	0	0	0	0	0	0	0	0	0	0	0	0	0	0	0	0	0	0	0	0	0	0	0	0	1	0	0	0	0	Spore coat polysaccharide biosynthesis protein F, CMP-KDO synthetase homolog
COG1862	U	1	1	1	1	1	1	1	1	1	1	1	1	1	1	1	1	1	1	1	1	1	1	1	1	1	1	1	1	1	1	1	1	1	1	1	1	1	1	Preprotein translocase subunit YajC
COG1863	P	0	1	1	1	2	1	2	1	1	1	1	0	2	1	1	1	3	1	3	1	1	1	1	1	1	1	1	1	1	1	1	1	1	1	1	1	1	1	Multisubunit Na+/H+ antiporter, MnhE subunit
COG1864	F	0	0	0	0	0	0	0	0	0	0	0	0	0	1	0	0	0	0	0	0	0	0	0	0	0	0	0	0	0	0	0	0	0	0	0	0	0	0	DNA/RNA endonuclease G, NUC1
COG1866	C	1	1	1	1	1	1	1	1	1	1	1	2	1	1	2	1	1	1	1	1	1	1	1	1	1	1	1	1	1	1	1	1	1	1	1	1	1	1	Phosphoenolpyruvate carboxykinase (ATP)
COG1867	J	0	0	0	0	0	0	0	0	0	0	0	0	0	0	0	0	0	0	0	0	0	0	0	0	1	0	0	0	0	0	0	0	0	0	0	0	0	0	N2,N2-dimethylguanosine tRNA methyltransferase
COG1868	N	1	1	1	1	1	1	1	1	1	1	1	1	1	2	2	1	1	1	1	1	1	1	1	1	1	1	1	1	1	1	1	1	1	1	1	1	1	1	Flagellar motor switch protein
COG1871	NT	0	0	0	0	0	0	0	0	0	0	0	1	0	1	0	0	0	0	0	0	0	0	0	0	0	0	0	0	0	0	0	0	0	0	0	0	0	0	Chemotaxis protein; stimulates methylation of MCP proteins
COG1872	S	1	1	1	1	1	1	1	1	1	1	1	1	1	1	1	1	1	1	1	1	1	1	1	1	1	1	1	1	1	1	1	1	1	1	1	1	2	1	Uncharacterized conserved protein
COG1873	S	1	2	2	2	3	2	3	2	2	1	2	2	2	1	1	2	2	2	3	2	2	2	2	1	1	2	1	2	2	2	2	3	1	1	3	3	2	1	Uncharacterized conserved protein
COG1875	T	0	1	1	1	0	1	0	0	1	0	1	0	1	0	0	0	1	1	0	0	0	1	0	0	0	1	0	0	0	1	1	1	1	0	1	0	0	0	Predicted ATPase related to phosphate starvation-inducible protein PhoH
COG1876	M	0	0	0	0	0	0	0	0	0	0	0	0	0	0	0	0	0	0	0	0	0	0	0	0	0	0	0	0	0	0	0	0	0	0	0	0	1	0	D-alanyl-D-alanine carboxypeptidase
COG1877	G	1	1	1	1	1	1	1	1	1	1	1	1	1	1	1	1	1	1	1	1	1	1	1	1	1	1	1	1	1	1	1	1	1	1	1	1	1	1	Trehalose-6-phosphatase
COG1878	R	0	1	1	1	2	1	1	1	1	0	2	2	0	1	0	2	1	1	1	2	0	1	0	0	0	2	0	1	1	1	1	1	0	0	1	0	0	0	Predicted metal-dependent hydrolase
COG1879	G	0	0	0	0	2	0	0	0	0	0	0	2	0	0	0	0	0	0	1	0	1	0	0	1	0	0	0	1	1	0	0	0	0	0	0	1	2	1	ABC-type sugar transport system, periplasmic component
COG1881	R	1	1	2	0	0	1	1	2	1	0	1	0	2	1	0	0	2	1	1	0	1	1	2	1	1	1	1	1	1	1	1	2	1	1	1	1	1	1	Phospholipid-binding protein
COG1882	C	0	0	0	0	0	0	0	0	0	1	0	1	0	1	3	0	0	0	0	0	0	0	0	0	0	0	0	0	0	0	0	0	0	0	0	0	0	0	Pyruvate-formate lyase
COG1883	C	0	0	0	0	0	0	0	0	0	0	0	1	0	0	1	0	0	0	0	1	0	0	0	0	0	0	0	0	0	0	0	0	0	0	0	0	0	0	Na+-transporting methylmalonyl-CoA/oxaloacetate decarboxylase, beta subunit
COG1884	I	2	2	2	2	2	2	2	2	2	2	2	2	2	3	2	2	2	2	2	2	2	2	2	2	2	2	2	2	2	2	2	2	2	2	2	2	2	2	Methylmalonyl-CoA mutase, N-terminal domain/subunit
COG1886	NU	2	2	2	2	2	2	2	2	2	2	1	2	2	3	3	2	2	2	2	2	2	2	2	2	2	2	2	2	2	2	2	2	2	2	2	2	2	2	Flagellar motor switch/type III secretory pathway protein
COG1888	S	0	0	0	0	0	0	0	0	0	0	0	0	0	0	0	0	0	0	0	0	0	0	0	0	0	0	0	0	0	0	0	0	0	0	0	1	0	0	Uncharacterized protein conserved in archaea
COG1892	S	0	0	0	0	0	0	0	0	0	0	0	0	0	0	0	0	0	0	0	0	0	1	0	0	0	0	0	0	0	0	0	0	0	0	0	0	0	0	Uncharacterized protein conserved in archaea
COG1893	H	2	3	3	3	4	3	2	3	3	4	3	5	3	2	2	3	3	3	2	4	4	3	4	3	4	3	3	3	4	3	3	3	4	3	3	3	3	4	Ketopantoate reductase
COG1894	C	2	3	3	3	3	3	3	3	3	3	3	3	3	3	3	3	3	3	3	3	3	3	3	4	4	3	3	3	4	3	3	3	4	3	3	3	3	3	NADH:ubiquinone oxidoreductase, NADH-binding (51 kD) subunit
COG1896	R	1	2	2	2	1	2	2	2	2	2	2	1	2	2	2	2	2	2	2	1	2	2	2	2	2	2	2	2	2	2	2	2	2	2	2	2	2	2	Predicted hydrolases of HD superfamily
COG1897	E	0	1	1	1	1	1	1	1	1	1	1	0	1	0	0	1	1	1	1	1	1	1	1	1	1	1	1	1	1	1	1	1	1	1	1	1	1	1	Homoserine trans-succinylase
COG1898	M	1	1	1	1	1	1	1	1	2	1	1	1	1	1	2	1	1	2	1	1	1	1	2	1	1	1	1	1	1	1	2	1	2	2	1	1	1	1	dTDP-4-dehydrorhamnose 3,5-epimerase and related enzymes
COG1899	O	0	0	0	0	0	0	0	0	0	0	0	1	0	0	0	0	0	0	0	0	0	0	0	0	0	0	0	0	0	0	0	0	0	0	0	0	0	0	Deoxyhypusine synthase
COG1901	S	0	0	0	0	0	0	0	1	0	0	0	0	0	0	0	0	0	0	0	0	0	0	0	0	0	0	0	0	0	0	0	0	0	0	0	0	0	0	Uncharacterized conserved protein
COG1902	C	2	3	4	3	5	3	2	3	3	3	3	6	2	2	1	2	3	3	2	2	4	3	3	2	2	3	3	2	3	3	2	2	4	4	3	3	2	3	NADH:flavin oxidoreductases, Old Yellow Enzyme family
COG1905	C	2	3	3	3	3	3	3	3	3	3	3	3	3	3	3	3	3	3	3	3	3	3	3	3	4	3	4	3	3	3	3	3	5	3	3	4	3	3	NADH:ubiquinone oxidoreductase 24 kD subunit
COG1914	P	1	3	3	4	2	3	2	3	3	3	3	6	4	1	1	1	4	3	2	0	3	3	3	3	5	4	3	3	4	3	3	3	3	3	3	3	2	2	Mn2+ and Fe2+ transporters of the NRAMP family
COG1916	S	0	0	0	0	0	0	0	0	0	0	0	0	0	0	0	0	0	0	0	0	0	0	0	0	0	0	1	0	0	0	0	0	0	0	0	0	0	0	Uncharacterized homolog of PrgY (pheromone shutdown protein)
COG1917	S	3	5	6	5	6	5	3	6	5	3	6	6	4	6	5	5	6	5	3	4	3	7	5	6	4	4	5	5	5	6	4	4	5	5	5	6	3	4	Uncharacterized conserved protein, contains double-stranded beta-helix domain
COG1918	P	1	1	1	1	1	1	1	1	1	1	1	1	1	1	0	1	1	1	1	1	1	1	1	1	1	1	1	1	1	1	1	1	1	1	1	1	2	1	Fe2+ transport system protein A
COG1920	S	0	0	0	0	2	0	0	0	0	0	0	0	0	0	0	0	0	0	0	1	0	0	0	0	0	0	0	0	0	0	0	0	0	0	0	0	0	0	Uncharacterized conserved protein
COG1922	M	1	1	1	1	1	1	1	1	1	1	0	1	1	2	1	1	1	1	1	1	1	1	1	1	1	1	1	1	1	1	1	1	1	1	1	1	1	1	Teichoic acid biosynthesis proteins
COG1923	R	1	1	1	1	1	1	1	1	1	1	0	1	1	1	1	1	1	1	1	1	1	1	1	1	1	1	1	1	1	1	1	0	1	1	1	1	1	1	Uncharacterized host factor I protein
COG1924	I	2	3	3	3	0	3	3	3	3	3	3	0	3	3	4	3	3	3	3	0	0	3	3	3	3	3	3	3	3	3	3	3	3	3	3	3	0	3	Activator of 2-hydroxyglutaryl-CoA dehydratase (HSP70-class ATPase domain)
COG1925	G	1	1	1	1	1	1	1	1	1	1	1	1	1	1	1	1	1	1	1	1	1	1	1	1	1	1	1	1	1	1	1	1	1	1	1	1	1	1	Phosphotransferase system, HPr-related proteins
COG1932	HE	1	1	1	1	1	1	1	1	1	1	1	1	1	1	1	1	1	1	1	1	1	1	1	1	1	1	1	1	1	1	1	1	1	1	1	1	1	1	Phosphoserine aminotransferase
COG1933	L	0	0	0	0	0	0	0	0	0	2	0	0	0	0	0	0	0	0	0	0	0	0	0	0	0	0	0	0	0	0	0	0	0	0	0	0	0	0	Archaeal DNA polymerase II, large subunit
COG1934	S	1	1	1	1	1	1	1	2	1	1	1	1	1	1	1	1	2	1	1	1	1	1	1	1	1	2	1	1	1	2	1	1	1	2	1	1	1	1	Uncharacterized protein conserved in bacteria
COG1936	F	0	0	0	0	0	0	0	0	0	0	0	0	0	0	0	0	0	0	0	0	0	0	0	0	0	0	0	0	0	0	2	0	0	0	0	0	0	0	Predicted nucleotide kinase (related to CMP and AMP kinases)
COG1937	S	1	1	1	1	1	1	1	1	1	1	2	5	1	1	1	1	1	1	1	1	1	1	2	1	1	1	1	1	1	1	1	1	1	1	1	1	1	1	Uncharacterized protein conserved in bacteria
COG1939	S	0	0	0	0	1	0	0	0	0	0	0	0	0	0	0	0	0	0	0	0	0	0	0	0	0	0	0	0	0	0	0	0	0	0	0	0	0	0	Uncharacterized protein conserved in bacteria
COG1940	KG	0	2	2	2	2	2	2	2	2	2	2	3	3	0	0	0	2	2	2	3	2	3	2	2	2	2	2	2	2	2	2	2	2	2	2	2	2	2	Transcriptional regulator/sugar kinase
COG1942	R	2	4	4	4	1	4	3	4	4	4	6	3	6	1	2	1	5	4	3	3	1	5	5	5	4	7	4	4	5	4	4	4	6	4	4	4	1	6	Uncharacterized protein, 4-oxalocrotonate tautomerase homolog
COG1943	L	1	0	0	0	5	0	2	1	0	2	0	1	2	2	4	1	0	0	1	1	2	0	1	1	0	0	1	1	1	0	0	0	2	2	0	2	1	0	Transposase and inactivated derivatives
COG1946	I	3	1	2	1	1	1	1	2	2	1	2	1	1	3	1	1	1	2	1	1	2	2	2	4	2	2	1	1	1	1	2	2	1	1	1	2	1	3	Acyl-CoA thioesterase
COG1947	I	1	1	3	2	1	1	1	2	3	1	2	1	2	1	1	1	2	1	1	1	1	2	2	1	2	2	1	1	1	1	2	1	2	2	1	1	1	1	4-diphosphocytidyl-2C-methyl-D-erythritol 2-phosphate synthase
COG1951	C	1	1	1	1	1	1	1	1	0	2	1	1	1	1	1	1	1	1	1	1	1	1	2	2	1	1	1	1	1	1	1	1	2	2	1	2	2	2	Tartrate dehydratase alpha subunit/Fumarate hydratase class I, N-terminal domain
COG1952	U	1	1	1	1	1	1	1	1	1	1	1	2	1	1	1	1	1	1	1	1	1	1	1	1	1	1	1	1	1	1	1	1	1	1	1	1	1	1	Preprotein translocase subunit SecB
COG1955	NU	1	0	0	0	0	0	0	0	0	0	0	0	0	0	0	0	0	0	0	0	0	0	0	0	0	0	0	0	0	0	0	0	0	0	0	0	0	0	Archaeal flagella assembly protein J
COG1959	K	0	1	0	1	1	1	2	1	1	1	1	0	1	2	2	1	1	1	2	1	1	1	1	1	1	1	1	1	1	1	1	1	1	1	1	1	2	1	Predicted transcriptional regulator
COG1960	I	20	32	35	34	39	32	29	35	35	33	35	34	35	23	17	34	34	34	33	33	34	38	35	38	39	34	33	34	40	34	35	32	36	34	33	37	40	35	Acyl-CoA dehydrogenases
COG1961	L	1	3	3	0	0	3	3	0	3	0	0	1	1	2	1	0	3	1	3	1	3	2	0	4	0	0	0	3	3	2	1	0	0	3	0	2	1	0	Site-specific recombinases, DNA invertase Pin homologs
COG1966	T	0	1	1	1	0	1	0	1	1	1	1	1	1	0	2	1	1	1	0	0	0	1	1	1	1	1	1	1	1	1	1	1	1	1	1	1	0	1	Carbon starvation protein, predicted membrane protein
COG1967	S	0	0	0	0	0	0	0	1	0	0	0	0	0	0	0	0	0	0	0	0	0	0	0	0	0	0	0	0	0	0	0	0	0	0	0	0	0	0	Predicted membrane protein
COG1968	V	1	1	1	1	1	1	1	1	1	1	1	3	1	1	1	1	1	1	1	1	1	1	1	1	1	1	1	1	1	1	1	1	1	1	1	1	1	1	Uncharacterized bacitracin resistance protein
COG1969	C	1	1	1	1	0	1	1	1	1	1	1	1	1	1	1	1	1	1	1	1	1	1	1	1	1	1	1	1	1	1	1	1	1	1	1	1	1	1	Ni,Fe-hydrogenase I cytochrome b subunit
COG1970	M	0	1	1	1	1	1	1	1	1	1	1	1	1	1	1	1	1	1	2	1	2	1	2	1	1	1	1	1	1	1	1	1	1	1	1	1	1	1	Large-conductance mechanosensitive channel
COG1971	S	0	0	0	0	0	0	0	0	0	0	0	0	0	1	1	0	0	0	0	0	1	0	1	0	0	0	0	0	0	0	0	0	0	0	0	0	1	0	Predicted membrane protein
COG1972	F	1	1	1	1	1	1	1	1	1	1	1	1	1	1	1	1	1	1	1	1	1	1	1	1	1	1	1	1	1	1	1	1	1	1	1	1	1	1	Nucleoside permease
COG1974	KT	1	1	1	1	1	1	1	1	1	1	1	1	2	2	1	1	1	1	1	1	1	2	1	1	1	1	1	1	1	1	1	1	1	1	3	1	1	1	SOS-response transcriptional repressors (RecA-mediated autopeptidases)
COG1975	O	2	2	2	2	2	2	2	2	2	2	2	3	2	2	2	2	2	2	2	2	2	2	2	2	2	2	2	2	2	2	2	2	2	2	2	2	2	2	Xanthine and CO dehydrogenases maturation factor, XdhC/CoxF family
COG1977	H	1	1	1	1	1	1	1	1	1	1	1	1	1	1	1	1	2	1	1	1	1	1	1	1	1	1	1	1	1	1	1	1	1	2	1	1	1	1	Molybdopterin converting factor, small subunit
COG1981	S	1	1	1	1	2	1	2	1	1	2	1	1	1	2	2	1	1	1	2	2	1	1	2	2	2	1	2	1	1	1	1	1	2	2	1	2	1	2	Predicted membrane protein
COG1982	E	0	1	1	1	0	1	1	1	1	1	1	0	1	1	0	0	1	1	1	0	1	1	1	1	1	1	1	1	1	1	1	1	1	1	1	1	1	1	Arginine/lysine/ornithine decarboxylases
COG1983	KT	0	0	0	0	0	0	0	0	0	0	0	0	0	0	0	0	0	0	0	0	0	1	0	0	0	0	0	0	0	0	0	0	0	0	0	0	0	0	Putative stress-responsive transcriptional regulator
COG1984	E	1	2	2	2	1	2	2	2	2	2	2	1	3	2	2	2	3	2	2	1	2	2	3	2	2	3	2	2	2	2	2	2	2	2	2	2	2	2	Allophanate hydrolase subunit 2
COG1985	H	1	1	1	1	2	1	1	1	1	1	1	1	1	1	1	1	1	1	1	1	1	1	1	1	2	1	1	1	0	1	1	1	1	1	1	1	1	1	Pyrimidine reductase, riboflavin biosynthesis
COG1987	NU	1	1	1	1	1	1	1	1	1	1	1	2	1	2	2	2	1	2	1	1	1	1	1	1	1	1	1	1	1	1	1	1	1	1	1	1	1	1	Flagellar biosynthesis pathway, component FliQ
COG1988	R	0	0	0	1	0	0	0	0	0	0	0	0	0	0	0	0	0	0	0	0	0	0	0	0	0	0	0	0	0	0	0	0	0	0	0	0	0	0	Predicted membrane-bound metal-dependent hydrolases
COG1989	NOU	0	0	0	0	0	0	0	0	0	0	0	0	0	1	1	0	0	0	0	0	0	0	0	0	0	0	0	0	0	0	0	0	0	0	0	0	1	0	Type II secretory pathway, prepilin signal peptidase PulO and related peptidases
COG1993	S	1	0	0	0	0	0	2	0	0	0	0	0	0	1	1	0	0	0	2	2	0	0	0	0	0	0	0	0	0	1	0	0	0	0	0	0	0	0	Uncharacterized conserved protein
COG1994	R	0	1	1	1	1	1	1	1	1	1	1	1	1	0	0	1	1	1	1	1	1	1	1	1	1	1	1	1	1	1	1	1	1	1	1	1	1	1	Zn-dependent proteases
COG1995	H	1	1	1	1	1	1	1	1	1	1	1	2	1	1	2	1	1	1	1	1	1	1	1	1	1	1	1	1	1	1	1	1	1	1	1	1	1	1	Pyridoxal phosphate biosynthesis protein
COG1996	K	0	2	2	1	4	2	1	1	2	1	1	1	1	1	2	2	1	1	1	3	0	2	1	1	1	1	2	2	2	1	1	1	1	1	1	1	0	1	DNA-directed RNA polymerase, subunit RPC10 (contains C4-type Zn-finger)
COG1997	J	1	1	1	1	0	1	0	1	1	0	2	0	1	1	0	0	1	1	1	1	0	0	1	0	0	2	1	1	1	1	1	1	0	0	1	0	1	0	Ribosomal protein L37AE/L43A
COG1998	J	0	1	1	1	2	1	1	1	1	2	1	0	0	0	3	0	1	1	2	0	2	3	3	3	1	1	3	0	1	1	1	1	1	2	1	2	0	2	Ribosomal protein S27AE
COG1999	R	1	1	1	1	1	1	1	1	1	1	1	2	1	2	1	1	1	1	1	2	1	1	1	1	1	1	1	1	1	1	1	1	1	1	1	1	1	1	Uncharacterized protein SCO1/SenC/PrrC, involved in biogenesis of respiratory and photosynthetic systems
COG2000	R	0	0	0	0	0	0	0	0	0	0	0	0	0	0	2	0	0	0	0	0	0	0	0	0	0	0	0	0	0	0	0	0	0	0	0	0	0	0	Predicted Fe-S protein
COG2002	K	0	1	1	0	0	1	2	1	1	1	1	5	0	2	2	2	1	0	2	1	1	0	3	3	2	1	1	0	0	1	0	0	1	0	0	2	3	1	Regulators of stationary/sporulation gene expression
COG2003	L	1	1	1	1	1	1	1	1	1	1	1	1	2	1	1	1	1	1	1	1	1	1	1	1	1	1	1	1	1	1	1	1	1	1	1	1	1	1	DNA repair proteins
COG2005	R	3	3	3	2	1	3	1	3	3	1	2	1	2	3	3	2	3	3	1	1	1	3	2	1	1	2	2	2	2	3	3	3	1	2	1	3	1	2	N-terminal domain of molybdenum-binding protein
COG2008	E	2	2	3	2	1	2	1	2	3	2	2	1	1	1	1	1	2	3	1	2	1	3	2	2	2	3	2	2	3	2	2	2	2	2	2	2	1	2	Threonine aldolase
COG2009	C	1	1	1	1	1	1	1	1	1	1	1	1	1	1	1	1	1	1	1	2	1	1	1	1	1	1	1	1	1	1	1	1	1	1	1	1	1	1	Succinate dehydrogenase/fumarate reductase, cytochrome b subunit
COG2010	C	9	10	9	8	13	10	10	11	9	11	9	18	8	11	12	8	9	11	9	12	12	10	10	10	10	8	9	10	11	10	10	10	11	10	11	10	14	9	Cytochrome c, mono- and diheme variants
COG2011	P	2	2	2	4	1	3	1	4	3	3	3	0	2	1	1	1	3	3	1	0	1	3	3	3	3	3	3	3	3	3	4	3	3	3	3	3	1	3	ABC-type metal ion transport system, permease component
COG2014	S	0	1	1	0	0	1	0	1	1	0	1	0	1	0	0	0	1	1	0	0	0	1	0	0	0	1	0	0	0	1	1	1	0	0	0	0	0	0	Uncharacterized conserved protein
COG2015	Q	2	2	2	2	1	2	1	2	2	3	2	2	2	1	0	0	2	2	1	2	1	2	2	2	3	2	2	2	2	2	2	2	2	2	2	2	1	2	Alkyl sulfatase and related hydrolases
COG2017	G	0	0	0	0	0	0	0	0	0	0	0	0	0	0	1	0	0	0	0	0	0	0	0	0	0	0	0	0	0	0	0	0	0	0	0	0	0	0	Galactose mutarotase and related enzymes
COG2019	F	0	0	0	0	1	0	0	0	0	0	0	0	0	0	0	0	0	0	0	0	0	0	0	0	0	0	0	0	0	0	0	0	0	0	0	0	0	0	Archaeal adenylate kinase
COG2020	O	1	2	2	2	2	2	1	2	2	2	2	5	2	2	1	2	2	2	1	1	1	2	2	2	2	2	2	2	2	2	2	2	2	2	2	2	2	2	Putative protein-S-isoprenylcysteine methyltransferase
COG2021	E	1	1	1	1	1	1	1	1	1	1	1	4	1	1	1	1	1	1	1	1	1	1	1	1	1	1	1	1	1	1	1	1	2	2	1	1	1	1	Homoserine acetyltransferase
COG2022	H	1	1	1	1	1	1	1	1	1	1	1	1	1	1	1	1	1	1	1	1	1	1	1	1	1	1	1	1	1	1	1	1	1	1	1	1	1	1	Uncharacterized enzyme of thiazole biosynthesis
COG2023	J	0	0	0	0	1	0	0	0	0	0	0	1	0	0	0	0	0	0	0	1	0	0	0	0	0	0	0	0	0	0	0	0	0	0	0	0	0	0	RNase P subunit RPR2
COG2025	C	2	2	3	2	2	2	2	2	2	2	2	2	2	2	2	2	2	2	2	2	2	2	2	2	2	2	2	2	2	2	2	2	2	2	2	2	2	2	Electron transfer flavoprotein, alpha subunit
COG2026	JD	0	0	0	0	0	0	0	0	0	0	0	1	0	0	0	0	0	0	0	0	0	0	0	0	0	0	1	0	0	0	0	0	0	0	0	0	0	1	Cytotoxic translational repressor of toxin-antitoxin stability system
COG2030	I	6	14	14	12	12	14	9	14	14	14	14	14	12	9	10	11	14	14	9	9	14	14	10	12	12	13	13	14	14	11	14	13	12	13	14	14	12	12	Acyl dehydratase
COG2031	I	0	0	0	0	0	0	0	0	0	0	0	1	0	0	1	0	0	0	0	0	0	0	0	0	0	0	0	0	0	0	0	0	0	0	0	0	0	0	Short chain fatty acids transporter
COG2032	P	1	1	1	1	1	1	0	1	1	1	1	1	1	0	0	1	1	1	0	0	1	1	1	1	1	1	1	1	1	1	1	1	1	1	1	1	1	1	Cu/Zn superoxide dismutase
COG2034	S	1	0	0	0	0	0	0	0	0	0	0	0	0	1	0	0	0	0	0	0	0	0	0	0	0	0	0	0	0	0	0	0	0	0	0	0	0	0	Predicted membrane protein
COG2038	H	2	2	2	2	2	2	3	3	2	2	2	4	2	2	1	2	4	2	3	2	2	2	2	2	2	3	2	2	2	2	2	2	2	2	2	2	2	2	NaMN:DMB phosphoribosyltransferase
COG2039	O	1	1	1	1	1	1	1	1	1	1	1	1	1	1	1	1	1	1	1	1	1	1	1	1	1	1	1	1	1	1	1	1	1	1	1	1	1	1	Pyrrolidone-carboxylate peptidase (N-terminal pyroglutamyl peptidase)
COG2040	E	0	0	0	0	0	0	0	0	0	0	0	0	0	0	0	0	0	0	0	0	0	0	0	1	0	0	0	0	0	0	0	0	0	0	0	0	0	0	Homocysteine/selenocysteine methylase (S-methylmethionine-dependent)
COG2041	R	2	3	3	3	3	3	2	3	3	3	3	5	3	3	2	2	3	3	2	3	2	3	3	3	3	3	3	3	3	3	3	3	3	3	3	3	3	3	Sulfite oxidase and related enzymes
COG2043	S	0	1	2	1	1	1	1	1	1	1	1	1	1	0	0	1	1	1	1	1	1	1	1	1	1	1	1	1	1	1	1	1	1	1	1	1	1	1	Uncharacterized protein conserved in archaea
COG2049	E	1	2	2	2	1	2	2	2	2	2	2	1	2	2	2	2	2	2	2	1	2	2	3	2	2	2	2	2	2	2	2	2	2	2	2	2	2	2	Allophanate hydrolase subunit 1
COG2050	Q	8	12	12	12	12	12	15	13	13	11	12	10	12	8	6	14	12	12	16	13	13	11	12	12	12	13	11	12	13	11	10	12	11	12	12	11	14	11	Uncharacterized protein, possibly involved in aromatic compounds catabolism
COG2051	J	0	0	0	0	0	0	0	0	0	0	0	0	0	0	0	0	0	0	0	1	0	0	0	0	0	0	0	0	0	0	0	0	0	0	0	0	0	0	Ribosomal protein S27E
COG2055	C	0	1	1	1	1	1	1	2	1	1	1	1	1	0	2	1	1	1	1	1	1	1	1	1	1	1	1	1	1	1	1	1	1	1	1	1	1	1	Malate/L-lactate dehydrogenases
COG2057	I	1	4	4	4	2	4	2	4	4	4	4	6	4	1	5	2	4	5	2	2	3	4	4	4	4	4	4	4	4	4	4	4	4	4	4	4	3	4	Acyl CoA:acetate/3-ketoacid CoA transferase, beta subunit
COG2058	J	0	0	0	0	0	0	0	0	0	0	0	0	0	1	0	0	0	0	0	0	0	0	0	1	0	0	1	0	0	0	0	0	0	1	0	0	0	0	Ribosomal protein L12E/L44/L45/RPP1/RPP2
COG2059	P	0	4	4	4	4	4	4	4	4	3	4	2	4	2	0	2	4	2	4	2	2	4	4	4	4	4	4	4	4	4	4	2	4	4	4	4	4	4	Chromate transport protein ChrA
COG2060	P	1	1	1	1	1	1	1	1	1	1	1	1	1	1	1	1	1	1	1	1	1	1	1	1	1	1	1	1	1	1	1	1	1	1	1	2	1	1	K+-transporting ATPase, A chain
COG2062	T	1	1	1	1	1	1	1	1	1	1	1	2	1	1	1	1	1	1	1	1	1	1	1	1	1	1	1	1	1	1	1	1	1	1	1	1	1	1	Phosphohistidine phosphatase SixA
COG2063	N	1	1	1	1	1	1	1	1	1	1	1	1	1	2	2	1	1	1	1	1	1	1	1	1	1	1	1	1	1	1	1	1	1	1	1	1	1	1	Flagellar basal body L-ring protein
COG2064	NU	1	1	1	1	1	1	1	1	1	1	1	1	1	1	1	1	1	1	1	1	1	1	1	1	1	1	1	1	1	1	1	1	1	1	1	1	1	1	Flp pilus assembly protein TadC
COG2066	E	0	1	1	1	1	1	1	1	1	1	1	1	1	0	1	1	1	1	1	1	1	1	1	1	1	1	1	1	1	1	1	1	1	1	1	1	1	1	Glutaminase
COG2067	I	0	0	0	0	0	0	1	0	0	0	0	0	0	0	0	0	0	0	0	0	0	0	0	0	0	0	0	0	0	0	0	0	1	0	0	0	0	0	Long-chain fatty acid transport protein
COG2068	R	1	1	1	1	1	1	1	1	1	1	1	1	1	1	1	1	1	1	1	1	1	1	1	1	1	1	1	1	1	1	1	1	1	1	1	1	1	1	Uncharacterized MobA-related protein
COG2070	R	2	5	6	5	4	5	4	5	5	4	5	5	5	2	2	5	5	5	4	4	4	5	4	5	5	5	4	5	5	4	5	5	4	4	5	5	4	4	Dioxygenases related to 2-nitropropane dioxygenase
COG2071	R	0	1	1	1	1	1	1	1	1	1	1	1	1	0	0	1	1	1	1	1	1	1	1	1	1	1	1	1	1	1	1	1	1	1	1	1	1	1	Predicted glutamine amidotransferases
COG2072	P	0	2	2	2	2	2	2	2	2	2	2	3	2	3	1	2	2	2	2	2	2	2	2	2	2	2	2	2	3	2	2	2	2	2	2	2	2	2	Predicted flavoprotein involved in K+ transport
COG2073	H	1	1	1	1	1	1	1	1	1	1	1	1	1	1	1	1	2	1	1	1	1	1	1	1	1	1	1	1	1	1	1	0	1	1	1	1	1	1	Cobalamin biosynthesis protein CbiG
COG2075	J	0	0	0	0	0	0	0	0	0	0	0	0	0	0	0	0	0	0	0	0	0	0	0	0	0	0	0	0	0	0	0	3	0	0	0	0	0	0	Ribosomal protein L24E
COG2076	P	2	3	3	3	2	3	3	3	3	3	3	2	4	2	3	2	3	3	2	2	3	4	3	3	3	3	3	4	4	4	4	3	3	3	3	3	2	3	Membrane transporters of cations and cationic drugs
COG2079	R	2	1	1	2	1	1	1	1	1	1	2	1	1	1	2	1	1	2	1	1	2	2	2	1	2	2	1	1	1	1	1	2	2	1	2	1	2	2	Uncharacterized protein involved in propionate catabolism
COG2080	C	2	3	2	3	19	3	4	3	3	5	3	8	4	5	7	4	3	3	4	9	5	3	5	5	5	3	5	3	3	3	3	3	5	5	3	5	6	5	Aerobic-type carbon monoxide dehydrogenase, small subunit CoxS/CutS homologs
COG2081	R	1	1	2	1	1	1	1	2	2	1	1	2	2	1	2	1	3	2	1	1	2	1	1	1	1	2	1	1	1	1	2	1	1	1	1	1	1	1	Predicted flavoproteins
COG2082	H	1	1	1	1	1	1	1	1	1	1	1	1	1	1	1	1	2	1	1	1	1	1	1	1	1	1	1	1	1	1	1	1	1	1	1	1	1	1	Precorrin isomerase
COG2084	I	2	4	5	4	5	4	3	4	4	4	4	8	6	3	7	4	6	5	3	4	7	4	4	4	4	5	4	4	5	5	5	4	4	4	4	4	7	4	3-hydroxyisobutyrate dehydrogenase and related beta-hydroxyacid dehydrogenases
COG2085	R	0	0	0	0	2	0	0	0	0	0	0	1	0	0	0	0	0	0	0	1	0	0	0	0	0	0	0	0	0	0	0	0	0	0	0	0	0	0	Predicted dinucleotide-binding enzymes
COG2086	C	2	2	2	2	2	2	2	2	2	2	2	2	2	2	2	2	2	2	2	2	2	2	2	2	2	2	2	2	2	2	2	2	2	2	2	2	2	2	Electron transfer flavoprotein, beta subunit
COG2087	H	1	1	1	1	1	1	1	1	1	1	1	1	1	1	1	1	1	1	1	1	1	1	1	1	1	1	1	1	1	1	1	1	1	1	1	1	1	1	Adenosyl cobinamide kinase/adenosyl cobinamide phosphate guanylyltransferase
COG2089	M	0	0	0	0	0	0	0	0	0	0	0	0	0	1	0	0	0	0	0	1	0	0	0	1	0	0	0	0	0	1	0	0	0	1	0	0	0	0	Sialic acid synthase
COG2091	H	0	1	1	1	0	1	1	1	1	1	1	0	1	0	2	0	1	1	1	0	0	1	0	0	1	1	1	1	1	1	1	1	0	1	1	0	1	0	Phosphopantetheinyl transferase
COG2094	L	1	1	1	1	1	1	1	1	1	1	1	1	1	1	1	2	2	1	1	1	1	1	1	1	1	2	1	1	1	1	1	1	1	1	1	1	1	1	3-methyladenine DNA glycosylase
COG2096	S	1	1	1	1	1	1	1	1	1	1	1	1	2	1	1	1	1	1	1	1	1	1	1	1	1	1	1	1	1	1	1	1	1	1	1	1	1	1	Uncharacterized conserved protein
COG2099	H	1	1	1	1	1	1	1	1	1	1	1	1	1	1	1	1	2	2	1	1	1	1	2	1	1	2	1	1	1	1	1	1	1	1	1	1	1	1	Precorrin-6x reductase
COG2104	H	1	1	1	1	1	1	1	1	0	1	1	1	1	1	1	1	1	1	1	1	1	1	1	1	1	1	1	1	1	1	1	1	1	1	1	1	1	1	Sulfur transfer protein involved in thiamine biosynthesis
COG2105	S	1	1	1	1	1	1	1	1	1	1	1	1	1	1	1	1	1	1	1	1	1	1	1	1	1	1	1	1	1	1	1	1	1	1	1	1	1	1	Uncharacterized conserved protein
COG2109	H	0	1	1	1	1	1	1	1	1	1	1	1	1	1	1	1	1	1	1	1	1	1	1	1	1	1	1	1	1	1	1	2	1	1	1	1	1	1	ATP:corrinoid adenosyltransferase
COG2110	R	1	0	1	1	1	1	0	0	1	1	1	1	1	1	1	0	1	0	1	1	1	1	1	1	1	1	1	1	0	0	1	3	1	1	3	0	1	1	Predicted phosphatase homologous to the C-terminal domain of histone macroH2A1
COG2111	P	0	2	2	2	2	2	4	2	2	2	2	0	2	0	0	0	2	2	4	2	0	2	2	2	3	2	2	2	2	2	2	2	2	2	2	2	2	2	Multisubunit Na+/H+ antiporter, MnhB subunit
COG2112	T	0	1	1	1	0	1	1	1	1	0	1	0	0	0	0	0	1	1	1	0	1	1	1	0	0	1	0	0	0	0	1	1	0	1	1	0	1	0	Predicted Ser/Thr protein kinase
COG2114	T	3	7	7	7	9	7	6	7	7	7	7	4	7	8	3	7	7	7	6	9	6	7	6	6	7	7	7	7	7	7	7	7	7	7	7	5	7	6	Adenylate cyclase, family 3 (some proteins contain HAMP domain)
COG2116	P	0	2	2	2	2	2	1	2	2	2	2	3	1	1	1	0	2	1	1	0	2	2	2	2	2	2	2	2	2	2	2	2	2	2	2	2	2	2	Formate/nitrite family of transporters
COG2120	S	0	0	0	0	1	0	0	0	0	0	0	3	0	0	0	1	0	0	0	2	0	0	0	0	0	0	0	0	0	0	0	0	0	1	0	0	1	0	Uncharacterized proteins, LmbE homologs
COG2121	S	1	1	1	1	1	1	1	1	1	1	1	1	1	1	1	1	1	1	1	1	1	1	1	1	1	1	1	1	1	1	1	1	1	1	1	1	1	1	Uncharacterized protein conserved in bacteria
COG2122	S	0	0	0	0	1	0	0	0	0	0	0	0	0	0	0	0	0	0	0	1	0	0	0	1	0	0	0	0	0	0	0	0	0	0	0	0	0	0	Uncharacterized conserved protein
COG2123	J	0	0	0	0	0	0	0	0	0	0	0	0	0	0	0	0	0	0	0	0	0	0	0	0	0	0	0	0	0	0	0	0	0	0	0	0	0	0	RNase PH-related exoribonuclease
COG2124	Q	1	7	8	7	7	7	6	8	7	7	8	7	9	5	3	9	7	8	6	10	8	8	7	8	7	8	7	7	8	8	7	7	7	7	7	8	7	7	Cytochrome P450
COG2126	J	0	0	0	0	0	0	0	0	0	0	1	2	0	0	0	1	0	0	0	0	0	0	0	0	0	1	0	0	0	0	0	0	0	0	0	0	0	0	Ribosomal protein L37E
COG2127	S	2	2	2	2	2	2	2	2	2	2	2	2	2	2	2	2	2	2	2	2	2	2	2	2	2	2	2	2	2	2	2	2	2	2	2	2	2	2	Uncharacterized conserved protein
COG2128	S	2	3	3	4	5	3	3	3	3	3	3	4	5	2	2	3	3	3	3	3	4	5	4	6	6	3	4	5	5	3	5	3	4	3	3	4	4	4	Uncharacterized conserved protein
COG2129	R	0	0	0	0	0	0	0	0	0	0	0	0	0	0	0	2	0	0	0	0	0	0	0	2	0	0	0	0	0	0	2	0	0	0	0	0	2	0	Predicted phosphoesterases, related to the Icc protein
COG2130	R	1	2	2	2	2	2	2	2	2	2	2	2	2	2	1	2	2	2	2	2	1	2	2	2	2	2	2	2	2	2	2	1	3	2	2	2	2	2	Putative NADP-dependent oxidoreductases
COG2131	F	0	0	0	1	1	0	1	1	0	1	1	1	0	0	1	0	0	1	1	0	1	0	0	0	1	1	0	0	0	0	0	0	0	0	1	0	0	0	Deoxycytidylate deaminase
COG2132	Q	1	4	5	4	2	4	3	3	5	3	4	9	4	2	2	3	5	9	3	1	3	3	3	3	3	2	3	4	5	2	4	4	2	4	8	2	3	2	Putative multicopper oxidases
COG2133	G	1	2	2	2	3	2	3	2	2	3	2	3	3	3	2	3	3	2	3	2	2	2	3	3	3	2	3	2	2	2	2	2	4	3	2	3	3	3	Glucose/sorbosone dehydrogenases
COG2135	S	1	1	2	1	4	1	1	1	1	1	1	2	1	1	1	4	2	3	2	1	1	1	2	2	1	1	1	2	2	1	2	2	2	3	3	1	2	1	Uncharacterized conserved protein
COG2140	GR	0	0	0	2	1	0	0	2	0	0	2	0	0	0	0	0	0	2	0	3	0	2	0	0	0	2	2	0	0	2	0	0	2	2	2	2	0	2	Thermophilic glucose-6-phosphate isomerase and related metalloenzymes
COG2141	C	0	3	5	2	9	3	2	4	4	3	4	1	5	2	1	1	4	2	2	5	3	3	3	4	4	4	3	3	5	5	5	4	4	4	3	3	3	3	Coenzyme F420-dependent N5,N10-methylene tetrahydromethanopterin reductase and related flavin-dependent oxidoreductases
COG2142	C	1	1	1	1	1	1	1	1	1	1	1	1	1	1	1	1	1	1	1	1	1	1	1	1	1	1	1	1	1	1	1	1	1	1	1	1	1	1	Succinate dehydrogenase, hydrophobic anchor subunit
COG2143	O	2	3	3	3	0	3	3	3	3	3	3	1	3	1	0	3	3	3	3	3	3	3	3	3	3	3	3	3	3	3	3	3	4	3	3	3	3	3	Thioredoxin-related protein
COG2145	H	0	0	0	0	0	0	0	0	0	0	0	0	0	1	0	0	0	0	0	0	0	0	0	0	0	0	0	0	0	0	0	0	0	0	0	0	0	0	Hydroxyethylthiazole kinase, sugar kinase family
COG2146	PR	0	1	1	0	2	1	1	1	1	2	0	1	1	0	0	0	1	1	2	1	2	1	3	2	2	1	2	1	1	1	1	1	1	2	1	3	2	3	Ferredoxin subunits of nitrite reductase and ring-hydroxylating dioxygenases
COG2148	M	3	2	3	1	2	2	2	2	2	2	2	2	2	3	1	2	2	2	2	1	1	2	2	1	2	2	2	2	3	3	2	2	1	2	2	1	3	1	Sugar transferases involved in lipopolysaccharide synthesis
COG2150	R	1	0	0	0	0	0	0	1	0	1	0	0	0	1	1	0	0	0	0	0	0	1	1	1	1	0	1	0	0	0	0	1	1	1	0	1	0	1	Predicted regulator of amino acid metabolism, contains ACT domain
COG2151	R	1	2	2	2	2	2	2	2	2	2	2	2	2	2	2	2	3	2	2	2	2	2	2	2	2	2	2	2	2	2	2	2	3	2	2	2	2	2	Predicted metal-sulfur cluster biosynthetic enzyme
COG2153	R	0	0	0	0	1	0	0	0	0	0	0	0	0	0	0	0	0	0	0	0	0	0	0	0	0	0	0	0	0	0	0	0	0	0	0	0	0	0	Predicted acyltransferase
COG2154	H	1	1	1	1	1	1	1	1	1	1	1	1	1	1	1	1	1	1	1	1	1	1	1	1	1	1	1	1	1	1	1	1	1	1	1	1	1	1	Pterin-4a-carbinolamine dehydratase
COG2155	S	0	1	1	1	1	1	1	1	1	1	1	0	1	0	1	1	1	1	1	0	0	1	1	2	1	1	1	1	1	1	1	1	1	1	1	1	0	1	Uncharacterized conserved protein
COG2156	P	1	1	1	1	1	1	1	1	1	1	1	1	1	1	1	1	1	1	1	1	1	1	1	1	1	1	1	1	1	1	1	1	1	1	1	1	1	1	K+-transporting ATPase, c chain
COG2158	R	1	1	1	1	1	1	1	1	1	1	1	0	1	1	1	1	1	1	1	1	1	1	1	1	1	1	1	1	1	1	1	1	1	1	1	1	1	1	Uncharacterized protein containing a Zn-finger-like domain
COG2159	R	0	2	2	2	6	2	2	2	2	2	2	4	2	2	0	2	2	2	2	3	3	2	3	2	2	2	2	2	3	3	2	2	2	3	2	3	2	3	Predicted metal-dependent hydrolase of the TIM-barrel fold
COG2161	D	0	0	0	0	0	0	0	0	0	0	0	2	0	2	1	1	0	1	0	0	1	0	2	1	1	0	1	0	0	0	0	1	0	1	1	1	0	0	Antitoxin of toxin-antitoxin stability system
COG2164	S	0	0	0	0	0	0	0	0	0	0	0	0	0	0	0	0	0	0	0	0	0	0	0	0	0	0	0	0	0	0	0	0	0	0	0	0	0	0	Uncharacterized conserved protein
COG2165	NU	1	0	0	0	0	0	1	0	0	0	0	0	0	2	1	1	0	0	2	0	0	0	0	0	0	0	0	1	1	0	2	0	0	0	0	0	2	0	Type II secretory pathway, pseudopilin PulG
COG2166	R	1	1	1	1	1	1	1	1	1	1	1	1	1	1	1	1	1	1	1	1	1	1	1	1	1	1	1	1	1	1	1	1	1	1	1	1	1	1	SufE protein probably involved in Fe-S center assembly
COG2167	J	0	1	1	0	0	1	1	1	0	1	1	0	0	0	0	0	0	1	1	0	0	1	1	0	0	1	1	0	0	0	1	1	1	1	1	1	1	1	Ribosomal protein L39E
COG2170	S	0	0	0	0	1	0	1	0	0	1	0	0	0	0	0	0	0	0	1	0	0	0	1	1	1	0	1	0	0	0	0	0	1	1	0	1	1	1	Uncharacterized conserved protein
COG2171	E	1	1	1	1	1	1	1	2	2	1	2	1	2	1	1	1	1	2	1	1	1	1	1	2	1	1	1	1	1	1	2	1	2	1	1	1	1	1	Tetrahydrodipicolinate N-succinyltransferase
COG2172	T	2	0	0	0	0	0	0	0	0	0	0	2	0	4	0	0	0	0	1	0	0	0	0	1	0	0	0	0	0	0	0	1	1	0	0	0	0	0	Anti-sigma regulatory factor (Ser/Thr protein kinase)
COG2173	M	1	0	0	0	1	0	0	0	0	0	0	0	0	1	1	1	0	0	0	1	0	0	0	0	0	0	0	0	0	0	0	0	0	0	0	0	0	0	D-alanyl-D-alanine dipeptidase
COG2175	Q	0	0	0	0	0	0	0	0	0	0	0	1	0	0	0	0	0	0	0	0	0	0	0	0	0	0	0	0	0	0	0	0	0	0	0	0	0	0	Probable taurine catabolism dioxygenase
COG2176	L	0	0	0	0	0	0	0	1	0	0	0	0	0	0	0	0	0	0	0	0	0	0	0	0	0	0	0	0	0	0	0	0	0	0	0	0	0	0	DNA polymerase III, alpha subunit (gram-positive type)
COG2177	D	3	1	1	1	1	1	1	1	1	1	1	1	1	1	1	1	1	1	1	1	1	1	2	1	2	1	1	1	1	1	1	1	2	1	1	1	1	1	Cell division protein
COG2178	J	0	0	0	0	0	0	0	0	0	2	0	0	0	0	0	0	0	0	0	0	0	0	0	2	0	0	2	0	0	0	0	0	0	2	0	2	0	0	Predicted RNA-binding protein of the translin family
COG2180	C	0	0	0	0	0	0	0	0	0	0	0	1	0	0	0	0	0	0	0	0	0	0	0	0	0	0	0	0	0	0	0	0	0	0	0	0	0	0	Nitrate reductase delta subunit
COG2181	C	0	0	0	0	2	0	0	0	0	0	0	1	0	0	3	0	0	0	0	0	0	0	0	0	0	0	0	0	0	0	0	0	0	0	0	0	0	0	Nitrate reductase gamma subunit
COG2183	K	1	1	1	1	1	1	1	1	1	1	1	1	1	1	1	1	2	1	1	1	1	1	1	1	1	1	1	1	1	1	1	1	1	1	1	1	1	1	Transcriptional accessory protein
COG2184	D	0	2	2	2	1	2	2	1	2	0	1	0	1	2	0	1	2	0	0	2	1	1	2	1	2	1	0	2	2	0	1	2	0	0	1	1	0	2	Protein involved in cell division
COG2185	I	2	1	2	2	2	1	1	1	2	1	1	1	1	3	2	1	2	1	1	2	1	2	1	1	2	1	1	1	1	1	1	1	2	1	1	1	3	1	Methylmalonyl-CoA mutase, C-terminal domain/subunit (cobalamin-binding)
COG2186	K	0	1	1	1	0	1	1	1	1	1	1	3	1	0	1	0	1	1	2	2	1	1	1	1	1	1	1	1	1	1	1	1	1	1	1	1	1	1	Transcriptional regulators
COG2187	S	1	1	1	1	1	1	1	1	1	1	1	1	1	1	1	1	2	1	1	1	1	1	1	1	1	1	1	1	1	1	1	0	1	1	1	1	1	1	Uncharacterized protein conserved in bacteria
COG2188	K	1	1	2	1	5	1	1	1	1	1	1	3	1	1	2	1	2	1	1	3	1	1	1	1	1	1	1	1	1	1	1	1	1	1	1	1	2	1	Transcriptional regulators
COG2189	L	0	0	0	0	0	0	0	0	0	0	0	3	0	0	0	0	0	0	0	0	0	0	0	0	0	0	0	0	0	0	0	0	0	0	0	0	0	0	Adenine specific DNA methylase Mod
COG2192	O	1	1	1	1	1	1	1	2	1	1	1	1	1	2	1	1	1	2	1	1	1	1	1	1	2	1	1	1	1	1	1	1	1	2	1	1	2	1	Predicted carbamoyl transferase, NodU family
COG2193	P	1	1	1	1	1	1	1	2	1	1	1	1	1	1	1	1	1	2	1	1	1	1	1	1	1	1	1	1	1	1	1	1	1	1	1	1	1	1	Bacterioferritin (cytochrome b1)
COG2194	R	2	1	1	1	0	1	0	1	1	0	1	0	1	1	0	1	1	1	0	1	0	1	0	1	0	1	0	0	0	1	1	1	0	0	1	0	0	0	Predicted membrane-associated, metal-dependent hydrolase
COG2195	E	1	1	1	1	1	1	1	1	1	1	1	1	1	1	1	1	1	1	1	1	1	1	1	1	1	1	1	1	1	1	1	1	1	1	1	1	1	1	Di- and tripeptidases
COG2197	TK	5	7	7	7	4	7	6	7	7	8	7	7	7	10	5	6	7	7	6	8	3	6	7	8	6	7	9	7	6	8	8	8	7	7	7	9	6	7	Response regulator containing a CheY-like receiver domain and an HTH DNA-binding domain
COG2198	T	2	3	3	2	1	3	3	4	3	4	3	4	4	3	4	3	3	5	1	3	6	2	4	2	5	4	4	4	5	4	4	5	3	3	3	4	3	4	FOG: HPt domain
COG2199	T	10	21	20	21	16	22	20	17	18	20	18	17	21	16	15	9	19	17	22	16	22	18	21	19	20	20	20	21	17	19	19	20	17	17	20	21	19	20	FOG: GGDEF domain
COG2200	T	2	5	7	5	4	5	5	5	4	5	4	5	5	3	4	4	7	6	5	3	5	5	4	5	6	6	3	4	3	5	5	5	5	4	4	5	3	4	FOG: EAL domain
COG2201	NT	1	2	3	2	1	2	2	2	2	2	3	5	2	4	3	1	2	2	2	1	2	2	3	2	2	3	2	2	2	2	3	3	3	2	2	2	2	2	Chemotaxis response regulator containing a CheY-like receiver domain and a methylesterase domain
COG2202	T	6	18	21	22	11	19	17	22	21	22	16	18	20	15	16	12	24	28	19	13	27	21	17	27	24	24	16	20	25	17	21	18	25	21	19	18	19	19	FOG: PAS/PAC domain
COG2203	T	0	0	0	0	0	0	0	0	0	0	0	0	0	1	1	0	0	0	0	0	0	0	1	0	1	0	2	0	0	0	0	0	1	0	1	0	0	1	FOG: GAF domain
COG2204	T	6	6	6	7	5	6	6	7	9	8	6	8	6	6	7	6	6	6	6	5	7	6	8	10	8	8	7	5	6	6	6	6	9	8	6	8	7	6	Response regulator containing CheY-like receiver, AAA-type ATPase, and DNA-binding domains
COG2205	T	1	1	1	1	2	1	1	1	1	1	1	1	1	1	1	1	1	2	1	1	1	1	1	1	1	2	1	1	1	1	1	1	2	1	1	1	1	1	Osmosensitive K+ channel histidine kinase
COG2206	T	1	2	2	2	3	2	1	2	2	3	2	1	2	2	1	3	2	2	1	3	1	2	2	3	2	2	3	1	1	2	2	2	2	3	2	3	1	2	HD-GYP domain
COG2207	K	8	21	20	21	16	20	15	20	20	14	21	16	17	10	13	8	19	21	16	15	17	22	17	12	14	21	17	21	20	19	18	17	18	17	21	16	23	20	AraC-type DNA-binding domain-containing proteins
COG2208	TK	1	0	0	0	0	0	0	0	0	0	0	1	0	1	0	0	0	0	0	0	0	0	0	0	0	0	0	0	0	0	0	0	0	0	0	0	0	0	Serine phosphatase RsbU, regulator of sigma subunit
COG2212	P	0	1	1	1	2	1	2	1	1	1	1	0	1	1	1	1	1	1	3	1	1	1	1	1	1	1	1	1	1	1	1	1	1	1	1	1	1	1	Multisubunit Na+/H+ antiporter, MnhF subunit
COG2214	O	0	0	0	0	2	0	2	0	0	0	0	2	0	0	2	0	0	0	2	0	0	0	1	0	0	0	0	0	0	1	0	0	0	1	0	1	0	0	DnaJ-class molecular chaperone
COG2215	R	2	2	2	2	3	2	2	2	2	2	2	2	2	1	2	1	1	2	2	2	2	2	4	2	2	1	2	2	2	3	2	3	2	1	2	3	2	2	ABC-type uncharacterized transport system, permease component
COG2216	P	1	1	1	1	1	1	1	1	1	1	1	1	1	1	1	1	1	1	1	1	1	1	1	1	1	1	1	1	1	1	1	1	1	1	1	1	1	1	High-affinity K+ transport system, ATPase chain B
COG2217	P	3	4	4	5	2	4	5	5	6	4	5	10	4	3	3	7	4	7	4	3	5	5	6	5	6	4	4	4	5	4	7	5	4	5	7	5	4	4	Cation transport ATPase
COG2220	R	2	1	1	1	2	1	2	1	1	1	1	4	1	4	2	2	1	1	2	1	1	1	1	1	1	1	1	1	1	1	1	1	1	1	1	1	1	1	Predicted Zn-dependent hydrolases of the beta-lactamase fold
COG2223	P	0	0	0	0	0	0	0	0	0	0	0	2	0	0	0	0	0	0	0	0	0	0	0	0	0	0	0	0	0	0	0	0	0	0	0	0	0	0	Nitrate/nitrite transporter
COG2224	C	1	1	1	1	1	1	1	1	1	1	1	1	1	1	1	1	1	1	1	1	1	1	1	1	1	1	1	1	1	1	1	1	1	1	1	1	1	1	Isocitrate lyase
COG2225	C	1	1	1	1	1	1	1	1	1	1	1	1	1	1	1	1	1	1	1	1	1	1	1	1	1	1	1	1	1	1	1	1	2	1	1	1	1	1	Malate synthase
COG2226	H	6	8	8	8	6	8	6	7	8	8	8	6	9	6	7	5	9	7	6	5	7	7	7	7	8	8	7	6	7	8	8	8	7	6	7	8	10	7	Methylase involved in ubiquinone/menaquinone biosynthesis
COG2227	H	3	2	2	2	3	2	3	4	2	2	2	3	4	6	2	3	2	3	2	5	3	1	3	2	2	2	2	2	3	5	2	3	2	3	2	2	4	2	2-polyprenyl-3-methyl-5-hydroxy-6-metoxy-1,4-benzoquinol methylase
COG2229	R	0	0	0	0	0	0	0	0	0	0	0	0	0	0	0	0	0	0	0	0	0	0	0	0	0	0	0	0	0	0	0	0	0	0	0	0	0	0	Predicted GTPase
COG2230	M	2	4	4	4	3	4	3	4	4	4	5	5	4	2	5	2	4	4	4	3	4	3	3	3	2	5	4	3	3	4	4	4	4	3	4	2	4	3	Cyclopropane fatty acid synthase and related methyltransferases
COG2235	E	0	0	0	0	0	0	0	0	0	0	0	1	0	0	0	0	0	0	0	0	0	0	0	0	0	0	0	0	0	0	0	0	0	0	0	0	0	0	Arginine deiminase
COG2236	R	0	1	1	1	1	1	1	1	1	1	1	1	1	0	0	1	1	1	1	1	1	1	1	1	1	1	1	1	1	1	1	1	1	1	1	1	1	1	Predicted phosphoribosyltransferases
COG2238	J	0	0	0	0	0	0	0	0	0	0	0	0	0	0	1	0	0	0	0	0	0	0	0	0	0	0	0	0	0	0	0	0	0	0	0	0	0	0	Ribosomal protein S19E (S16A)
COG2239	P	1	1	1	1	1	1	1	1	1	1	1	1	2	1	1	2	1	1	1	1	1	1	1	1	3	1	1	1	1	1	1	1	1	1	2	1	1	1	Mg/Co/Ni transporter MgtE (contains CBS domain)
COG2240	H	1	1	1	1	0	1	1	1	1	1	1	0	1	0	0	1	1	1	1	0	1	1	1	1	2	1	1	1	1	1	1	1	2	0	1	1	1	1	Pyridoxal/pyridoxine/pyridoxamine kinase
COG2241	H	1	1	1	1	1	1	1	1	1	1	1	1	1	1	1	1	1	1	1	1	1	1	1	1	1	1	1	1	1	1	1	1	1	1	1	1	1	1	Precorrin-6B methylase 1
COG2242	H	1	1	1	0	1	1	1	1	1	1	2	1	1	1	1	1	1	0	2	1	1	1	1	1	1	0	1	1	2	1	1	1	1	1	1	2	1	2	Precorrin-6B methylase 2
COG2243	H	2	2	2	2	2	2	2	2	2	2	2	2	2	2	2	2	2	2	2	2	2	2	2	2	2	2	2	2	2	2	2	2	2	2	2	2	2	2	Precorrin-2 methylase
COG2244	R	2	3	4	4	3	3	3	4	4	3	4	4	4	4	2	3	4	5	3	3	2	4	2	4	3	4	3	3	4	4	5	4	4	4	3	2	4	2	Membrane protein involved in the export of O-antigen and teichoic acid
COG2245	S	0	0	0	0	0	0	0	0	0	0	0	1	0	0	0	0	0	0	0	0	0	0	0	0	0	0	0	0	0	0	0	0	0	0	0	0	0	0	Predicted membrane protein
COG2246	S	3	1	1	0	2	1	1	0	1	3	1	1	1	1	1	1	1	0	0	1	0	1	3	1	3	1	1	0	1	2	1	1	2	1	0	1	1	0	Predicted membrane protein
COG2249	R	0	1	2	1	1	1	2	1	1	2	1	0	1	0	1	0	1	1	2	1	1	1	1	2	2	1	1	1	1	1	1	1	1	1	1	2	1	2	Putative NADPH-quinone reductase (modulator of drug activity B)
COG2250	S	0	0	0	1	0	0	0	1	0	0	0	2	1	1	3	0	0	1	0	0	2	0	1	0	0	0	1	1	1	1	1	1	1	0	0	0	1	2	Uncharacterized conserved protein related to C-terminal domain of eukaryotic chaperone, SACSIN
COG2251	R	0	2	2	2	2	2	2	2	2	2	2	3	2	0	2	2	2	2	2	2	2	2	2	2	2	2	2	2	2	2	2	2	2	2	2	2	2	2	Predicted nuclease (RecB family)
COG2253	S	0	0	0	1	0	0	0	1	0	0	0	0	1	3	0	0	0	1	2	0	1	1	0	0	0	0	0	0	0	1	0	1	0	0	0	0	0	0	Uncharacterized conserved protein
COG2255	L	1	1	2	2	1	1	1	1	1	1	1	1	1	1	1	1	2	2	1	1	1	1	1	1	1	2	1	1	1	2	1	1	1	1	1	1	1	1	Holliday junction resolvasome, helicase subunit
COG2256	L	1	1	1	2	1	1	1	1	1	1	1	1	1	1	1	1	3	1	1	1	1	1	1	1	2	1	1	1	1	1	2	1	1	1	1	1	1	1	ATPase related to the helicase subunit of the Holliday junction resolvase
COG2257	S	1	1	1	1	1	1	1	1	1	1	1	1	1	1	1	1	1	1	1	1	1	1	1	1	1	1	1	1	1	1	1	1	1	0	1	1	1	1	Uncharacterized homolog of the cytoplasmic domain of flagellar protein FhlB
COG2258	S	0	0	0	0	1	0	0	0	0	0	0	2	0	0	0	1	0	0	0	1	0	0	0	0	0	0	0	0	0	0	0	0	0	0	0	0	0	0	Uncharacterized protein conserved in bacteria
COG2259	S	1	3	3	3	3	3	3	3	3	3	3	3	3	3	1	2	3	3	2	2	2	3	3	3	3	3	3	3	3	3	3	3	3	3	3	3	2	3	Predicted membrane protein
COG2261	S	1	3	3	2	3	3	3	3	3	2	3	4	3	3	3	2	3	3	3	4	3	3	3	2	3	3	2	3	3	3	3	2	3	3	3	2	2	3	Predicted membrane protein
COG2262	R	1	1	1	1	1	1	1	1	1	1	1	1	1	1	1	1	1	1	1	1	1	1	1	1	1	1	1	1	1	1	1	1	1	1	1	1	1	1	GTPases
COG2263	J	0	1	1	0	0	1	0	0	1	0	0	4	1	1	2	0	1	0	1	0	2	1	3	1	0	0	0	0	0	0	0	2	0	0	0	0	0	0	Predicted RNA methylase
COG2264	J	1	1	1	1	1	1	1	1	1	1	1	1	1	2	1	1	2	1	1	1	1	1	1	1	1	1	1	1	1	1	1	1	1	1	1	1	1	1	Ribosomal protein L11 methylase
COG2265	J	1	1	1	1	1	1	1	1	1	1	1	1	1	1	1	1	1	1	1	1	1	1	1	1	1	1	1	1	1	1	1	1	1	1	1	1	1	1	SAM-dependent methyltransferases related to tRNA (uracil-5-)-methyltransferase
COG2267	I	1	1	1	1	1	1	1	2	1	1	3	3	3	2	1	1	1	1	1	2	1	1	1	1	1	2	1	1	1	1	1	1	1	1	1	1	2	1	Lysophospholipase
COG2268	S	0	0	0	0	0	0	0	0	0	0	0	1	0	0	0	0	0	0	0	0	0	0	0	0	0	0	0	0	0	0	0	0	0	0	0	0	0	0	Uncharacterized protein conserved in bacteria
COG2269	J	1	1	1	1	1	1	1	1	1	1	1	1	1	1	1	1	1	1	1	1	1	1	1	1	1	1	1	1	1	1	1	1	1	1	1	1	1	1	Truncated, possibly inactive, lysyl-tRNA synthetase (class II)
COG2270	R	1	1	1	2	1	1	1	1	1	1	1	1	1	1	1	1	1	1	1	1	1	1	1	1	1	1	1	1	1	1	1	1	1	1	1	2	2	1	Permeases of the major facilitator superfamily
COG2271	G	0	0	0	0	0	0	0	0	0	0	0	1	1	0	4	0	1	0	0	0	0	0	1	0	0	1	0	0	1	0	1	0	1	0	0	0	0	0	Sugar phosphate permease
COG2272	I	0	2	2	1	0	2	0	2	2	1	2	0	3	2	0	0	2	1	0	0	1	2	2	1	2	2	1	3	2	1	2	1	2	1	2	1	1	1	Carboxylesterase type B
COG2274	V	2	0	0	0	2	0	0	0	0	0	0	2	0	1	2	0	0	0	0	2	2	0	0	2	0	0	0	1	1	0	0	0	0	2	0	0	0	0	ABC-type bacteriocin/lantibiotic exporters, contain an N-terminal double-glycine peptidase domain
COG2301	G	1	2	2	2	2	2	2	2	2	2	2	2	2	2	1	2	2	2	2	1	1	2	2	2	2	2	2	2	2	2	2	2	2	2	2	2	1	2	Citrate lyase beta subunit
COG2302	S	0	0	0	0	0	0	0	0	0	0	0	0	0	0	0	0	0	0	0	0	0	1	0	0	0	0	0	0	0	0	0	0	0	0	0	0	0	0	Uncharacterized conserved protein, contains S4-like domain
COG2303	E	2	5	5	5	5	7	4	6	6	6	6	5	6	3	4	2	6	5	5	4	3	6	5	6	6	6	6	6	9	6	6	5	4	4	6	4	5	3	Choline dehydrogenase and related flavoproteins
COG2306	S	0	0	0	0	0	0	0	0	0	0	0	0	0	0	0	0	0	0	1	0	0	0	0	0	0	0	0	0	0	0	0	0	0	0	0	0	0	0	Uncharacterized conserved protein
COG2307	S	1	2	2	2	2	2	2	2	2	2	2	2	2	2	2	2	2	2	2	2	2	2	2	2	2	2	2	2	2	2	2	2	2	2	2	2	2	2	Uncharacterized protein conserved in bacteria
COG2308	S	1	2	3	2	2	2	2	2	2	2	2	2	2	2	2	2	4	2	2	2	2	2	2	2	2	2	2	2	3	2	2	2	2	3	2	2	2	2	Uncharacterized conserved protein
COG2309	E	0	0	0	0	0	0	0	0	0	0	0	2	0	0	1	0	0	0	0	0	0	0	0	0	0	0	0	0	0	0	0	0	0	0	0	0	0	0	Leucyl aminopeptidase (aminopeptidase T)
COG2312	R	0	0	0	0	0	0	0	0	0	0	0	1	0	0	0	0	0	0	0	0	0	0	0	0	0	0	0	0	0	0	0	0	0	0	0	0	0	0	Erythromycin esterase homolog
COG2314	S	0	0	0	0	0	0	0	0	0	0	0	0	0	0	0	0	0	0	0	0	1	0	0	0	0	0	0	0	0	0	0	0	0	0	0	0	0	0	Predicted membrane protein
COG2318	S	0	0	0	0	1	0	0	0	0	1	0	1	0	0	0	0	0	0	0	0	1	0	1	1	1	0	1	0	0	0	0	0	1	1	0	1	1	1	Uncharacterized protein conserved in bacteria
COG2319	R	2	1	1	1	1	1	1	1	1	4	1	2	1	1	1	1	1	1	1	2	1	1	1	1	1	1	1	3	3	1	1	1	2	1	1	1	1	1	FOG: WD40 repeat
COG2320	S	0	1	1	1	0	1	0	1	1	1	1	0	1	0	1	1	1	1	0	0	0	1	1	1	1	1	1	1	1	1	1	0	1	1	1	1	0	1	Uncharacterized conserved protein
COG2321	R	1	1	1	1	1	1	1	1	1	1	1	1	1	1	1	1	1	1	1	1	1	1	1	1	1	1	1	1	1	1	1	1	1	1	1	1	1	1	Predicted metalloprotease
COG2322	S	0	0	0	0	1	0	0	0	0	0	0	0	0	0	0	0	0	0	0	0	0	0	0	0	0	0	0	0	0	0	0	0	0	0	0	0	0	0	Predicted membrane protein
COG2323	S	0	0	0	0	0	0	0	0	0	0	0	1	0	0	0	0	0	0	0	0	0	0	0	0	0	0	0	0	0	0	0	0	0	0	1	0	1	0	Predicted membrane protein
COG2326	S	2	1	1	1	2	1	1	1	1	1	1	2	1	2	1	2	1	1	1	2	2	1	1	1	1	1	1	1	1	1	1	1	1	1	1	1	2	1	Uncharacterized conserved protein
COG2327	S	0	0	0	0	0	0	0	0	0	0	0	0	0	0	0	0	0	0	0	0	0	0	0	0	0	0	0	0	0	0	0	0	0	1	0	0	0	0	Uncharacterized conserved protein
COG2329	R	2	2	2	2	2	2	3	2	2	2	1	2	2	2	3	3	2	2	3	3	2	2	2	2	2	1	2	2	2	2	2	2	3	2	2	2	2	2	Conserved protein involved in polyketide biosynthesis related to monooxygenase
COG2331	S	2	0	0	0	1	0	1	0	0	1	0	2	0	2	1	2	1	0	1	1	0	0	1	0	0	0	0	0	0	0	0	0	0	1	0	0	1	0	Uncharacterized protein conserved in bacteria
COG2332	O	1	1	1	1	1	1	1	1	1	1	1	1	1	1	1	1	1	1	1	1	1	1	1	1	1	1	1	1	1	1	1	1	1	1	1	1	1	1	Cytochrome c-type biogenesis protein CcmE
COG2333	R	0	0	0	1	0	0	0	0	0	0	0	0	0	0	2	0	0	2	0	0	0	0	0	0	0	0	0	0	0	0	0	1	0	0	0	2	0	0	Predicted hydrolase (metallo-beta-lactamase superfamily)
COG2334	R	1	2	3	2	1	2	1	1	3	1	2	1	2	1	2	1	3	1	1	1	2	1	2	2	2	4	1	1	2	2	3	1	1	1	1	2	3	1	Putative homoserine kinase type II (protein kinase fold)
COG2335	M	1	1	1	1	1	1	1	1	1	1	1	1	1	1	1	1	1	1	1	1	1	1	1	1	1	1	1	1	1	1	1	1	1	1	1	1	1	1	Secreted and surface protein containing fasciclin-like repeats
COG2336	T	1	1	1	1	2	1	2	1	1	2	1	3	1	3	2	1	1	1	2	1	3	1	2	2	2	1	2	1	1	1	1	1	1	1	1	2	3	2	Growth regulator
COG2337	T	0	1	1	1	3	1	0	1	1	0	1	2	2	2	5	2	1	2	0	1	2	1	1	1	1	1	0	1	1	1	1	1	1	1	1	0	1	2	Growth inhibitor
COG2339	S	0	0	0	0	0	0	1	0	0	1	0	0	0	0	0	0	0	0	1	0	0	0	0	1	0	0	1	0	0	0	0	0	1	0	0	1	0	1	Predicted membrane protein
COG2340	S	1	2	2	2	1	2	2	2	2	2	2	1	2	1	1	1	2	2	1	1	2	2	2	2	2	2	1	2	2	2	2	2	2	2	2	2	3	1	Uncharacterized protein with SCP/PR1 domains
COG2343	S	0	1	1	1	1	1	1	1	1	1	1	2	1	2	1	2	1	1	1	2	1	1	1	1	1	1	1	1	1	1	1	1	1	1	1	1	1	1	Uncharacterized protein conserved in bacteria
COG2345	K	0	0	0	0	1	0	0	0	0	0	0	0	0	0	0	0	0	0	0	0	0	0	0	0	2	0	0	0	0	0	0	1	2	1	0	1	1	1	Predicted transcriptional regulator
COG2346	R	0	1	1	1	1	1	1	1	1	1	1	0	1	0	0	0	1	1	1	1	1	1	1	1	1	1	1	1	1	2	2	1	1	1	1	1	1	1	Truncated hemoglobins
COG2350	S	0	0	0	0	0	0	0	0	0	0	0	1	0	0	0	0	0	0	0	0	0	0	0	0	0	0	0	0	0	0	0	0	0	0	0	0	0	0	Uncharacterized protein conserved in bacteria
COG2352	C	1	1	1	2	1	1	1	2	1	1	1	1	2	1	1	1	2	2	1	1	2	1	1	1	1	2	1	1	1	2	2	2	1	1	1	1	1	1	Phosphoenolpyruvate carboxylase
COG2353	S	0	1	1	1	0	1	1	1	1	1	1	0	1	0	2	0	1	1	1	0	1	1	1	1	1	1	1	1	1	1	1	1	1	1	1	1	1	1	Uncharacterized conserved protein
COG2357	S	0	0	0	0	0	0	0	1	0	0	1	0	0	0	1	0	0	1	0	0	0	1	0	0	0	1	1	0	0	0	0	0	0	0	0	0	0	0	Uncharacterized protein conserved in bacteria
COG2358	R	2	4	4	4	4	4	4	4	4	4	4	4	4	3	2	4	4	4	4	4	6	4	4	4	4	4	4	4	4	4	4	4	4	4	4	4	5	4	TRAP-type uncharacterized transport system, periplasmic component
COG2360	O	1	1	1	1	1	1	1	1	1	1	1	1	1	1	2	1	1	1	1	1	1	1	1	1	1	1	1	1	1	1	1	1	1	1	1	1	1	1	Leu/Phe-tRNA-protein transferase
COG2361	S	0	1	1	1	3	1	1	0	1	2	1	3	1	2	2	1	1	1	2	2	0	1	0	2	0	1	3	0	0	1	1	1	1	2	1	1	3	1	Uncharacterized conserved protein
COG2362	E	0	0	0	0	0	0	0	0	0	0	0	0	0	0	0	0	0	0	0	0	0	0	0	1	0	0	0	0	0	0	0	0	0	0	0	0	0	0	D-aminopeptidase
COG2363	S	2	1	1	1	1	1	1	1	1	1	1	1	1	1	1	1	1	1	1	1	1	1	1	1	1	1	1	1	1	1	1	1	1	1	1	1	1	1	Uncharacterized small membrane protein
COG2364	S	0	0	0	0	0	0	0	0	0	0	0	0	0	0	1	0	0	0	0	0	0	0	0	0	0	0	0	0	0	0	0	0	0	0	0	0	0	0	Predicted membrane protein
COG2365	T	1	0	0	0	0	0	0	0	0	1	0	1	0	1	1	1	0	0	0	0	0	0	0	1	0	0	1	0	0	0	0	0	0	1	0	1	0	0	Protein tyrosine/serine phosphatase
COG2367	V	0	1	1	2	0	1	1	1	1	1	1	1	1	1	1	0	1	1	1	0	2	1	3	1	1	1	1	1	1	2	1	1	1	2	1	1	1	1	Beta-lactamase class A
COG2368	Q	0	0	0	0	2	0	0	0	0	0	0	1	0	0	0	0	0	0	0	0	1	0	0	0	0	0	0	0	0	0	0	0	0	0	0	0	1	0	Aromatic ring hydroxylase
COG2369	S	0	0	0	0	2	0	0	0	0	0	0	0	2	0	0	0	0	0	0	0	2	2	0	0	0	0	0	0	0	0	0	0	0	0	4	0	0	0	Uncharacterized protein, homolog of phage Mu protein gp30
COG2370	O	2	1	1	1	0	1	1	2	1	1	1	0	1	0	0	1	2	1	1	0	1	1	2	1	2	1	1	1	1	1	1	1	1	1	1	1	1	1	Hydrogenase/urease accessory protein
COG2371	O	1	1	1	1	2	1	1	1	1	1	1	2	1	1	1	1	1	1	1	1	1	1	1	1	1	1	1	1	1	1	1	1	1	1	1	1	1	1	Urease accessory protein UreE
COG2372	R	0	1	1	0	1	1	1	1	1	0	1	1	1	0	1	1	0	1	1	1	1	1	1	1	1	1	1	1	0	1	1	1	1	1	1	1	1	1	Uncharacterized protein, homolog of Cu resistance protein CopC
COG2373	R	1	1	1	2	1	1	1	2	1	2	1	1	2	1	1	1	5	2	1	1	2	3	3	1	1	3	1	1	3	3	1	1	4	2	1	1	1	1	Large extracellular alpha-helical protein
COG2374	R	0	0	0	1	0	0	1	1	0	0	0	0	0	0	0	0	0	0	1	1	0	0	0	0	0	0	0	0	0	0	0	0	0	0	1	0	1	0	Predicted extracellular nuclease
COG2375	P	0	1	1	2	0	2	1	2	1	0	1	2	1	0	0	0	2	2	1	1	0	2	0	0	0	1	0	1	1	1	2	2	0	1	2	0	1	0	Siderophore-interacting protein
COG2377	O	1	1	2	2	1	1	1	2	2	1	2	1	2	1	1	1	2	2	1	1	2	2	1	2	2	2	1	1	1	1	2	1	2	2	1	1	1	1	Predicted molecular chaperone distantly related to HSP70-fold metalloproteases
COG2378	K	0	2	2	2	1	2	1	2	2	1	2	0	2	0	0	0	3	2	1	0	1	1	1	2	2	2	1	1	1	2	1	2	1	2	2	1	1	1	Predicted transcriptional regulator
COG2379	G	1	1	1	1	1	1	1	1	1	1	1	1	2	1	1	1	2	2	1	1	1	1	2	1	2	2	1	1	2	2	2	2	2	1	1	1	1	1	Putative glycerate kinase
COG2386	O	1	1	1	1	1	1	1	1	1	2	1	1	1	1	1	1	2	1	1	1	2	1	1	1	1	2	1	1	1	1	1	1	2	2	1	2	1	1	ABC-type transport system involved in cytochrome c biogenesis, permease component
COG2388	R	1	1	1	1	1	1	1	1	1	1	1	2	1	1	1	1	1	1	1	1	2	1	1	1	1	1	1	1	1	1	1	1	1	1	1	1	2	1	Predicted acetyltransferase
COG2391	R	6	4	4	6	2	4	4	7	4	4	3	3	6	3	0	3	4	7	4	7	4	6	5	6	6	3	5	8	8	4	4	6	5	4	6	4	5	5	Predicted transporter component
COG2401	R	0	0	0	0	0	0	0	0	0	0	0	0	0	0	0	0	0	0	0	0	0	0	0	0	0	0	0	0	0	0	0	0	0	0	0	0	0	0	ABC-type ATPase fused to a predicted acetyltransferase domain
COG2405	R	0	0	0	0	0	0	0	0	0	0	0	1	0	2	2	0	0	0	0	0	0	1	0	0	0	0	0	0	0	0	0	0	0	0	0	0	0	0	Predicted nucleic acid-binding protein, contains PIN domain
COG2409	R	0	0	0	0	0	0	0	0	0	0	0	0	0	0	0	0	0	0	0	0	0	0	0	0	1	0	0	0	0	0	0	0	0	0	0	0	0	0	Predicted drug exporters of the RND superfamily
COG2421	C	0	2	2	2	5	2	2	2	2	2	2	2	2	1	1	2	2	2	2	1	2	2	2	2	2	2	2	2	2	2	2	2	2	2	2	2	5	2	Predicted acetamidase/formamidase
COG2423	E	0	0	0	0	0	0	0	0	0	0	0	1	0	0	0	0	0	0	0	0	0	0	0	0	0	0	0	0	0	0	0	0	0	0	0	0	0	0	Predicted ornithine cyclodeaminase, mu-crystallin homolog
COG2433	S	0	0	0	1	0	0	0	0	0	0	0	0	0	1	0	0	0	1	0	0	0	0	0	0	0	0	0	0	0	0	1	1	0	0	0	1	0	0	Uncharacterized conserved protein
COG2440	C	1	1	1	1	1	1	1	1	1	1	1	1	1	1	1	1	1	1	1	1	1	1	1	1	1	1	1	1	2	1	1	1	1	1	1	1	1	1	Ferredoxin-like protein
COG2442	S	0	2	2	2	1	2	2	2	2	0	2	1	3	2	4	0	2	2	3	1	2	3	1	1	0	2	0	2	2	1	2	2	1	0	2	0	2	2	Uncharacterized conserved protein
COG2445	S	0	1	1	1	0	1	1	1	1	0	1	0	0	0	1	0	1	1	0	0	0	0	0	0	0	1	0	1	1	0	0	1	0	0	0	0	1	1	Uncharacterized conserved protein
COG2452	L	0	0	0	0	0	0	0	0	0	0	0	0	0	0	0	0	0	0	0	0	0	0	0	0	0	0	0	0	0	1	0	0	0	0	0	0	0	0	Predicted site-specific integrase-resolvase
COG2453	T	0	1	1	0	0	1	1	1	1	1	1	0	1	1	1	0	1	2	1	0	1	1	1	1	1	1	1	1	1	1	1	1	1	1	1	1	1	1	Predicted protein-tyrosine phosphatase
COG2456	S	0	0	0	0	0	0	0	0	0	0	0	0	0	0	0	0	0	0	0	0	0	0	0	0	0	0	0	0	0	0	0	0	0	0	0	0	0	0	Uncharacterized conserved protein
COG2509	R	2	0	0	0	0	0	0	0	0	0	0	0	0	0	3	0	0	0	0	0	0	0	0	0	0	0	0	0	0	0	0	0	0	0	0	0	0	0	Uncharacterized FAD-dependent dehydrogenases
COG2510	S	1	1	1	1	0	1	1	1	1	1	1	1	1	0	0	1	2	1	1	0	1	1	1	1	1	1	1	1	1	1	1	1	1	1	1	1	1	1	Predicted membrane protein
COG2513	G	2	3	3	3	1	3	2	2	3	3	4	2	3	2	3	2	4	4	2	2	3	4	3	2	3	4	2	2	3	3	3	4	4	2	3	2	3	3	PEP phosphonomutase and related enzymes
COG2514	R	0	0	0	0	2	0	0	0	0	0	0	2	0	0	0	0	0	0	0	2	0	0	0	0	0	0	0	0	0	0	0	0	0	0	0	2	0	0	Predicted ring-cleavage extradiol dioxygenase
COG2515	E	0	0	0	0	0	0	0	0	0	0	0	0	0	2	0	0	0	0	0	0	0	0	0	0	0	0	0	0	0	0	0	0	0	0	0	0	0	0	1-aminocyclopropane-1-carboxylate deaminase
COG2516	R	0	0	0	0	0	0	0	0	0	0	0	0	0	0	0	0	0	0	0	0	0	0	0	0	0	0	0	0	0	0	0	0	0	0	0	1	0	0	Biotin synthase-related enzyme
COG2518	O	2	3	3	3	3	3	3	3	3	3	3	4	3	3	3	2	4	3	3	3	4	3	3	3	3	3	3	3	3	3	3	3	3	3	3	3	3	3	Protein-L-isoaspartate carboxylmethyltransferase
COG2521	R	0	0	0	0	0	0	0	0	0	0	0	0	0	0	0	0	0	0	0	0	0	0	0	0	0	1	0	0	0	0	0	0	0	0	0	0	0	0	Predicted archaeal methyltransferase
COG2522	R	0	0	0	0	0	0	0	0	0	0	0	0	0	0	0	0	0	0	0	0	0	0	0	0	0	0	0	0	0	0	0	1	0	0	0	0	0	0	Predicted transcriptional regulator
COG2602	V	1	0	0	0	1	0	0	0	0	0	0	1	0	1	1	1	0	0	0	1	0	0	0	0	0	0	0	0	0	0	0	0	0	0	0	0	0	0	Beta-lactamase class D
COG2605	R	0	0	0	0	0	0	1	0	0	0	0	0	0	0	0	0	0	0	0	0	0	0	0	0	0	0	1	0	0	0	0	0	0	0	0	0	0	0	Predicted kinase related to galactokinase and mevalonate kinase
COG2606	S	2	2	2	3	2	2	1	3	3	2	2	2	2	2	2	2	2	2	2	2	2	2	2	3	2	2	2	2	2	2	2	2	2	2	2	2	2	2	Uncharacterized conserved protein
COG2607	R	1	1	1	1	1	1	1	1	1	1	1	2	1	1	1	1	1	1	1	1	1	1	1	1	1	1	1	1	1	1	1	1	1	1	1	1	1	1	Predicted ATPase (AAA+ superfamily)
COG2608	P	0	0	0	0	0	0	0	0	0	0	0	0	0	0	0	1	0	0	0	0	0	0	0	0	0	0	0	0	0	0	0	0	0	0	0	0	0	0	Copper chaperone
COG2609	C	0	0	0	0	2	0	0	0	0	0	0	1	0	0	0	1	0	0	0	1	0	0	0	0	0	0	0	0	0	0	0	0	0	0	0	0	1	0	Pyruvate dehydrogenase complex, dehydrogenase (E1) component
COG2610	GE	1	0	0	0	0	0	1	0	0	0	0	1	0	0	1	0	0	0	1	0	0	0	0	0	0	0	0	0	0	0	0	0	0	0	0	0	0	0	H+/gluconate symporter and related permeases
COG2703	P	1	1	1	1	0	1	2	1	1	3	1	1	1	1	1	0	1	1	2	0	2	1	1	3	1	1	3	1	1	1	1	1	1	3	1	3	2	1	Hemerythrin
COG2707	S	0	0	0	0	0	0	0	0	0	0	0	0	1	0	0	0	0	0	0	0	0	0	0	0	0	0	0	0	0	0	0	0	0	0	0	0	0	0	Predicted membrane protein
COG2710	C	11	22	22	14	8	22	10	22	22	20	22	9	18	13	11	11	22	18	11	11	11	23	19	19	21	22	18	18	20	22	22	18	19	19	18	21	11	18	Nitrogenase molybdenum-iron protein, alpha and beta chains
COG2717	S	0	0	0	0	0	0	0	0	0	0	0	0	0	0	0	0	0	0	0	0	0	0	0	1	0	0	1	0	0	0	0	0	0	1	0	0	0	0	Predicted membrane protein
COG2721	G	0	0	0	0	2	0	0	0	0	0	0	2	0	0	0	0	0	0	0	0	0	0	2	0	0	0	0	0	0	0	0	0	0	0	0	0	0	2	Altronate dehydratase
COG2723	G	0	1	1	1	1	1	1	2	2	1	1	0	2	1	0	1	2	2	1	1	2	2	2	1	1	2	1	1	1	1	1	1	1	2	1	2	1	1	Beta-glucosidase/6-phospho-beta-glucosidase/beta-galactosidase
COG2730	G	0	2	2	2	1	2	1	2	2	2	0	0	2	0	0	1	2	2	1	1	0	2	2	2	2	2	2	2	2	2	2	2	2	2	2	2	2	0	Endoglucanase
COG2740	K	1	1	1	1	1	0	1	1	1	1	1	1	1	1	1	1	1	1	1	1	1	1	1	1	1	1	1	0	1	1	1	1	1	1	1	1	1	1	Predicted nucleic-acid-binding protein implicated in transcription termination
COG2746	V	0	0	0	0	0	0	0	0	0	0	0	0	0	0	0	0	0	0	0	0	0	0	0	0	0	0	0	0	0	0	0	0	0	1	0	0	0	0	Aminoglycoside N3'-acetyltransferase
COG2747	KNU	0	0	0	0	0	0	0	0	0	0	0	0	0	0	1	0	0	0	0	0	0	0	0	0	0	0	0	0	0	0	0	0	0	0	0	0	0	0	Negative regulator of flagellin synthesis (anti-sigma28 factor)
COG2755	E	4	3	4	3	4	3	5	5	3	2	3	4	4	2	4	4	3	3	5	4	5	4	2	2	2	3	2	3	3	3	4	3	2	2	3	2	4	2	Lysophospholipase L1 and related esterases
COG2761	Q	1	1	1	1	1	1	1	1	1	2	1	1	1	1	1	1	2	1	1	1	1	1	1	1	1	1	2	1	1	1	1	1	1	2	1	1	1	1	Predicted dithiol-disulfide isomerase involved in polyketide biosynthesis
COG2764	S	3	1	1	1	1	1	1	1	1	1	1	1	1	2	2	2	1	1	2	1	2	1	1	1	2	1	1	1	1	1	1	1	1	1	1	1	2	2	Uncharacterized protein conserved in bacteria
COG2770	T	4	4	5	5	3	4	5	5	5	6	5	6	4	8	4	5	3	5	6	4	4	5	5	5	5	6	5	5	6	6	6	5	6	7	5	6	4	5	FOG: HAMP domain
COG2771	K	2	2	2	2	5	2	2	2	2	2	2	6	6	4	4	6	2	2	4	6	6	2	2	5	2	2	2	2	2	3	3	2	2	2	3	2	3	2	DNA-binding HTH domain-containing proteins
COG2801	L	3	7	4	3	2	4	4	4	3	1	1	3	6	4	3	4	4	3	8	2	5	2	5	4	2	1	1	7	6	5	3	5	7	1	10	1	3	19	Transposase and inactivated derivatives
COG2802	R	1	1	1	1	1	1	1	1	1	1	1	1	1	1	1	1	1	1	1	1	1	1	1	1	1	1	1	1	1	1	1	1	1	1	1	1	1	1	Uncharacterized protein, similar to the N-terminal domain of Lon protease
COG2804	NU	0	0	0	0	0	0	0	0	0	0	0	0	0	1	1	0	0	0	0	0	0	0	0	0	0	0	0	0	0	0	0	0	0	0	0	0	1	0	Type II secretory pathway, ATPase PulE/Tfp pilus assembly pathway, ATPase PilB
COG2807	P	0	0	0	0	1	0	0	0	0	0	0	0	0	0	0	0	1	0	0	0	0	0	0	0	0	1	0	0	0	0	0	0	0	0	0	0	0	0	Cyanate permease
COG2808	K	0	1	1	1	1	1	1	1	1	1	1	1	1	0	1	1	1	1	1	1	1	1	1	1	1	1	1	1	1	1	1	1	1	1	1	1	1	1	Transcriptional regulator
COG2810	V	0	0	0	0	0	0	1	0	0	0	0	0	0	0	0	1	0	0	1	1	0	0	0	0	0	0	0	0	0	0	0	0	0	0	1	0	0	0	Predicted type IV restriction endonuclease
COG2811	C	0	2	2	2	2	2	0	0	2	2	0	0	0	0	0	0	2	0	0	0	2	1	2	2	2	0	2	0	0	0	0	0	2	2	0	2	0	2	Archaeal/vacuolar-type H+-ATPase subunit H
COG2812	L	1	2	2	1	3	2	2	2	2	2	2	2	1	2	2	3	2	2	2	2	4	2	2	2	2	2	2	2	2	2	2	2	2	2	2	2	2	2	DNA polymerase III, gamma/tau subunits
COG2814	G	4	6	8	8	11	8	6	8	8	7	6	13	8	6	5	6	10	6	6	9	7	6	7	11	8	14	6	6	10	7	9	8	9	7	6	9	6	8	Arabinose efflux permease
COG2816	L	1	1	1	1	1	1	1	1	1	1	1	1	1	1	1	1	1	1	1	1	1	1	1	1	1	1	1	1	1	1	1	1	1	1	1	1	1	1	NTP pyrophosphohydrolases containing a Zn-finger, probably nucleic-acid-binding
COG2818	L	1	1	1	1	1	1	1	1	1	1	1	1	1	1	1	1	1	1	1	1	2	1	1	1	1	1	1	1	1	1	1	1	1	1	1	1	1	1	3-methyladenine DNA glycosylase
COG2819	R	0	0	0	0	0	0	2	0	0	0	0	0	0	1	1	0	0	0	1	0	0	0	0	0	0	0	0	0	0	1	0	0	0	0	0	0	1	0	Predicted hydrolase of the alpha/beta superfamily
COG2820	F	0	0	0	0	0	1	0	0	0	0	0	0	0	0	0	0	0	0	0	0	0	0	0	0	0	0	0	0	0	0	0	0	0	0	0	0	0	0	Uridine phosphorylase
COG2821	M	1	1	1	1	1	1	1	1	1	1	1	1	1	1	1	1	1	1	1	1	1	1	1	1	1	1	1	1	1	1	1	1	1	1	1	1	1	1	Membrane-bound lytic murein transglycosylase
COG2822	P	0	0	0	0	0	0	0	0	0	0	0	3	0	0	2	0	0	0	0	0	0	0	0	0	0	0	0	0	0	0	0	0	0	0	0	0	0	0	Predicted periplasmic lipoprotein involved in iron transport
COG2823	R	2	2	2	2	4	2	2	2	2	2	2	2	4	2	2	2	2	2	2	2	2	2	2	2	2	2	2	2	2	2	2	2	2	2	2	2	2	2	Predicted periplasmic or secreted lipoprotein
COG2824	P	1	1	1	1	1	1	1	1	1	1	1	1	1	1	1	1	1	1	1	1	1	1	1	1	1	1	1	1	1	1	1	1	1	1	1	1	1	1	Uncharacterized Zn-ribbon-containing protein involved in phosphonate metabolism
COG2825	M	0	0	0	0	0	0	0	0	0	0	0	1	0	0	0	0	0	0	0	1	1	0	0	0	0	0	0	0	0	0	0	0	0	0	0	0	0	0	Outer membrane protein
COG2826	L	0	0	0	0	0	0	0	0	1	0	0	0	0	0	0	0	0	0	1	0	0	0	0	0	0	0	0	0	0	0	0	0	0	0	0	0	0	0	Transposase and inactivated derivatives, IS30 family
COG2827	L	2	5	5	4	4	5	2	2	5	3	5	5	4	10	6	3	5	3	4	2	5	4	3	6	5	5	6	3	3	2	3	3	7	4	5	8	4	6	Predicted endonuclease containing a URI domain
COG2828	S	0	1	1	1	1	1	1	1	1	1	1	1	1	1	0	1	1	1	1	1	1	1	1	1	1	1	1	1	1	1	1	1	1	1	1	1	1	1	Uncharacterized protein conserved in bacteria
COG2831	U	0	1	1	0	0	1	1	0	1	2	0	0	0	1	2	0	1	0	0	1	0	0	0	1	0	0	1	0	0	0	0	0	2	1	0	1	2	0	Hemolysin activation/secretion protein
COG2834	M	1	1	1	1	1	1	1	1	1	1	1	1	1	1	1	1	1	1	1	1	1	1	1	1	1	1	1	1	1	1	1	1	1	1	1	1	1	1	Outer membrane lipoprotein-sorting protein
COG2835	S	1	1	1	1	1	1	1	1	1	1	1	1	1	1	1	1	1	1	1	1	1	1	1	1	1	1	1	1	1	1	1	1	1	1	1	1	1	1	Uncharacterized conserved protein
COG2837	P	0	0	0	0	0	0	0	0	0	0	0	2	0	1	1	1	0	0	0	1	0	0	0	0	0	0	0	0	0	0	0	0	0	0	0	0	0	0	Predicted iron-dependent peroxidase
COG2840	S	1	1	1	1	1	1	1	1	1	1	1	1	1	1	1	1	1	1	1	1	1	1	1	1	1	1	1	1	1	1	1	1	1	1	1	1	1	1	Uncharacterized protein conserved in bacteria
COG2842	R	0	0	0	0	1	0	0	0	0	0	0	1	2	0	1	0	0	0	0	0	3	2	0	0	0	0	0	0	0	1	0	0	1	0	2	1	1	0	Uncharacterized ATPase, putative transposase
COG2844	O	1	1	2	1	1	1	1	2	2	1	1	1	2	1	1	1	2	2	1	1	1	1	1	1	1	2	1	1	1	1	2	1	1	1	1	1	1	1	UTP:GlnB (protein PII) uridylyltransferase
COG2845	S	2	2	2	2	2	2	2	1	2	2	2	2	2	2	2	2	2	2	2	2	2	2	2	2	2	2	2	2	2	2	2	2	2	2	2	2	2	2	Uncharacterized protein conserved in bacteria
COG2847	S	1	1	1	1	1	1	1	1	1	1	1	2	1	2	2	1	1	1	1	1	1	1	1	1	1	1	1	1	1	1	1	1	1	1	1	1	1	1	Uncharacterized protein conserved in bacteria
COG2851	C	0	0	0	0	0	0	0	0	0	0	0	1	0	0	1	0	0	0	0	0	0	0	0	0	0	0	0	0	0	0	0	0	0	0	0	0	0	0	H+/citrate symporter
COG2852	S	4	4	4	6	5	3	2	4	5	4	4	4	5	6	4	4	4	6	5	5	6	6	7	7	5	4	4	6	6	6	4	4	6	4	6	4	8	7	Uncharacterized protein conserved in bacteria
COG2855	S	1	1	1	1	1	1	1	1	1	1	1	1	1	1	1	1	1	1	1	1	1	1	1	1	1	1	1	1	1	1	1	1	1	1	1	1	1	1	Predicted membrane protein
COG2856	E	0	0	0	1	2	0	0	0	0	0	0	4	1	2	0	1	0	0	3	0	1	3	0	0	0	0	0	1	1	0	2	0	0	1	0	1	1	0	Predicted Zn peptidase
COG2857	C	1	1	1	1	1	1	1	2	1	2	2	1	2	2	1	1	1	2	2	1	1	1	2	1	1	2	2	1	1	2	1	2	1	1	1	1	1	2	Cytochrome c1
COG2860	S	0	1	1	1	1	1	1	1	1	1	1	1	1	0	0	1	1	1	1	1	1	1	1	1	1	1	1	1	1	1	1	1	1	1	1	1	1	1	Predicted membrane protein
COG2861	S	1	1	1	1	1	1	1	1	1	1	1	1	1	1	1	1	1	1	1	1	1	1	1	1	1	1	1	1	1	1	1	1	1	1	1	1	1	1	Uncharacterized protein conserved in bacteria
COG2862	S	2	2	2	2	1	2	2	2	2	2	2	1	2	2	2	2	2	2	2	2	2	2	2	2	2	2	2	2	2	2	2	2	2	2	2	2	1	2	Predicted membrane protein
COG2863	C	2	4	4	5	5	4	4	5	4	6	4	5	5	4	2	4	4	5	4	2	4	5	5	5	5	4	6	5	5	4	5	5	4	6	4	4	4	4	Cytochrome c553
COG2865	K	0	0	0	0	0	0	0	0	0	0	0	0	0	0	0	0	0	0	0	0	0	0	0	0	0	0	0	0	0	1	0	1	0	0	0	0	0	0	Predicted transcriptional regulator containing an HTH domain and an uncharacterized domain shared with the mammalian protein Schlafen
COG2867	I	1	1	1	1	1	1	1	1	1	1	1	1	1	1	1	1	1	1	1	1	1	1	1	1	1	2	1	1	1	1	1	1	1	1	1	1	1	1	Oligoketide cyclase/lipid transport protein
COG2869	C	0	0	0	1	0	0	0	0	0	0	0	0	0	0	0	0	0	0	0	0	0	0	0	0	0	0	0	0	0	0	0	0	0	0	0	0	0	0	Na+-transporting NADH:ubiquinone oxidoreductase, subunit NqrC
COG2870	M	1	3	3	3	1	3	3	4	3	4	4	1	3	3	1	1	4	4	4	3	3	3	3	3	3	4	3	3	3	4	2	3	3	2	3	3	3	3	ADP-heptose synthase, bifunctional sugar kinase/adenylyltransferase
COG2872	R	0	0	0	0	1	0	1	0	0	1	0	0	0	0	1	0	0	0	1	0	1	0	0	0	0	0	0	0	0	0	0	0	0	1	0	1	1	0	Predicted metal-dependent hydrolases related to alanyl-tRNA synthetase HxxxH domain
COG2873	E	4	8	7	7	4	9	4	8	9	8	7	2	4	3	3	4	8	8	3	4	4	8	9	8	8	7	8	8	8	8	8	7	8	8	8	8	5	8	O-acetylhomoserine sulfhydrylase
COG2875	H	1	1	1	1	1	1	1	1	1	1	1	1	1	1	1	1	2	1	1	1	1	1	1	1	2	2	1	1	2	1	2	1	1	2	1	1	1	1	Precorrin-4 methylase
COG2877	M	1	1	1	1	1	1	1	1	1	1	1	1	1	1	1	1	1	1	1	1	1	1	1	1	1	1	1	1	1	1	1	1	1	2	1	1	1	1	3-deoxy-D-manno-octulosonic acid (KDO) 8-phosphate synthase
COG2879	S	0	0	0	0	0	0	0	0	0	0	0	0	0	0	1	1	0	0	0	0	0	0	0	0	0	0	0	0	0	0	0	0	0	0	0	0	0	0	Uncharacterized small protein
COG2882	NUO	1	1	1	1	1	1	1	1	1	3	1	1	1	2	1	1	1	1	1	1	3	1	1	3	3	1	3	1	1	1	1	1	1	3	1	3	3	3	Flagellar biosynthesis chaperone
COG2884	D	1	1	1	1	1	1	1	1	1	1	1	1	1	1	1	1	1	1	1	1	1	1	1	1	1	1	1	1	1	1	1	1	1	1	1	1	1	1	Predicted ATPase involved in cell division
COG2885	M	5	5	6	5	5	5	6	5	5	5	5	6	5	5	5	6	5	5	5	6	4	5	5	5	6	5	5	6	5	5	5	5	5	4	5	5	5	5	Outer membrane protein and related peptidoglycan-associated (lipo)proteins
COG2887	L	1	1	1	1	1	1	1	1	1	1	1	1	1	1	1	1	1	1	1	1	1	1	1	1	1	1	1	1	1	1	1	1	1	1	1	1	1	1	RecB family exonuclease
COG2888	J	1	2	2	2	2	2	2	2	2	2	2	2	3	2	3	1	2	2	2	0	2	2	3	3	5	2	2	2	2	2	2	4	3	2	2	2	2	3	Predicted Zn-ribbon RNA-binding protein with a function in translation
COG2890	J	2	2	3	2	2	2	2	2	2	3	3	2	3	2	2	2	3	2	2	2	3	2	3	4	3	2	3	2	3	3	2	3	3	3	2	3	3	3	Methylase of polypeptide chain release factors
COG2893	G	1	1	1	1	1	1	1	1	1	1	1	1	1	1	1	1	1	1	1	1	1	1	1	1	1	1	1	1	1	1	1	1	1	1	1	1	1	1	Phosphotransferase system, mannose/fructose-specific component IIA
COG2894	D	0	0	0	0	0	0	0	0	0	0	0	0	0	1	0	0	0	0	0	0	0	0	0	0	0	0	0	0	0	0	0	0	0	0	0	0	0	0	Septum formation inhibitor-activating ATPase
COG2895	P	1	1	1	1	1	1	1	1	2	1	1	1	1	2	2	1	1	1	1	1	1	1	1	1	1	1	1	1	1	1	1	1	1	1	1	1	1	1	GTPases - Sulfate adenylate transferase subunit 1
COG2896	H	1	1	1	1	1	1	1	1	1	1	1	3	1	1	3	1	1	1	1	1	1	1	1	1	1	1	1	1	1	2	1	1	1	1	1	1	1	1	Molybdenum cofactor biosynthesis enzyme
COG2897	P	1	1	1	1	2	1	2	1	1	2	1	2	1	1	1	1	1	1	2	2	2	1	1	1	2	2	2	1	1	1	1	1	2	2	1	2	2	1	Rhodanese-related sulfurtransferase
COG2898	S	0	0	0	0	0	0	0	0	0	0	0	0	0	0	0	0	0	0	0	0	0	0	0	0	0	0	0	0	0	0	0	0	0	0	0	0	1	0	Uncharacterized conserved protein
COG2900	S	2	1	1	1	1	1	2	1	2	1	1	1	1	1	3	1	1	1	2	1	1	1	1	1	1	1	1	1	1	1	1	1	1	1	1	1	1	1	Uncharacterized protein conserved in bacteria
COG2901	KL	0	1	1	0	0	1	1	1	1	0	1	0	0	1	0	0	1	1	0	1	1	1	0	0	0	0	1	1	1	2	1	1	0	0	1	0	1	1	Factor for inversion stimulation Fis, transcriptional activator
COG2905	T	0	0	0	0	0	0	0	0	0	0	0	0	0	0	0	0	0	0	0	0	0	0	0	0	0	0	0	0	0	0	0	0	0	0	0	0	0	0	Predicted signal-transduction protein containing cAMP-binding and CBS domains
COG2906	P	3	2	2	0	2	2	1	1	2	0	2	3	1	4	2	1	2	2	2	2	1	0	1	1	1	1	1	1	1	1	1	2	1	1	1	1	1	1	Bacterioferritin-associated ferredoxin
COG2907	R	1	1	1	1	1	1	1	1	1	1	1	1	1	1	1	1	1	1	1	1	1	1	1	1	1	1	1	1	1	1	1	1	2	1	1	2	1	1	Predicted NAD/FAD-binding protein
COG2908	S	1	1	1	1	2	1	2	1	1	1	1	1	1	2	1	1	1	1	2	1	1	1	1	1	1	1	1	1	1	1	1	1	1	1	1	1	2	1	Uncharacterized protein conserved in bacteria
COG2909	K	0	1	1	1	0	1	0	0	1	0	1	0	1	0	0	0	1	1	0	0	0	1	1	0	0	1	0	1	1	1	1	1	0	0	1	0	1	1	ATP-dependent transcriptional regulator
COG2910	R	1	0	0	0	0	0	0	0	0	0	0	0	0	1	0	0	0	0	0	0	1	0	0	0	0	0	0	0	0	0	0	0	0	0	0	0	0	0	Putative NADH-flavin reductase
COG2911	S	0	0	0	0	0	0	0	0	0	0	0	3	0	0	0	0	0	0	0	0	0	0	0	0	0	0	0	0	0	0	0	0	0	0	0	0	0	0	Uncharacterized protein conserved in bacteria
COG2913	J	1	1	1	1	1	1	1	1	1	1	1	1	1	1	1	1	1	1	1	1	1	1	1	1	1	1	1	1	1	1	1	1	1	1	1	1	1	1	Small protein A (tmRNA-binding)
COG2916	R	0	0	0	0	1	0	0	0	0	0	0	1	0	0	0	1	0	0	0	0	0	0	0	0	0	0	0	0	0	0	0	0	0	0	0	0	0	0	DNA-binding protein H-NS
COG2917	D	1	2	2	2	2	2	2	2	2	2	2	1	2	2	1	2	2	2	2	2	2	2	2	2	2	2	2	2	2	2	2	2	2	2	2	2	2	2	Intracellular septation protein A
COG2919	D	1	1	2	2	3	1	1	1	1	4	1	1	2	1	1	1	2	1	1	1	1	3	1	1	1	2	4	1	2	2	1	1	1	2	1	2	4	1	Septum formation initiator
COG2921	S	0	1	1	0	0	1	0	0	1	0	0	0	0	0	0	0	1	0	0	0	0	0	0	0	0	0	0	0	0	0	0	0	0	0	0	0	0	0	Uncharacterized conserved protein
COG2925	L	0	0	0	0	0	0	0	0	0	0	0	0	1	0	0	0	0	0	0	0	0	0	0	0	0	0	0	0	0	0	0	0	0	0	0	0	0	0	Exonuclease I
COG2927	L	1	1	1	1	1	1	1	1	1	1	1	1	1	1	1	1	1	1	1	1	1	1	1	1	1	1	1	1	1	1	1	1	1	1	1	1	1	1	DNA polymerase III, chi subunit
COG2928	S	1	1	1	1	1	1	1	1	1	1	1	1	1	1	2	1	1	1	2	1	1	1	1	1	1	1	1	1	1	1	1	1	1	1	1	1	1	1	Uncharacterized conserved protein
COG2929	S	1	1	1	3	4	2	3	1	1	3	2	5	3	4	3	1	1	3	2	3	2	2	5	4	3	2	4	2	2	2	4	3	3	3	4	4	7	2	Uncharacterized protein conserved in bacteria
COG2930	S	1	0	0	0	0	0	1	0	0	0	0	0	0	0	0	0	0	0	1	0	0	0	0	0	0	0	0	0	0	0	0	0	0	0	0	0	0	0	Uncharacterized conserved protein
COG2931	Q	0	0	0	0	2	0	0	2	0	0	0	0	0	8	2	4	0	0	10	6	0	0	0	8	0	0	0	3	3	0	0	0	0	3	6	1	3	0	RTX toxins and related Ca2+-binding proteins
COG2932	K	2	1	1	2	1	1	1	1	1	1	1	2	1	1	1	1	1	1	1	1	2	1	1	1	3	1	1	1	1	1	2	2	1	1	2	1	1	1	Predicted transcriptional regulator
COG2933	R	0	0	0	0	0	0	0	0	0	0	0	0	0	0	0	0	0	0	1	0	0	0	0	0	0	0	0	0	0	0	0	0	0	0	0	0	0	0	Predicted SAM-dependent methyltransferase
COG2935	O	1	1	1	1	1	1	1	2	2	1	2	1	2	1	1	1	2	1	1	1	1	2	2	1	1	2	1	1	2	2	2	1	1	1	1	1	1	1	Putative arginyl-tRNA:protein arginylyltransferase
COG2936	R	0	0	0	0	1	0	0	0	0	1	0	0	0	0	0	0	0	0	0	1	0	0	1	0	0	0	1	0	0	0	0	0	0	0	0	1	0	1	Predicted acyl esterases
COG2938	S	1	1	1	1	1	1	1	1	1	1	1	1	1	1	1	1	1	1	1	1	1	1	1	1	1	1	1	1	1	1	1	1	1	0	1	1	1	1	Uncharacterized conserved protein
COG2939	E	0	1	1	1	1	2	1	1	2	1	2	1	1	0	1	1	1	3	1	1	1	1	1	2	1	1	1	1	2	1	1	1	2	2	1	3	1	1	Carboxypeptidase C (cathepsin A)
COG2940	R	0	0	0	0	0	0	0	0	0	0	0	0	0	1	0	0	0	0	0	0	0	0	0	2	0	0	0	0	0	0	0	0	2	0	0	0	0	2	Proteins containing SET domain
COG2942	G	1	0	0	0	0	0	0	0	0	0	0	1	0	1	1	0	0	0	0	0	0	0	0	0	0	0	0	0	0	0	0	0	0	0	0	0	0	0	N-acyl-D-glucosamine 2-epimerase
COG2943	M	0	1	1	1	1	1	1	1	1	1	1	1	1	1	0	0	1	1	1	1	1	1	0	0	1	1	1	1	1	1	1	2	0	0	1	0	1	0	Membrane glycosyltransferase
COG2944	K	0	1	1	2	0	1	0	2	1	1	2	0	2	2	0	2	1	1	0	1	2	2	2	1	2	2	2	2	2	2	2	1	4	2	2	0	2	2	Predicted transcriptional regulator
COG2945	R	1	2	2	2	1	2	2	2	2	2	1	1	1	2	1	1	2	2	1	2	2	2	2	2	2	2	2	1	1	2	2	1	2	2	2	2	2	2	Predicted hydrolase of the alpha/beta superfamily
COG2947	S	1	1	1	1	1	1	1	1	1	1	1	1	1	1	1	1	1	1	1	1	1	1	1	1	1	1	1	1	1	1	1	1	1	1	1	1	1	1	Uncharacterized conserved protein
COG2948	U	0	2	3	0	0	2	0	0	3	0	0	8	3	3	2	0	3	0	4	0	3	1	4	2	0	0	0	0	0	0	0	1	0	0	0	0	0	0	Type IV secretory pathway, VirB10 components
COG2951	M	6	8	6	7	6	8	8	6	8	6	8	6	6	6	6	6	6	6	8	6	6	8	6	6	9	6	6	6	6	8	8	6	6	6	8	6	8	6	Membrane-bound lytic murein transglycosylase B
COG2959	H	0	0	0	0	1	0	0	0	0	0	0	0	0	0	1	0	0	0	0	1	0	0	0	0	0	0	0	0	0	0	0	0	0	0	0	0	0	0	Uncharacterized enzyme of heme biosynthesis
COG2960	S	1	2	3	1	2	2	2	3	3	2	2	1	3	1	1	2	3	2	2	3	2	2	2	3	2	2	1	1	2	3	2	2	2	1	2	1	1	1	Uncharacterized protein conserved in bacteria
COG2961	R	1	1	1	1	1	1	1	1	2	1	1	1	1	1	1	1	2	1	2	1	1	1	2	1	1	2	1	1	1	1	1	1	2	1	1	2	1	1	Protein involved in catabolism of external DNA
COG2963	L	2	4	1	2	1	1	0	3	2	0	0	3	5	6	2	1	2	2	4	1	4	0	1	2	1	0	0	1	1	2	0	2	1	1	3	0	0	1	Transposase and inactivated derivatives
COG2966	S	1	3	4	2	1	3	1	3	4	1	4	1	1	1	1	1	2	4	1	1	1	3	1	1	2	3	3	2	2	3	1	1	3	4	3	3	1	3	Uncharacterized conserved protein
COG2967	P	1	1	1	1	1	1	1	1	1	1	1	1	1	1	1	1	1	1	1	1	1	1	1	1	1	1	1	1	1	1	1	1	1	1	1	1	1	1	Uncharacterized protein affecting Mg2+/Co2+ transport
COG2968	S	1	1	1	1	1	1	1	1	1	1	1	1	1	1	1	1	1	1	1	1	1	1	1	1	1	1	1	1	1	1	1	1	1	1	1	1	1	1	Uncharacterized conserved protein
COG2976	S	0	0	1	1	0	0	0	1	1	1	1	0	1	1	0	0	1	1	0	0	1	0	1	1	1	1	0	0	1	1	1	1	0	1	0	1	0	0	Uncharacterized protein conserved in bacteria
COG2977	Q	0	0	0	0	0	0	0	0	0	0	0	0	0	0	1	0	0	0	0	0	0	0	0	0	0	0	0	0	0	0	0	0	0	0	0	0	0	0	Phosphopantetheinyl transferase component of siderophore synthetase
COG2981	E	1	1	1	1	1	1	1	1	1	1	1	1	1	1	1	1	1	1	1	1	1	1	1	1	1	1	1	1	1	1	1	1	1	1	1	1	1	1	Uncharacterized protein involved in cysteine biosynthesis
COG2982	M	2	5	5	2	1	5	5	5	4	4	4	6	4	5	3	3	7	5	5	3	5	5	4	4	5	3	5	5	4	4	4	4	2	4	6	4	5	5	Uncharacterized protein involved in outer membrane biogenesis
COG2983	S	1	1	1	1	1	1	1	1	1	2	1	1	1	1	1	1	1	1	1	1	1	1	1	1	1	1	1	1	1	1	1	1	1	1	1	1	1	1	Uncharacterized conserved protein
COG2984	R	0	0	0	0	0	0	0	0	0	0	0	0	0	0	0	0	0	0	0	0	0	0	0	0	0	0	0	0	0	0	0	0	0	0	0	0	0	0	ABC-type uncharacterized transport system, periplasmic component
COG2987	E	0	0	0	0	0	0	0	0	0	0	0	1	0	0	0	0	0	0	0	0	0	0	0	0	0	0	0	0	0	0	0	0	0	0	0	0	0	0	Urocanate hydratase
COG2988	E	0	0	0	0	0	0	0	0	0	0	0	0	0	1	0	0	0	0	0	0	0	0	0	0	0	0	0	0	0	0	0	0	0	0	0	0	0	0	Succinylglutamate desuccinylase
COG2989	S	1	1	1	1	1	1	1	1	1	1	1	1	1	1	1	1	1	1	1	1	1	1	1	1	1	1	1	1	1	1	1	1	1	1	1	1	1	1	Uncharacterized protein conserved in bacteria
COG2992	R	0	0	0	0	0	0	0	0	0	0	0	0	0	0	0	0	0	0	0	0	0	0	0	1	0	0	0	0	0	0	0	0	0	0	0	0	0	0	Uncharacterized FlgJ-related protein
COG2993	C	1	1	1	1	1	1	1	1	1	1	1	1	1	1	1	1	1	1	1	1	1	1	2	1	1	1	1	1	1	1	1	1	1	1	1	1	1	1	Cbb3-type cytochrome oxidase, cytochrome c subunit
COG3000	I	0	0	0	0	0	0	0	0	0	0	0	1	0	0	0	0	0	0	0	0	0	0	0	0	0	0	0	0	0	0	0	0	0	0	0	0	0	0	Sterol desaturase
COG3002	S	2	3	4	4	0	3	0	5	4	3	5	0	5	0	0	3	5	7	0	0	0	4	4	5	5	6	3	3	5	5	4	4	3	4	3	4	0	4	Uncharacterized protein conserved in bacteria
COG3004	P	1	0	0	0	0	0	0	0	0	0	0	0	0	0	0	0	0	0	0	0	0	0	0	0	0	0	0	0	0	0	0	0	0	0	0	0	0	0	Na+/H+ antiporter
COG3005	C	0	0	0	0	2	0	2	0	0	0	0	3	0	1	5	0	0	0	2	0	0	0	1	1	1	0	1	0	0	0	0	0	1	1	0	1	2	2	Nitrate/TMAO reductases, membrane-bound tetraheme cytochrome c subunit
COG3011	S	1	0	0	0	0	0	0	0	0	0	0	0	0	0	0	0	0	0	0	0	0	0	0	0	0	0	0	0	0	0	0	0	0	0	0	0	0	0	Uncharacterized protein conserved in bacteria
COG3012	S	1	1	1	1	2	1	1	1	1	1	1	1	1	1	1	1	1	1	1	1	1	1	1	1	1	1	1	1	1	1	1	1	1	1	1	1	1	1	Uncharacterized protein conserved in bacteria
COG3015	MP	0	1	1	0	0	1	0	1	1	0	1	1	0	0	0	0	1	1	0	0	0	2	0	0	0	1	0	0	0	0	0	0	0	0	1	0	1	0	Uncharacterized lipoprotein NlpE involved in copper resistance
COG3016	S	0	0	0	0	0	0	0	0	0	0	0	0	0	1	0	0	0	0	0	0	0	0	0	0	0	0	0	0	0	0	0	0	0	0	0	0	0	0	Uncharacterized iron-regulated protein
COG3019	R	0	0	0	0	0	0	0	0	0	0	0	3	0	0	0	0	0	0	0	0	0	0	1	0	0	0	0	0	0	0	0	0	0	0	1	0	0	0	Predicted metal-binding protein
COG3023	V	1	1	1	1	1	1	2	1	1	1	1	1	1	1	1	1	2	1	1	1	2	2	1	1	1	1	1	1	1	1	1	1	3	1	2	1	2	1	Negative regulator of beta-lactamase expression
COG3024	S	1	1	1	1	1	1	1	1	0	1	1	0	1	1	1	0	1	1	1	1	1	1	1	1	1	0	1	1	1	1	1	1	1	1	1	1	1	1	Uncharacterized protein conserved in bacteria
COG3026	T	0	0	0	0	0	0	2	0	0	0	0	0	0	0	0	0	0	0	2	0	0	0	0	0	0	0	0	0	0	0	0	0	0	0	0	0	0	0	Negative regulator of sigma E activity
COG3027	S	1	1	1	1	1	1	1	1	1	1	1	1	1	1	1	1	1	1	1	1	1	1	1	1	1	1	1	1	1	1	1	1	1	1	1	1	1	1	Uncharacterized protein conserved in bacteria
COG3029	C	0	0	0	0	0	0	1	0	0	0	0	0	0	0	0	0	0	0	1	0	0	0	0	0	0	0	0	0	0	0	0	0	0	0	0	0	0	0	Fumarate reductase subunit C
COG3030	R	0	0	2	0	0	0	2	0	0	0	0	0	0	0	0	0	2	0	2	0	0	0	0	0	0	0	2	0	0	0	0	0	0	0	0	0	0	0	Protein affecting phage T7 exclusion by the F plasmid
COG3033	E	1	1	1	1	1	1	1	1	1	1	1	1	1	1	1	1	1	1	1	1	1	1	1	1	1	1	1	1	1	1	1	1	1	1	1	1	1	1	Tryptophanase
COG3034	S	1	1	1	1	1	1	1	1	1	1	1	1	1	1	1	1	1	1	1	1	1	1	1	1	1	1	1	1	1	1	1	1	1	1	1	1	1	1	Uncharacterized protein conserved in bacteria
COG3038	C	3	4	5	4	2	4	2	5	5	4	5	3	5	5	3	5	5	5	2	2	3	5	5	4	5	5	3	5	6	5	5	4	5	5	4	2	2	4	Cytochrome B561
COG3039	L	0	1	1	2	0	1	1	1	1	0	1	0	1	2	0	6	1	0	0	0	0	0	0	1	2	1	1	0	0	2	0	1	1	0	2	3	1	0	Transposase and inactivated derivatives, IS5 family
COG3041	S	0	0	0	0	0	0	1	0	0	0	0	0	0	1	1	0	0	0	0	0	0	1	0	1	0	0	0	1	1	0	1	1	0	0	0	0	1	1	Uncharacterized protein conserved in bacteria
COG3043	C	0	0	0	0	0	0	0	0	0	0	0	0	0	0	1	0	0	0	0	0	0	0	0	0	0	0	0	0	0	0	0	0	0	0	0	0	0	0	Nitrate reductase cytochrome c-type subunit
COG3045	S	1	1	1	1	1	1	1	1	1	1	1	1	1	1	1	1	1	1	1	1	1	1	1	1	1	1	1	1	1	1	1	1	1	1	1	1	1	1	Uncharacterized protein conserved in bacteria
COG3046	R	0	0	0	0	1	0	0	0	0	0	0	0	0	0	0	0	0	0	0	0	0	0	0	0	0	0	0	0	0	0	0	0	0	0	0	0	0	0	Uncharacterized protein related to deoxyribodipyrimidine photolyase
COG3047	M	0	1	1	1	1	1	1	1	1	1	1	1	1	0	1	1	1	1	1	1	1	1	1	1	1	1	1	1	1	1	1	1	1	1	1	1	1	1	Outer membrane protein W
COG3049	M	1	1	1	1	1	1	1	1	1	1	1	0	1	1	1	1	1	1	1	1	1	1	1	1	1	1	1	1	2	1	1	1	1	1	1	1	1	1	Penicillin V acylase and related amidases
COG3051	C	0	0	0	0	0	0	0	0	0	0	0	0	0	1	0	0	0	0	0	0	0	0	0	0	0	0	0	0	0	0	0	0	0	0	0	0	0	0	Citrate lyase, alpha subunit
COG3052	C	0	0	0	0	0	0	0	0	0	0	0	1	0	1	2	0	0	0	0	1	0	0	0	0	0	0	0	0	0	0	0	0	0	0	0	0	0	0	Citrate lyase, gamma subunit
COG3053	C	0	0	0	0	0	0	0	0	0	0	0	0	0	1	0	0	0	0	0	0	0	0	0	0	0	0	0	0	0	0	0	0	0	0	0	0	0	0	Citrate lyase synthetase
COG3056	M	0	0	0	0	1	0	0	0	0	1	0	0	1	0	0	0	0	0	0	0	0	0	1	1	1	0	1	0	0	1	1	0	1	1	0	1	0	1	Uncharacterized lipoprotein
COG3062	P	0	0	0	0	0	0	0	0	0	0	0	0	0	0	1	0	0	0	0	0	0	0	0	0	0	0	0	0	0	0	0	0	0	0	0	0	0	0	Uncharacterized protein involved in formation of periplasmic nitrate reductase
COG3063	NU	0	0	0	0	0	0	0	0	0	2	0	0	0	0	0	5	0	0	0	0	2	0	2	3	2	0	2	0	0	0	0	0	2	3	0	2	0	2	Tfp pilus assembly protein PilF
COG3064	M	0	0	1	1	1	0	0	0	1	0	0	0	0	0	0	2	0	1	0	0	0	1	1	1	1	1	0	0	0	1	0	1	2	1	1	0	1	0	Membrane protein involved in colicin uptake
COG3065	M	0	0	0	0	0	0	0	0	0	0	0	1	0	0	0	0	0	0	0	0	0	0	0	0	0	0	0	0	0	0	0	0	0	0	0	0	0	0	Starvation-inducible outer membrane lipoprotein
COG3070	K	0	1	1	1	1	1	1	1	1	1	1	1	1	0	0	0	1	1	1	1	1	1	1	1	1	1	1	1	1	1	1	1	1	1	1	1	1	1	Regulator of competence-specific genes
COG3077	L	0	0	0	0	0	0	1	0	0	0	0	0	0	1	1	0	0	0	0	1	0	1	0	1	0	0	0	1	1	0	1	1	0	0	0	0	1	1	DNA-damage-inducible protein J
COG3080	C	0	0	0	0	0	0	0	0	0	0	0	0	0	0	0	0	0	0	0	1	0	0	0	0	0	0	0	0	0	0	0	0	0	0	0	0	0	0	Fumarate reductase subunit D
COG3082	S	0	0	0	0	0	0	0	0	0	0	0	0	0	0	0	0	0	0	0	0	0	1	0	0	0	0	0	0	0	0	1	0	0	0	1	0	0	0	Uncharacterized protein conserved in bacteria
COG3086	T	0	0	0	0	0	0	0	0	0	0	0	0	0	0	0	0	0	0	0	0	0	0	0	0	0	0	0	1	0	0	0	0	0	0	0	0	0	1	Positive regulator of sigma E activity
COG3087	D	0	0	2	0	1	0	1	1	0	0	2	1	2	0	0	0	0	2	0	0	0	2	2	0	2	0	0	0	2	2	0	2	2	0	0	2	0	0	Cell division protein
COG3088	O	1	2	2	3	2	2	2	2	3	2	2	1	2	1	1	1	2	2	2	2	1	2	2	2	2	2	2	2	2	2	2	2	3	2	2	2	1	2	Uncharacterized protein involved in biosynthesis of c-type cytochromes
COG3090	G	2	5	5	5	5	5	4	5	5	5	5	5	5	3	2	3	5	5	3	3	4	5	5	5	5	5	5	5	5	5	5	5	5	5	5	5	5	5	TRAP-type C4-dicarboxylate transport system, small permease component
COG3091	S	0	0	0	0	0	0	0	0	0	0	0	0	1	0	2	0	0	0	0	0	0	0	0	0	0	0	0	0	0	0	0	0	0	0	0	0	0	0	Uncharacterized protein conserved in bacteria
COG3093	R	1	2	2	4	2	2	3	2	2	2	2	7	3	3	7	1	2	5	2	2	0	3	6	2	4	2	1	2	2	4	2	3	5	2	5	2	2	5	Plasmid maintenance system antidote protein
COG3101	S	0	0	0	0	0	0	0	0	0	0	0	1	0	0	0	0	0	0	0	0	0	0	0	0	0	0	0	0	0	0	0	0	0	0	0	0	0	0	Uncharacterized protein conserved in bacteria
COG3105	S	0	0	0	0	0	0	0	0	0	0	0	1	0	0	0	0	0	0	0	0	0	0	0	0	0	0	0	1	1	0	0	0	0	0	0	0	1	0	Uncharacterized protein conserved in bacteria
COG3106	R	1	1	1	1	1	1	1	1	1	1	1	1	1	1	1	1	1	1	1	1	1	1	2	1	2	1	1	1	1	1	2	1	1	1	1	1	1	1	Predicted ATPase
COG3108	S	1	1	1	1	1	1	1	1	1	0	1	1	1	1	1	1	1	1	1	1	1	1	1	1	1	1	1	1	1	1	1	1	1	1	1	1	1	1	Uncharacterized protein conserved in bacteria
COG3109	T	0	0	0	0	1	0	0	1	0	0	0	1	0	0	0	0	0	0	0	0	0	0	0	0	0	0	0	0	0	0	0	0	0	0	0	0	0	0	Activator of osmoprotectant transporter ProP
COG3111	S	2	0	0	0	0	0	0	0	0	0	0	0	0	0	0	0	0	0	0	0	0	0	0	0	0	0	0	0	0	0	0	0	0	0	0	0	0	0	Uncharacterized conserved protein
COG3113	R	1	0	0	0	0	0	0	0	0	0	0	0	0	2	3	0	0	0	0	1	0	0	0	0	0	0	0	0	0	0	0	0	0	0	0	0	0	0	Predicted NTP binding protein (contains STAS domain)
COG3114	U	1	1	1	1	1	1	1	1	1	1	1	0	1	1	1	1	1	1	1	1	1	1	1	1	1	1	1	1	1	1	1	1	1	0	1	2	1	1	Heme exporter protein D
COG3115	D	0	0	0	0	0	0	0	0	0	0	0	0	0	0	0	0	0	0	0	0	0	0	0	0	0	0	0	0	0	0	0	0	0	0	0	0	0	1	Cell division protein
COG3118	O	3	4	4	4	4	4	4	5	4	4	4	4	5	3	2	3	4	3	4	3	3	4	4	4	4	4	4	3	3	3	4	3	4	4	3	4	4	4	Thioredoxin domain-containing protein
COG3119	P	3	4	2	4	1	4	0	6	4	1	4	0	4	0	0	3	5	4	0	0	0	2	1	0	1	4	1	3	3	3	5	4	1	0	4	0	1	1	Arylsulfatase A and related enzymes
COG3123	S	0	0	0	0	0	0	0	0	0	0	0	0	0	0	1	0	0	0	0	0	0	0	0	0	0	0	0	0	0	0	0	0	0	0	0	0	0	0	Uncharacterized protein conserved in bacteria
COG3125	C	0	0	0	0	2	0	0	0	0	1	0	1	0	0	0	1	0	0	0	1	1	0	1	1	1	0	1	0	0	0	0	0	1	1	0	1	1	1	Heme/copper-type cytochrome/quinol oxidase, subunit 4
COG3127	Q	2	1	2	2	1	1	1	1	1	1	1	3	1	5	1	1	4	5	1	1	1	1	6	1	1	2	1	1	1	1	1	1	5	1	1	1	1	4	Predicted ABC-type transport system involved in lysophospholipase L1 biosynthesis, permease component
COG3128	S	0	1	1	1	1	1	1	1	1	1	1	1	1	1	0	1	1	1	1	1	1	1	1	1	1	1	1	1	1	1	1	1	1	1	1	1	1	1	Uncharacterized iron-regulated protein
COG3131	P	0	1	1	1	1	1	1	1	1	1	1	1	1	1	0	0	1	1	1	1	1	1	0	0	1	1	1	1	1	1	1	1	0	0	1	0	1	0	Periplasmic glucans biosynthesis protein
COG3132	S	0	0	0	0	0	0	0	0	0	0	0	0	0	0	0	0	0	0	0	0	2	0	0	0	0	0	0	0	0	0	0	0	0	0	0	0	0	0	Uncharacterized protein conserved in bacteria
COG3133	M	0	0	0	0	0	0	1	0	0	0	0	0	0	0	0	0	0	0	0	0	0	0	0	0	0	0	0	0	0	0	0	0	0	0	0	0	0	0	Outer membrane lipoprotein
COG3134	S	0	0	0	0	1	1	0	0	0	0	0	0	0	0	0	0	0	0	0	0	0	0	0	0	0	0	0	0	0	0	0	0	0	0	0	0	0	0	Predicted outer membrane lipoprotein
COG3135	Q	1	1	1	1	0	1	1	1	1	1	1	0	1	0	0	1	1	1	1	0	1	1	1	1	1	1	1	1	1	1	1	1	1	1	1	1	0	1	Uncharacterized protein involved in benzoate metabolism
COG3143	NT	0	0	0	0	0	0	2	0	0	0	0	0	0	0	0	0	0	0	2	1	2	0	0	0	0	0	0	0	0	0	0	0	0	0	0	0	2	0	Chemotaxis protein
COG3144	N	1	1	1	1	1	1	1	1	1	1	1	1	0	2	2	1	1	1	1	1	1	1	1	1	1	1	1	1	1	1	1	0	1	1	1	0	1	0	Flagellar hook-length control protein
COG3145	L	0	1	1	1	2	1	1	1	1	1	1	2	1	0	1	1	1	1	1	1	1	1	1	1	1	1	1	1	1	1	1	1	1	1	1	1	1	1	Alkylated DNA repair protein
COG3146	S	1	1	1	1	1	1	1	1	1	1	1	1	1	1	1	1	1	1	1	1	1	1	1	1	1	1	1	1	1	1	1	1	1	1	1	1	1	1	Uncharacterized protein conserved in bacteria
COG3147	S	0	0	1	1	0	0	0	0	1	1	1	0	0	1	1	0	2	1	0	0	1	0	0	1	0	2	0	0	0	0	1	0	0	1	0	0	0	0	Uncharacterized protein conserved in bacteria
COG3148	S	1	1	1	1	1	1	1	1	1	1	1	1	1	1	1	1	1	1	1	1	1	1	1	1	1	1	1	1	1	1	1	1	1	1	1	1	1	1	Uncharacterized conserved protein
COG3152	S	1	3	4	4	1	3	2	4	4	3	3	0	3	2	1	0	4	4	2	0	3	3	3	3	3	4	3	1	1	3	4	4	1	3	4	3	1	3	Predicted membrane protein
COG3153	R	2	3	3	3	2	3	2	3	3	3	3	2	3	2	2	2	3	5	4	2	3	3	2	3	4	3	3	4	3	3	3	4	3	3	3	3	3	4	Predicted acetyltransferase
COG3154	I	1	1	1	1	1	1	1	1	1	1	1	1	1	1	1	1	1	1	1	1	1	1	1	1	1	1	1	1	1	1	1	1	1	1	1	1	1	1	Putative lipid carrier protein
COG3156	U	0	0	0	0	0	0	0	0	0	0	0	1	0	4	5	0	0	0	0	0	0	0	0	0	0	0	0	0	0	0	0	0	0	0	0	0	1	0	Type II secretory pathway, component PulK
COG3158	P	2	3	3	3	3	3	1	4	3	3	3	2	4	2	2	2	3	3	1	1	2	3	3	3	3	3	3	3	4	3	3	3	3	3	3	3	2	3	K+ transporter
COG3160	K	1	0	0	0	0	0	0	0	0	0	0	0	0	0	0	0	0	0	0	0	0	0	0	0	0	0	0	0	0	0	0	0	0	0	0	0	0	0	Regulator of sigma D
COG3161	H	0	1	1	1	0	1	1	1	1	1	1	0	1	0	0	1	1	1	1	0	0	1	0	1	1	1	1	1	1	1	0	1	1	1	1	1	1	0	4-hydroxybenzoate synthetase (chorismate lyase)
COG3162	S	0	0	0	0	0	0	0	0	0	0	0	0	0	0	2	0	0	0	0	0	0	0	0	0	0	0	0	0	0	0	0	0	0	0	0	0	0	0	Predicted membrane protein
COG3164	S	0	0	0	0	0	0	0	0	0	0	0	0	0	0	0	0	0	0	0	0	0	0	0	0	0	1	0	0	0	0	0	0	0	0	0	0	0	0	Predicted membrane protein
COG3166	NU	0	0	0	0	0	0	0	0	0	0	0	0	0	1	0	0	0	0	0	0	0	0	0	0	0	0	0	0	0	0	0	0	0	0	0	0	0	0	Tfp pilus assembly protein PilN
COG3168	NU	0	0	0	0	0	0	0	0	0	0	0	0	0	0	0	0	1	0	0	0	0	0	0	0	0	0	0	0	0	0	0	0	0	0	0	0	0	0	Tfp pilus assembly protein PilP
COG3169	S	1	0	0	0	0	0	0	0	0	0	0	0	0	1	1	1	0	0	0	1	0	0	0	0	0	0	0	0	0	0	0	0	0	0	0	0	0	0	Uncharacterized protein conserved in bacteria
COG3173	R	1	2	2	2	4	2	2	2	2	2	2	4	2	2	1	2	2	2	2	2	2	2	2	2	2	2	2	2	2	2	2	2	2	2	2	2	2	2	Predicted aminoglycoside phosphotransferase
COG3174	S	1	1	1	1	1	1	1	1	1	1	1	1	2	0	0	1	1	1	1	1	1	1	1	1	1	2	1	2	2	1	2	1	2	1	1	2	1	1	Predicted membrane protein
COG3175	O	1	1	1	1	1	1	1	1	1	1	1	2	1	1	1	1	1	1	1	1	1	1	1	1	1	1	1	1	1	1	1	1	1	1	1	1	1	1	Cytochrome oxidase assembly factor
COG3176	R	1	1	1	2	1	1	1	1	2	1	1	1	1	1	1	1	1	1	1	1	1	2	1	1	1	2	1	1	2	2	1	1	1	1	1	1	1	1	Putative hemolysin
COG3177	S	1	1	1	0	0	1	2	1	1	2	1	1	0	1	1	0	1	0	2	1	3	1	0	1	0	1	0	0	0	1	1	2	0	0	0	1	0	0	Uncharacterized conserved protein
COG3178	R	1	1	1	1	1	1	1	1	1	1	1	1	1	1	1	1	1	1	1	1	1	1	1	1	1	1	1	1	1	1	1	1	1	1	1	1	1	1	Predicted phosphotransferase related to Ser/Thr protein kinases
COG3179	R	0	1	1	1	1	1	1	1	1	1	2	2	1	1	1	1	1	2	1	1	1	1	1	2	1	2	1	1	1	1	1	1	1	1	1	1	1	1	Predicted chitinase
COG3180	R	0	1	1	1	1	1	1	1	1	1	1	1	1	0	1	1	1	1	3	1	1	1	1	1	1	1	1	1	1	1	1	1	1	1	1	1	1	1	Putative ammonia monooxygenase
COG3181	S	2	7	7	7	15	7	6	7	8	8	7	7	7	6	4	9	8	8	5	8	5	7	7	8	7	8	7	7	7	8	7	9	8	7	7	7	7	7	Uncharacterized protein conserved in bacteria
COG3182	S	2	8	9	9	9	8	10	11	8	6	8	4	7	2	7	0	8	8	10	10	10	7	8	6	8	8	6	11	5	13	12	9	8	8	8	9	10	8	Uncharacterized iron-regulated membrane protein
COG3184	S	1	1	1	1	2	0	1	1	1	1	1	1	1	1	1	1	1	1	1	1	1	1	1	1	1	1	1	1	1	1	1	1	1	1	1	1	1	1	Uncharacterized protein conserved in bacteria
COG3185	ER	0	1	1	1	1	1	0	1	1	1	1	1	1	0	0	0	1	1	0	0	1	1	1	1	1	1	1	1	1	1	2	1	1	1	1	1	1	2	4-hydroxyphenylpyruvate dioxygenase and related hemolysins
COG3187	O	1	1	1	1	1	1	0	0	1	1	1	1	1	1	1	1	1	0	0	1	1	1	0	0	1	1	0	1	1	1	1	0	0	0	0	0	1	0	Heat shock protein
COG3190	N	1	0	1	0	0	0	0	1	0	0	0	0	0	1	1	0	1	1	0	0	1	0	1	0	1	1	0	0	1	1	1	1	0	0	0	1	1	0	Flagellar biogenesis protein
COG3191	EQ	1	1	1	1	1	1	1	1	1	1	1	1	1	1	1	1	3	1	1	1	1	1	2	1	2	2	1	1	2	1	1	1	2	1	1	1	1	1	L-aminopeptidase/D-esterase
COG3193	R	1	1	1	1	1	1	1	1	1	1	1	1	1	1	3	1	2	1	1	1	1	1	1	1	1	1	1	1	1	1	1	1	1	1	1	1	1	1	Uncharacterized protein, possibly involved in utilization of glycolate and propanediol
COG3194	F	0	1	1	1	1	1	1	1	1	1	1	0	1	0	0	0	1	1	1	0	1	1	1	1	1	1	1	1	1	1	1	1	1	1	1	1	1	1	Ureidoglycolate hydrolase
COG3197	P	1	1	1	1	1	1	1	1	1	1	1	1	1	1	3	1	1	1	1	1	1	1	1	1	1	1	1	1	1	1	1	1	1	1	1	1	1	1	Uncharacterized protein, possibly involved in nitrogen fixation
COG3199	S	0	0	0	0	0	0	0	0	0	0	0	1	1	0	0	0	0	0	0	0	0	0	0	0	0	0	0	0	0	0	0	0	0	0	0	0	0	0	Uncharacterized conserved protein
COG3200	E	1	1	1	1	1	0	1	1	1	1	1	1	1	1	1	1	1	1	1	1	1	1	1	1	1	1	1	1	1	1	1	1	1	1	1	1	1	1	3-deoxy-D-arabino-heptulosonate 7-phosphate (DAHP) synthase
COG3201	H	0	0	0	0	0	0	0	0	0	0	0	1	0	0	0	0	0	0	0	0	0	0	0	0	0	0	0	0	0	0	0	0	0	0	0	0	0	0	Nicotinamide mononucleotide transporter
COG3203	M	0	0	0	0	0	0	0	0	0	0	0	0	0	0	2	0	0	0	0	0	1	0	0	0	0	0	0	0	0	0	1	1	0	0	0	0	0	0	Outer membrane protein (porin)
COG3206	M	4	3	3	3	3	3	3	3	3	3	2	4	3	6	2	2	4	3	3	2	2	3	2	2	3	3	3	3	3	3	3	3	2	3	3	2	4	2	Uncharacterized protein involved in exopolysaccharide biosynthesis
COG3208	Q	0	0	0	0	0	0	0	0	0	0	0	0	0	0	4	0	0	0	0	0	0	0	0	0	0	0	0	0	0	0	0	0	0	0	0	0	0	0	Predicted thioesterase involved in non-ribosomal peptide biosynthesis
COG3209	M	0	0	0	0	0	0	0	0	0	0	0	0	0	0	0	0	0	0	3	0	0	0	0	0	0	0	0	0	0	0	0	0	0	0	0	0	5	0	Rhs family protein
COG3210	U	0	0	3	0	0	0	0	0	3	0	0	0	0	0	0	0	3	0	0	0	0	0	0	0	0	0	0	0	0	0	0	0	0	0	0	0	0	0	Large exoproteins involved in heme utilization or adhesion
COG3211	R	0	0	0	0	0	0	0	0	0	0	0	0	0	0	1	0	0	0	0	0	0	0	0	0	0	0	0	0	0	0	0	0	0	0	0	0	0	0	Predicted phosphatase
COG3212	S	0	5	7	5	3	7	3	5	7	3	5	4	5	1	3	3	5	4	3	3	3	5	3	3	3	5	3	5	5	3	4	7	5	3	5	3	3	5	Predicted membrane protein
COG3213	P	1	1	2	2	1	1	1	1	2	2	1	1	2	1	1	1	2	2	1	1	1	1	1	1	1	2	1	1	2	1	1	2	1	1	1	1	1	1	Uncharacterized protein involved in response to NO
COG3217	R	0	1	2	1	1	1	1	2	1	1	2	1	2	0	0	1	2	1	1	1	1	2	2	2	1	2	1	1	2	2	1	1	1	2	1	1	1	1	Uncharacterized Fe-S protein
COG3218	R	1	1	1	1	1	1	1	1	1	1	1	1	1	1	1	1	1	1	1	1	1	1	1	1	1	1	1	1	1	1	1	1	1	1	1	1	1	1	ABC-type uncharacterized transport system, auxiliary component
COG3220	S	0	0	0	0	0	0	0	0	0	0	0	1	0	1	0	0	0	0	0	0	0	0	0	0	0	0	0	0	0	0	0	0	0	0	0	0	0	0	Uncharacterized protein conserved in bacteria
COG3221	P	1	2	2	1	1	2	1	2	2	1	2	2	2	2	2	1	2	2	1	2	1	2	1	2	1	2	1	1	1	2	2	2	1	1	1	1	1	1	ABC-type phosphate/phosphonate transport system, periplasmic component
COG3223	S	1	1	1	1	0	1	1	1	1	1	1	1	1	1	1	0	1	1	1	0	1	1	1	1	1	1	1	1	1	1	1	1	1	1	1	1	1	1	Predicted membrane protein
COG3226	S	0	0	0	0	1	0	1	0	0	0	0	0	0	0	0	0	0	0	1	1	1	0	0	0	0	0	0	0	0	0	0	0	0	0	0	0	1	0	Uncharacterized protein conserved in bacteria
COG3230	P	0	1	1	1	0	1	0	1	1	0	1	0	0	0	0	0	1	1	0	0	0	1	0	0	0	1	0	1	1	1	1	1	0	0	1	0	0	0	Heme oxygenase
COG3231	J	0	0	0	0	0	0	0	0	0	0	0	0	0	0	0	0	0	0	0	0	0	0	0	1	0	0	0	0	0	0	0	0	0	0	1	0	0	0	Aminoglycoside phosphotransferase
COG3232	E	0	2	2	2	2	2	2	2	2	2	2	2	2	0	1	1	2	2	2	2	2	2	2	2	2	2	2	2	2	2	2	2	2	2	2	2	2	2	5-carboxymethyl-2-hydroxymuconate isomerase
COG3234	S	1	0	0	0	0	0	0	0	0	0	0	0	0	0	0	0	0	0	0	0	0	0	0	0	0	0	0	0	0	0	0	0	0	0	0	0	0	1	Uncharacterized protein conserved in bacteria
COG3237	S	2	2	2	2	1	2	2	2	2	2	2	2	2	2	1	2	2	2	2	2	2	2	2	2	2	2	2	2	2	2	2	2	2	2	2	2	2	2	Uncharacterized protein conserved in bacteria
COG3239	I	0	2	2	2	0	2	1	2	2	2	2	3	2	1	0	2	3	2	1	2	4	2	1	2	2	3	3	2	2	2	3	3	2	2	2	2	4	2	Fatty acid desaturase
COG3240	IR	0	1	1	1	0	1	0	1	1	0	1	0	1	1	1	0	1	1	0	1	1	1	0	0	0	1	0	1	1	1	0	1	0	0	1	0	0	2	Phospholipase/lecithinase/hemolysin
COG3242	S	1	1	1	1	1	1	1	1	1	1	1	1	1	1	1	1	1	1	1	1	1	1	1	1	1	1	1	1	1	1	1	1	1	1	1	1	1	1	Uncharacterized protein conserved in bacteria
COG3243	I	2	2	2	2	2	2	2	3	2	2	2	3	2	2	2	2	2	3	2	2	4	2	2	3	2	2	2	2	3	2	2	2	2	2	2	2	2	2	Poly(3-hydroxyalkanoate) synthetase
COG3246	S	1	1	1	1	1	1	1	1	1	1	1	2	1	1	4	1	1	1	1	1	1	1	1	1	1	1	1	1	1	1	1	1	1	1	1	1	1	1	Uncharacterized conserved protein
COG3247	S	1	1	1	2	3	1	1	2	1	1	2	1	1	2	1	1	1	2	1	1	1	3	1	1	1	2	2	1	1	1	1	1	2	2	2	2	1	2	Uncharacterized conserved protein
COG3251	S	0	0	0	0	0	0	0	0	0	0	0	0	0	0	1	0	0	0	0	0	0	0	0	0	0	0	0	0	0	0	0	0	0	0	0	0	0	0	Uncharacterized protein conserved in bacteria
COG3256	P	0	1	1	1	0	1	1	1	1	1	1	0	0	1	0	0	1	0	1	0	1	1	1	1	1	1	1	1	1	1	1	1	1	1	1	1	1	1	Nitric oxide reductase large subunit
COG3257	R	0	1	1	1	0	1	1	2	1	1	1	0	1	0	0	0	1	1	1	0	1	2	1	1	1	1	1	1	2	1	1	1	1	1	1	1	1	1	Uncharacterized protein, possibly involved in glyoxylate utilization
COG3258	C	0	3	3	4	1	3	5	3	3	1	3	4	2	2	0	4	3	2	4	5	5	3	3	3	3	4	3	3	3	3	3	3	2	3	3	3	5	3	Cytochrome c
COG3259	C	2	0	2	0	0	0	0	1	1	0	1	4	0	0	2	0	1	1	0	0	1	0	1	0	0	1	0	0	1	0	1	0	1	0	0	0	0	0	Coenzyme F420-reducing hydrogenase, alpha subunit
COG3260	C	1	0	0	0	1	0	0	0	0	0	0	2	0	1	3	1	0	0	0	1	0	0	0	0	0	0	0	0	0	0	0	0	0	0	0	0	0	0	Ni,Fe-hydrogenase III small subunit
COG3261	C	1	0	0	0	1	0	0	0	0	0	0	2	0	1	3	1	0	0	0	1	0	0	0	0	0	0	0	0	0	0	0	0	0	0	0	0	0	0	Ni,Fe-hydrogenase III large subunit
COG3262	C	0	0	0	0	0	0	0	0	0	0	0	1	0	0	1	0	0	0	0	0	0	0	0	0	0	0	0	0	0	0	0	0	0	0	0	0	0	0	Ni,Fe-hydrogenase III component G
COG3263	P	1	1	1	1	1	1	1	1	1	1	1	1	1	1	1	1	1	2	1	1	1	1	1	1	1	1	1	1	1	1	1	1	1	1	1	1	1	1	NhaP-type Na+/H+ and K+/H+ antiporters with a unique C-terminal domain
COG3264	M	1	0	0	0	2	0	0	0	0	0	0	0	0	0	1	1	0	0	0	1	0	0	0	0	0	0	0	0	0	0	0	0	0	0	1	0	0	0	Small-conductance mechanosensitive channel
COG3265	G	0	1	1	1	1	1	1	1	1	1	1	1	1	1	1	1	1	1	1	1	1	1	1	2	1	1	1	1	1	1	1	1	2	1	1	1	1	1	Gluconate kinase
COG3266	S	0	0	0	0	0	0	0	0	0	0	0	0	0	1	0	0	0	0	0	0	0	0	0	0	0	0	0	0	0	0	0	0	0	0	0	0	0	0	Uncharacterized protein conserved in bacteria
COG3267	U	0	0	0	0	0	0	0	0	0	0	0	0	1	1	0	1	0	0	0	0	0	0	0	0	1	0	0	0	0	0	0	0	0	0	0	0	0	0	Type II secretory pathway, component ExeA (predicted ATPase)
COG3268	S	0	0	0	0	0	0	0	0	0	0	0	0	0	0	0	0	0	0	0	0	0	2	0	0	0	0	0	0	0	0	0	0	0	0	0	0	2	0	Uncharacterized conserved protein
COG3270	S	0	0	0	0	0	0	0	0	0	0	0	0	0	0	0	0	0	1	0	0	0	0	0	0	0	0	0	0	0	0	0	0	0	0	0	0	0	0	Uncharacterized conserved protein
COG3274	S	0	0	0	0	1	0	0	0	0	0	0	0	0	2	1	0	0	2	0	0	1	0	0	0	0	0	0	0	0	0	0	0	0	0	2	0	0	0	Uncharacterized protein conserved in bacteria
COG3275	T	0	0	0	0	0	0	0	0	0	0	0	1	0	0	1	0	0	0	0	0	0	0	0	0	0	0	0	0	0	0	0	0	0	0	0	0	0	0	Putative regulator of cell autolysis
COG3278	O	1	1	1	1	1	1	1	2	1	1	1	2	1	1	1	1	1	1	1	1	1	1	1	1	1	1	1	1	1	1	1	1	1	1	1	1	1	1	Cbb3-type cytochrome oxidase, subunit 1
COG3279	KT	0	0	0	0	0	0	0	0	0	0	0	1	0	0	1	0	0	0	0	0	0	0	0	0	0	0	0	0	0	0	0	0	0	0	0	0	0	0	Response regulator of the LytR/AlgR family
COG3280	G	1	1	1	2	1	1	1	1	1	1	1	1	1	1	1	1	1	1	1	1	1	2	1	1	2	1	1	1	1	1	1	1	1	2	1	1	1	1	Maltooligosyl trehalose synthase
COG3281	G	1	1	1	1	1	1	1	2	1	1	1	1	1	1	1	1	2	1	1	1	1	1	1	1	1	1	1	1	1	1	2	2	1	1	1	1	1	1	Uncharacterized protein, probably involved in trehalose biosynthesis
COG3284	QK	0	1	1	1	1	1	0	1	2	1	1	1	1	0	2	0	1	1	0	0	2	1	1	1	2	1	1	1	1	1	1	1	1	1	1	1	1	1	Transcriptional activator of acetoin/glycerol metabolism
COG3285	L	1	1	1	1	1	1	1	1	1	1	2	1	1	1	1	1	1	1	1	1	1	1	1	1	1	1	1	1	1	1	1	1	1	1	1	1	1	1	Predicted eukaryotic-type DNA primase
COG3288	C	2	2	2	2	2	2	2	2	2	2	2	3	2	2	2	2	2	2	2	2	2	2	2	2	2	2	2	2	2	2	2	2	2	2	2	2	2	2	NAD/NADP transhydrogenase alpha subunit
COG3293	L	0	0	0	2	0	0	0	0	0	0	0	4	0	0	0	0	0	2	0	0	0	0	0	0	0	0	0	1	1	0	0	0	0	0	3	0	1	0	Transposase and inactivated derivatives
COG3295	S	0	0	0	0	0	0	0	0	0	1	0	0	0	1	0	0	0	0	0	0	0	0	0	0	0	0	0	0	3	0	0	0	0	0	0	0	0	0	Uncharacterized protein conserved in bacteria
COG3296	S	0	0	0	0	0	0	2	0	0	0	0	0	0	0	0	0	0	0	2	1	0	0	0	0	0	0	0	0	0	0	0	0	0	0	0	0	0	0	Uncharacterized protein conserved in bacteria
COG3299	S	0	0	0	0	0	0	0	0	0	0	1	0	0	0	0	0	0	0	0	0	0	0	0	0	0	1	1	0	0	0	0	0	0	0	0	0	0	0	Uncharacterized homolog of phage Mu protein gp47
COG3300	T	1	0	0	0	1	0	0	0	0	0	0	1	0	0	0	0	0	0	0	0	0	0	0	0	0	0	0	0	0	0	0	0	0	0	0	0	0	0	MHYT domain (predicted integral membrane sensor domain)
COG3302	R	0	0	0	0	0	0	0	0	0	0	0	0	0	0	0	1	0	0	0	0	0	0	0	0	0	0	0	0	0	0	0	0	0	0	0	0	0	0	DMSO reductase anchor subunit
COG3304	S	0	1	1	1	1	1	1	1	1	1	1	1	1	1	1	1	1	1	1	1	1	1	1	1	1	1	1	1	1	1	1	1	1	1	1	1	1	1	Predicted membrane protein
COG3306	M	0	1	1	1	0	1	1	1	1	1	1	1	1	0	0	0	1	1	1	0	0	1	0	0	1	1	1	1	1	1	1	1	0	0	1	0	1	0	Glycosyltransferase involved in LPS biosynthesis
COG3307	M	1	1	1	1	1	1	3	2	1	1	1	5	2	2	2	1	1	2	3	1	1	2	1	1	2	1	2	2	2	2	2	2	1	2	2	1	3	1	Lipid A core - O-antigen ligase and related enzymes
COG3309	S	0	0	0	0	0	0	0	0	0	0	1	0	0	0	1	0	0	0	0	0	0	0	0	0	0	1	1	0	0	0	0	0	0	0	0	0	0	0	Uncharacterized virulence-associated protein D
COG3310	S	0	0	0	0	0	0	0	0	0	0	0	0	0	0	0	0	0	0	0	0	0	0	0	0	0	0	0	0	0	0	0	0	0	0	0	0	0	0	Uncharacterized protein conserved in bacteria
COG3311	K	0	2	2	0	2	2	0	0	2	0	0	8	4	3	5	2	2	0	4	1	4	2	7	3	1	0	0	0	0	0	1	2	0	0	0	1	0	1	Predicted transcriptional regulator
COG3313	R	0	1	1	1	1	1	1	1	1	1	0	1	1	0	1	1	1	1	1	1	1	1	1	1	1	1	1	1	1	1	1	1	1	1	1	1	1	1	Predicted Fe-S protein
COG3315	Q	0	1	1	0	0	1	0	0	1	0	1	1	0	0	0	0	1	1	0	0	0	1	0	0	0	1	0	1	1	0	1	0	0	0	0	0	0	0	O-Methyltransferase involved in polyketide biosynthesis
COG3317	M	0	0	0	0	0	0	0	0	0	0	0	0	0	0	0	0	0	0	0	0	0	0	0	0	0	0	0	0	0	0	0	0	0	0	0	0	0	0	Uncharacterized lipoprotein
COG3318	R	0	1	1	0	1	1	1	2	2	1	2	0	1	1	0	1	2	2	1	1	1	1	1	1	1	2	1	1	1	1	1	2	2	0	1	2	1	1	Predicted metal-binding protein related to the C-terminal domain of SecA
COG3319	Q	0	1	1	1	0	1	2	1	1	1	1	0	1	0	2	0	1	1	2	0	0	1	0	0	1	1	1	1	1	1	1	1	0	0	1	0	1	0	Thioesterase domains of type I polyketide synthases or non-ribosomal peptide synthetases
COG3321	Q	0	1	1	1	0	1	1	1	1	1	1	0	1	0	2	0	1	1	1	0	0	1	0	0	1	1	1	1	1	1	1	1	0	0	1	0	1	0	Polyketide synthase modules and related proteins
COG3324	R	0	2	2	2	3	2	2	2	2	2	2	0	2	0	0	0	2	1	1	0	0	2	2	2	2	2	2	2	2	2	3	2	2	2	2	3	1	2	Predicted enzyme related to lactoylglutathione lyase
COG3327	K	1	0	0	0	0	0	0	0	0	0	0	0	0	2	1	1	0	0	0	0	0	0	0	0	0	0	0	0	0	0	0	0	0	0	0	0	0	0	Phenylacetic acid-responsive transcriptional repressor
COG3328	L	0	0	0	0	0	0	1	0	0	0	0	0	0	3	5	1	0	1	0	0	0	0	1	1	0	0	2	0	0	0	1	0	0	0	3	0	0	0	Transposase and inactivated derivatives
COG3329	R	0	0	0	0	0	0	2	0	0	0	0	0	0	0	0	0	0	0	2	2	0	0	0	0	0	0	0	0	0	0	0	0	0	0	0	0	2	0	Predicted permease
COG3333	S	1	2	2	2	4	2	1	2	2	2	2	2	2	2	2	2	2	2	1	3	1	2	3	2	2	2	2	2	3	2	2	2	2	2	2	2	2	2	Uncharacterized protein conserved in bacteria
COG3334	S	1	1	1	1	1	1	1	1	1	1	1	1	1	2	2	1	1	1	1	1	1	1	1	1	1	1	1	1	1	1	1	1	1	1	1	1	1	1	Uncharacterized conserved protein
COG3335	L	3	0	0	0	0	0	0	0	0	0	0	0	0	2	1	0	0	2	0	0	0	0	3	2	1	0	2	2	1	3	0	0	0	0	1	1	1	11	Transposase and inactivated derivatives
COG3336	S	0	0	0	0	1	0	1	0	0	1	0	0	0	1	1	0	0	0	1	1	0	0	1	1	1	0	1	0	0	0	0	0	1	1	0	1	0	1	Predicted membrane protein
COG3338	P	1	1	1	1	1	1	1	1	1	1	1	1	1	1	1	1	1	1	1	1	2	1	1	2	1	1	1	1	1	1	1	1	1	1	1	1	2	1	Carbonic anhydrase
COG3339	S	1	1	1	1	1	1	1	1	1	1	1	1	1	1	1	1	1	1	1	1	1	1	1	1	1	1	1	1	1	1	1	1	1	1	1	1	1	1	Uncharacterized conserved protein
COG3344	L	0	0	0	0	0	2	1	0	0	0	0	0	0	0	0	0	0	0	0	0	0	0	0	2	0	0	0	0	0	0	0	0	0	0	0	0	0	0	Retron-type reverse transcriptase
COG3346	S	1	1	1	1	2	1	1	1	1	1	1	1	1	1	1	2	1	1	1	2	1	2	1	1	1	1	1	1	1	1	1	1	1	1	1	1	1	1	Uncharacterized conserved protein
COG3347	S	0	0	1	0	0	0	0	0	0	0	0	0	0	0	0	0	0	0	0	0	0	0	0	0	0	0	0	0	0	0	0	0	0	0	0	0	0	0	Uncharacterized conserved protein
COG3349	S	0	0	0	0	0	0	0	0	0	0	0	0	0	4	0	0	0	1	0	0	0	0	0	1	0	2	0	0	0	0	0	0	1	0	0	0	0	0	Uncharacterized conserved protein
COG3350	S	4	2	2	2	3	2	2	2	2	2	2	4	2	2	4	3	5	2	2	2	2	2	2	2	2	5	2	2	2	2	2	2	2	2	2	2	2	2	Uncharacterized conserved protein
COG3352	N	0	0	0	0	0	0	0	0	0	0	0	1	0	1	1	0	0	0	0	0	0	0	0	0	0	0	0	0	0	0	0	0	0	0	0	0	1	0	Putative archaeal flagellar protein C
COG3353	N	0	0	0	0	0	0	0	0	0	0	0	0	0	1	0	0	0	0	0	0	0	0	0	0	0	0	0	0	0	0	0	0	0	0	0	0	0	0	Putative archaeal flagellar protein F
COG3364	R	0	0	0	0	0	0	0	0	0	0	0	1	0	0	0	0	0	0	0	0	0	0	0	0	0	0	0	1	1	0	0	0	0	0	0	0	0	0	Zn-ribbon containing protein
COG3369	S	0	0	0	0	0	0	0	0	0	0	0	0	0	0	0	0	0	1	0	0	0	0	0	0	0	0	0	0	0	0	0	0	0	0	0	0	0	0	Uncharacterized conserved protein
COG3376	P	0	1	1	1	1	1	1	1	1	1	1	1	1	0	0	1	1	1	1	1	1	1	1	1	1	1	1	1	1	1	1	1	1	1	1	1	1	1	High-affinity nickel permease
COG3378	R	0	0	0	0	0	0	0	0	0	0	1	2	0	0	0	0	0	0	0	0	0	0	1	1	0	1	1	0	0	0	0	0	0	0	0	0	0	0	Predicted ATPase
COG3380	R	0	0	0	0	0	0	0	0	0	0	0	0	0	0	0	0	0	0	3	0	0	0	0	0	0	0	0	0	0	0	0	0	0	0	0	0	0	0	Predicted NAD/FAD-dependent oxidoreductase
COG3381	R	0	0	0	0	0	0	0	0	0	0	0	2	0	0	4	0	0	0	0	0	1	0	0	0	0	0	0	0	0	0	0	0	0	0	0	0	1	0	Uncharacterized component of anaerobic dehydrogenases
COG3382	S	0	0	0	0	1	0	0	0	0	0	0	0	0	0	0	0	0	0	0	0	0	0	0	0	0	0	0	0	0	0	0	0	0	0	0	0	0	0	Uncharacterized conserved protein
COG3383	R	0	2	3	2	2	2	2	2	3	2	3	2	2	2	3	2	4	2	2	2	2	2	3	2	2	3	2	2	3	2	2	2	2	2	2	2	2	2	Uncharacterized anaerobic dehydrogenase
COG3384	S	0	2	2	2	1	2	1	2	2	2	2	0	2	0	0	0	2	2	1	1	2	2	2	2	2	2	2	2	2	2	2	2	2	2	2	2	2	2	Uncharacterized conserved protein
COG3385	L	0	0	0	0	0	0	0	0	0	0	0	0	0	0	0	0	0	0	0	0	0	0	0	0	0	0	0	1	1	1	0	0	0	0	0	0	0	0	FOG: Transposase and inactivated derivatives
COG3386	G	0	4	4	4	5	4	4	4	4	4	4	2	4	4	5	1	4	4	5	5	8	4	4	7	4	4	4	7	7	4	4	4	4	4	4	7	8	7	Gluconolactonase
COG3387	G	1	1	1	1	1	1	1	1	1	1	1	1	1	1	1	1	1	1	1	1	1	1	1	1	1	1	1	1	1	1	1	1	1	1	1	1	1	1	Glucoamylase and related glycosyl hydrolases
COG3391	S	0	1	1	2	0	1	0	2	1	1	1	3	0	2	0	0	1	2	0	0	0	1	2	1	1	1	2	5	4	2	2	2	2	2	1	2	0	9	Uncharacterized conserved protein
COG3392	L	0	0	0	0	0	0	0	0	0	0	0	0	0	0	0	0	0	0	0	0	0	0	0	0	0	0	0	0	0	0	0	0	0	0	0	0	0	0	Adenine-specific DNA methylase
COG3394	S	1	1	1	2	1	1	1	1	1	1	1	1	1	1	1	1	1	1	1	1	2	1	1	1	2	1	1	1	1	1	1	1	1	1	1	1	1	1	Uncharacterized protein conserved in bacteria
COG3395	S	0	0	0	0	0	0	0	0	0	0	0	2	0	0	4	1	0	0	0	0	0	0	0	0	0	0	0	0	0	0	0	0	0	0	0	0	0	0	Uncharacterized protein conserved in bacteria
COG3396	S	0	2	2	2	2	2	2	2	2	2	2	4	2	2	2	2	2	2	2	2	2	2	2	2	3	2	2	2	2	2	2	2	3	2	2	2	2	2	Uncharacterized conserved protein
COG3399	S	0	0	0	0	0	0	0	0	0	0	0	0	0	0	0	0	0	0	0	0	0	0	0	0	0	1	0	0	0	0	0	0	0	0	0	0	0	0	Uncharacterized protein conserved in bacteria
COG3402	S	0	0	0	0	0	0	1	0	0	0	0	0	0	0	0	0	0	0	1	0	0	0	1	1	1	0	0	0	0	0	0	0	1	1	0	0	0	1	Uncharacterized conserved protein
COG3403	S	0	0	0	0	1	0	0	0	0	0	0	0	0	0	0	0	0	0	0	1	0	0	0	0	0	0	0	0	0	0	0	0	0	0	0	0	0	0	Uncharacterized conserved protein
COG3408	G	1	0	0	0	1	0	0	0	0	0	0	0	2	1	1	1	0	0	0	1	0	0	0	0	0	0	0	0	0	0	0	0	0	0	0	0	0	0	Glycogen debranching enzyme
COG3409	M	1	0	0	1	0	0	0	1	1	0	0	2	0	1	1	1	2	1	0	0	1	2	1	0	1	2	0	0	1	1	2	2	0	1	0	0	0	0	Putative peptidoglycan-binding domain-containing protein
COG3415	L	4	0	0	0	0	0	1	1	0	0	0	0	1	2	4	0	0	1	0	0	0	1	3	1	1	1	2	1	1	4	0	0	0	0	1	2	1	11	Transposase and inactivated derivatives
[truncated: 879 more rows]

## Sheet: TABLE S4b
TABLE S4b. A COG analysis of 10 Rhodopseudomonas strains
COG	COG category	DSM127	CGA009	BisA53	BisB18	BisB5	DX-1	HaA2	PS3	TIE-1	YSC3	Description
COG0001	H	1	1	0	1	1	0	0	1	1	0	Glutamate-1-semialdehyde aminotransferase
COG0002	E	1	1	1	1	1	1	1	1	1	1	Acetylglutamate semialdehyde dehydrogenase
COG0004	P	1	2	2	2	1	1	1	2	2	2	Ammonia permease
COG0005	F	1	1	1	1	1	1	1	1	1	1	Purine nucleoside phosphorylase
COG0006	E	2	2	2	2	3	2	3	2	2	2	Xaa-Pro aminopeptidase
COG0007	H	2	2	2	2	2	2	2	2	2	2	Uroporphyrinogen-III methylase
COG0008	J	3	3	3	3	3	3	3	3	3	3	Glutamyl- and glutaminyl-tRNA synthetases
COG0009	J	1	1	1	1	1	1	1	1	1	1	Putative translation factor (SUA5)
COG0010	E	1	1	1	1	1	1	1	1	1	1	Arginase/agmatinase/formimionoglutamate hydrolase, arginase family
COG0011	S	0	0	0	0	0	0	0	0	0	0	Uncharacterized conserved protein
COG0012	J	1	1	1	1	1	1	1	1	1	1	Predicted GTPase, probable translation factor
COG0013	J	1	1	1	1	1	1	1	1	1	1	Alanyl-tRNA synthetase
COG0014	E	1	1	1	1	1	1	1	1	1	1	Gamma-glutamyl phosphate reductase
COG0015	F	1	1	1	2	1	1	1	1	1	1	Adenylosuccinate lyase
COG0016	J	1	1	1	1	1	1	1	1	1	1	Phenylalanyl-tRNA synthetase alpha subunit
COG0018	J	1	1	2	1	1	1	1	1	1	1	Arginyl-tRNA synthetase
COG0019	E	2	2	2	2	2	2	3	2	2	2	Diaminopimelate decarboxylase
COG0020	I	1	1	1	1	2	1	2	1	1	1	Undecaprenyl pyrophosphate synthase
COG0021	G	1	2	2	2	2	2	2	2	2	2	Transketolase
COG0022	C	1	2	1	1	1	2	2	2	2	2	Pyruvate/2-oxoglutarate dehydrogenase complex, dehydrogenase (E1) component, eukaryotic type, beta subunit
COG0024	J	1	1	1	1	1	1	1	1	1	1	Methionine aminopeptidase
COG0025	P	0	1	1	2	1	0	1	1	2	1	NhaP-type Na+/H+ and K+/H+ antiporters
COG0026	F	1	1	1	1	1	1	1	1	1	1	Phosphoribosylaminoimidazole carboxylase (NCAIR synthetase)
COG0028	EH	4	10	9	6	6	8	8	10	10	11	Thiamine pyrophosphate-requiring enzymes [acetolactate synthase, pyruvate dehydrogenase (cytochrome), glyoxylate carboligase, phosphonopyruvate decarboxylase]
COG0029	H	1	1	1	1	1	1	1	1	1	1	Aspartate oxidase
COG0030	J	1	1	1	1	2	1	1	1	1	1	Dimethyladenosine transferase (rRNA methylation)
COG0031	E	3	3	3	5	3	3	3	3	3	3	Cysteine synthase
COG0033	G	1	1	1	1	1	1	1	1	1	1	Phosphoglucomutase
COG0034	F	1	1	1	1	1	1	1	1	1	1	Glutamine phosphoribosylpyrophosphate amidotransferase
COG0036	G	1	1	2	1	1	1	1	1	1	1	Pentose-5-phosphate-3-epimerase
COG0037	D	1	1	1	2	1	1	1	1	1	1	Predicted ATPase of the PP-loop superfamily implicated in cell cycle control
COG0038	P	0	2	0	0	0	2	1	2	2	2	Chloride channel protein EriC
COG0039	C	1	1	1	2	1	1	1	1	1	1	Malate/lactate dehydrogenases
COG0040	E	1	1	1	1	1	1	1	1	1	1	ATP phosphoribosyltransferase
COG0041	F	1	1	1	1	1	1	1	1	1	1	Phosphoribosylcarboxyaminoimidazole (NCAIR) mutase
COG0042	J	2	2	2	2	2	2	2	2	2	2	tRNA-dihydrouridine synthase
COG0043	H	1	1	1	2	1	1	1	1	1	1	3-polyprenyl-4-hydroxybenzoate decarboxylase and related decarboxylases
COG0044	F	2	2	2	2	2	2	2	2	2	2	Dihydroorotase and related cyclic amidohydrolases
COG0045	C	1	1	2	1	1	1	1	1	1	1	Succinyl-CoA synthetase, beta subunit
COG0046	F	1	1	1	1	1	1	1	1	1	1	Phosphoribosylformylglycinamidine (FGAM) synthase, synthetase domain
COG0047	F	1	1	1	1	1	1	1	1	1	1	Phosphoribosylformylglycinamidine (FGAM) synthase, glutamine amidotransferase domain
COG0048	J	1	1	1	1	1	1	1	1	1	1	Ribosomal protein S12
COG0049	J	1	1	1	1	1	1	1	1	1	1	Ribosomal protein S7
COG0050	J	2	2	2	1	2	2	2	2	2	2	GTPases - translation elongation factors
COG0051	J	1	1	1	1	1	1	1	1	1	1	Ribosomal protein S10
COG0052	J	1	1	1	1	1	1	1	1	1	1	Ribosomal protein S2
COG0053	P	3	3	3	3	3	3	3	3	4	3	Predicted Co/Zn/Cd cation transporters
COG0054	H	2	2	2	2	4	2	2	2	2	2	Riboflavin synthase beta-chain
COG0055	C	1	1	1	1	1	1	1	1	2	1	F0F1-type ATP synthase, beta subunit
COG0056	C	1	1	1	1	1	1	1	1	2	1	F0F1-type ATP synthase, alpha subunit
COG0057	G	1	1	1	1	1	1	2	1	1	1	Glyceraldehyde-3-phosphate dehydrogenase/erythrose-4-phosphate dehydrogenase
COG0058	G	1	1	1	1	1	1	1	1	1	1	Glucan phosphorylase
COG0059	EH	1	1	1	2	1	1	1	1	1	1	Ketol-acid reductoisomerase
COG0060	J	1	1	1	1	1	1	1	1	1	1	Isoleucyl-tRNA synthetase
COG0061	G	1	1	1	1	1	1	1	1	1	1	Predicted sugar kinase
COG0062	S	1	1	1	1	1	1	1	1	1	1	Uncharacterized conserved protein
COG0063	G	1	1	1	1	1	1	1	1	1	1	Predicted sugar kinase
COG0064	J	1	1	1	1	1	1	1	1	1	1	Asp-tRNAAsn/Glu-tRNAGln amidotransferase B subunit (PET112 homolog)
COG0065	E	1	1	1	1	1	1	1	1	1	1	3-isopropylmalate dehydratase large subunit
COG0066	E	1	1	1	1	1	1	1	1	1	1	3-isopropylmalate dehydratase small subunit
COG0067	E	1	1	1	1	1	1	3	1	1	1	Glutamate synthase domain 1
COG0068	O	1	1	1	1	1	1	0	1	1	1	Hydrogenase maturation factor
COG0069	E	1	3	3	3	2	3	4	3	3	3	Glutamate synthase domain 2
COG0070	E	1	1	1	1	1	1	2	1	1	1	Glutamate synthase domain 3
COG0071	O	3	3	3	3	2	3	3	3	3	3	Molecular chaperone (small heat shock protein)
COG0072	J	1	2	1	1	1	1	1	2	2	2	Phenylalanyl-tRNA synthetase beta subunit
COG0073	R	0	0	0	0	0	0	0	0	0	0	EMAP domain
COG0074	C	1	1	2	1	1	1	1	1	1	1	Succinyl-CoA synthetase, alpha subunit
COG0075	E	0	1	1	2	1	1	1	1	1	1	Serine-pyruvate aminotransferase/archaeal aspartate aminotransferase
COG0076	E	1	1	1	1	1	1	1	1	1	1	Glutamate decarboxylase and related PLP-dependent proteins
COG0077	E	1	1	1	1	1	1	1	1	1	1	Prephenate dehydratase
COG0078	E	1	1	1	1	1	1	1	1	1	1	Ornithine carbamoyltransferase
COG0079	E	2	2	2	2	2	2	3	2	2	2	Histidinol-phosphate/aromatic aminotransferase and cobyric acid decarboxylase
COG0080	J	1	1	1	1	1	1	1	1	1	1	Ribosomal protein L11
COG0081	J	1	1	1	1	1	1	1	1	1	1	Ribosomal protein L1
COG0082	E	1	1	1	1	1	1	1	1	1	1	Chorismate synthase
COG0084	L	1	1	1	1	1	1	1	1	1	1	Mg-dependent DNase
COG0085	K	1	1	1	1	1	1	1	1	1	1	DNA-directed RNA polymerase, beta subunit/140 kD subunit
COG0086	K	3	3	3	3	3	3	3	3	3	3	DNA-directed RNA polymerase, beta' subunit/160 kD subunit
COG0087	J	1	1	1	1	1	1	1	1	1	1	Ribosomal protein L3
COG0088	J	1	1	1	1	1	1	1	1	1	1	Ribosomal protein L4
COG0089	J	1	1	1	1	1	1	1	1	1	1	Ribosomal protein L23
COG0090	J	1	1	1	1	1	1	1	1	1	1	Ribosomal protein L2
COG0091	J	1	1	1	1	1	1	1	1	1	1	Ribosomal protein L22
COG0092	J	1	1	1	1	1	1	1	1	1	1	Ribosomal protein S3
COG0093	J	1	1	1	1	1	1	1	1	2	1	Ribosomal protein L14
COG0094	J	1	1	1	1	1	1	1	1	1	1	Ribosomal protein L5
COG0096	J	1	1	1	1	1	1	1	1	1	1	Ribosomal protein S8
COG0097	J	1	1	1	1	1	1	1	1	1	1	Ribosomal protein L6P/L9E
COG0098	J	1	1	1	1	1	1	1	1	1	1	Ribosomal protein S5
COG0099	J	1	1	1	1	1	1	1	1	1	1	Ribosomal protein S13
COG0100	J	1	1	1	1	1	1	1	1	1	1	Ribosomal protein S11
COG0101	J	1	2	1	1	1	1	1	1	2	2	Pseudouridylate synthase
COG0102	J	1	1	1	1	1	1	1	1	1	1	Ribosomal protein L13
COG0103	J	1	1	1	1	1	1	1	1	1	1	Ribosomal protein S9
COG0104	F	1	1	1	1	1	1	1	1	1	1	Adenylosuccinate synthase
COG0105	F	1	1	1	1	1	1	1	1	1	1	Nucleoside diphosphate kinase
COG0106	E	1	1	1	1	1	1	1	1	1	1	Phosphoribosylformimino-5-aminoimidazole carboxamide ribonucleotide (ProFAR) isomerase
COG0107	E	1	1	1	1	1	1	1	1	1	1	Imidazoleglycerol-phosphate synthase
COG0108	H	1	1	1	1	1	1	1	1	1	1	3,4-dihydroxy-2-butanone 4-phosphate synthase
COG0109	O	1	1	1	1	1	1	1	1	1	1	Polyprenyltransferase (cytochrome oxidase assembly factor)
COG0110	R	1	2	3	2	2	3	2	3	2	3	Acetyltransferase (isoleucine patch superfamily)
COG0111	HE	2	3	2	6	4	3	5	3	3	3	Phosphoglycerate dehydrogenase and related dehydrogenases
COG0112	E	2	2	2	2	2	2	1	1	2	1	Glycine/serine hydroxymethyltransferase
COG0113	H	1	1	2	2	1	1	1	1	1	1	Delta-aminolevulinic acid dehydratase
COG0114	C	1	2	1	1	1	1	1	2	2	2	Fumarase
COG0115	EH	2	3	2	3	4	2	3	3	3	3	Branched-chain amino acid aminotransferase/4-amino-4-deoxychorismate lyase
COG0117	H	1	1	1	1	1	1	1	1	1	1	Pyrimidine deaminase
COG0118	E	1	1	1	1	1	1	1	1	1	1	Glutamine amidotransferase
COG0119	E	4	5	4	4	4	4	4	5	5	5	Isopropylmalate/homocitrate/citramalate synthases
COG0120	G	1	1	1	1	1	1	1	1	1	1	Ribose 5-phosphate isomerase
COG0121	R	0	0	0	0	0	1	0	1	0	1	Predicted glutamine amidotransferase
COG0122	L	1	1	1	1	1	1	1	1	1	1	3-methyladenine DNA glycosylase/8-oxoguanine DNA glycosylase
COG0123	BQ	1	1	1	1	2	1	2	1	1	1	Deacetylases, including yeast histone deacetylase and acetoin utilization protein
COG0124	J	1	1	1	1	1	1	1	1	1	1	Histidyl-tRNA synthetase
COG0125	F	2	1	1	1	1	1	1	1	1	1	Thymidylate kinase
COG0126	G	1	1	1	1	1	1	1	1	1	1	3-phosphoglycerate kinase
COG0127	F	1	1	1	2	1	1	1	1	1	1	Xanthosine triphosphate pyrophosphatase
COG0128	E	1	1	1	1	1	1	1	1	1	1	5-enolpyruvylshikimate-3-phosphate synthase
COG0129	EG	1	4	3	5	4	3	3	3	4	4	Dihydroxyacid dehydratase/phosphogluconate dehydratase
COG0130	J	1	1	1	1	1	1	1	1	1	1	Pseudouridine synthase
COG0131	E	1	1	1	1	1	1	1	1	1	1	Imidazoleglycerol-phosphate dehydratase
COG0132	H	1	1	2	4	1	1	1	1	1	1	Dethiobiotin synthetase
COG0133	E	1	1	1	1	1	1	1	1	1	1	Tryptophan synthase beta chain
COG0134	E	1	1	1	1	1	1	1	1	1	1	Indole-3-glycerol phosphate synthase
COG0135	E	1	1	1	1	1	1	1	1	1	1	Phosphoribosylanthranilate isomerase
COG0136	E	1	1	1	1	1	1	1	1	1	1	Aspartate-semialdehyde dehydrogenase
COG0137	E	1	1	1	1	1	1	1	1	1	1	Argininosuccinate synthase
COG0138	F	1	1	1	1	1	1	1	1	1	1	AICAR transformylase/IMP cyclohydrolase PurH (only IMP cyclohydrolase domain in Aful)
COG0139	E	1	1	1	1	1	1	1	1	1	1	Phosphoribosyl-AMP cyclohydrolase
COG0140	E	2	2	2	2	2	2	2	2	2	2	Phosphoribosyl-ATP pyrophosphohydrolase
COG0141	E	1	1	1	1	1	1	1	1	1	1	Histidinol dehydrogenase
COG0142	H	3	3	3	3	3	3	3	3	3	3	Geranylgeranyl pyrophosphate synthase
COG0143	J	1	1	1	1	1	1	1	1	1	1	Methionyl-tRNA synthetase
COG0144	J	2	2	2	2	2	2	2	2	2	2	tRNA and rRNA cytosine-C5-methylases
COG0145	EQ	0	0	1	1	1	0	1	0	0	0	N-methylhydantoinase A/acetone carboxylase, beta subunit
COG0146	EQ	0	0	1	1	1	0	1	0	0	0	N-methylhydantoinase B/acetone carboxylase, alpha subunit
COG0147	EH	1	1	1	1	2	1	1	1	1	1	Anthranilate/para-aminobenzoate synthases component I
COG0148	G	1	1	1	1	1	1	1	1	1	1	Enolase
COG0149	G	1	1	1	1	1	1	1	1	1	1	Triosephosphate isomerase
COG0150	F	1	1	1	1	1	1	1	1	1	1	Phosphoribosylaminoimidazole (AIR) synthetase
COG0151	F	1	1	1	1	1	1	1	1	1	1	Phosphoribosylamine-glycine ligase
COG0152	F	2	2	2	2	2	2	2	2	2	2	Phosphoribosylaminoimidazolesuccinocarboxamide (SAICAR) synthase
COG0154	J	4	14	4	6	10	12	15	15	13	15	Asp-tRNAAsn/Glu-tRNAGln amidotransferase A subunit and related amidases
COG0155	P	1	2	2	1	1	2	2	2	2	2	Sulfite reductase, beta subunit (hemoprotein)
COG0156	H	2	3	3	3	4	3	3	3	3	4	7-keto-8-aminopelargonate synthetase and related enzymes
COG0157	H	2	2	2	2	2	2	2	2	2	2	Nicotinate-nucleotide pyrophosphorylase
COG0158	G	1	1	1	1	1	1	1	1	1	1	Fructose-1,6-bisphosphatase
COG0159	E	1	1	1	1	1	1	1	1	1	1	Tryptophan synthase alpha chain
COG0160	E	0	1	0	1	0	1	1	1	1	1	4-aminobutyrate aminotransferase and related aminotransferases
COG0161	H	2	2	2	5	2	2	3	2	2	2	Adenosylmethionine-8-amino-7-oxononanoate aminotransferase
COG0162	J	1	1	1	1	1	1	1	1	1	1	Tyrosyl-tRNA synthetase
COG0163	H	1	1	1	2	1	1	1	1	1	1	3-polyprenyl-4-hydroxybenzoate decarboxylase
COG0164	L	1	1	1	1	1	1	1	1	1	1	Ribonuclease HII
COG0165	E	1	1	1	1	1	1	1	1	1	1	Argininosuccinate lyase
COG0166	G	2	2	2	2	2	2	2	2	2	2	Glucose-6-phosphate isomerase
COG0167	F	1	1	1	1	1	1	2	1	1	1	Dihydroorotate dehydrogenase
COG0168	P	0	0	0	0	0	1	0	0	0	0	Trk-type K+ transport systems, membrane components
COG0169	E	1	1	1	1	1	1	1	1	1	1	Shikimate 5-dehydrogenase
COG0171	H	1	1	2	1	1	1	1	2	2	2	NAD synthase
COG0172	J	1	2	1	1	2	1	2	2	2	2	Seryl-tRNA synthetase
COG0173	J	1	1	1	1	1	1	1	1	1	1	Aspartyl-tRNA synthetase
COG0174	E	1	4	1	2	2	3	4	3	3	4	Glutamine synthetase
COG0175	EH	2	2	3	3	2	2	2	2	2	2	3'-phosphoadenosine 5'-phosphosulfate sulfotransferase (PAPS reductase)/FAD synthetase and related enzymes
COG0176	G	1	1	2	1	1	1	1	1	1	1	Transaldolase
COG0177	L	1	1	1	1	1	1	1	1	1	1	Predicted EndoIII-related endonuclease
COG0178	L	1	1	1	1	1	1	1	1	1	1	Excinuclease ATPase subunit
COG0179	Q	2	6	4	4	5	5	5	5	6	5	2-keto-4-pentenoate hydratase/2-oxohepta-3-ene-1,7-dioic acid hydratase (catechol pathway)
COG0180	J	1	1	1	1	1	1	1	1	1	1	Tryptophanyl-tRNA synthetase
COG0181	H	1	1	1	1	1	1	1	1	1	1	Porphobilinogen deaminase
COG0182	J	1	1	1	1	1	1	1	1	1	1	Predicted translation initiation factor 2B subunit, eIF-2B alpha/beta/delta family
COG0183	I	7	13	10	13	15	13	12	13	13	14	Acetyl-CoA acetyltransferase
COG0184	J	1	1	1	1	1	1	1	1	1	1	Ribosomal protein S15P/S13E
COG0185	J	1	1	1	1	1	1	1	1	1	1	Ribosomal protein S19
COG0186	J	1	1	1	1	1	1	1	1	1	1	Ribosomal protein S17
COG0187	L	2	2	3	2	2	2	2	2	2	2	Type IIA topoisomerase (DNA gyrase/topo II, topoisomerase IV), B subunit
COG0188	L	2	2	2	2	2	2	2	2	2	2	Type IIA topoisomerase (DNA gyrase/topo II, topoisomerase IV), A subunit
COG0189	HJ	1	3	2	3	1	4	1	3	3	3	Glutathione synthase/Ribosomal protein S6 modification enzyme (glutaminyl transferase)
COG0190	H	1	1	1	1	1	1	1	1	1	1	5,10-methylene-tetrahydrofolate dehydrogenase/Methenyl tetrahydrofolate cyclohydrolase
COG0191	G	1	1	1	1	1	1	1	1	1	1	Fructose/tagatose bisphosphate aldolase
COG0192	H	1	1	1	2	1	1	1	1	1	1	S-adenosylmethionine synthetase
COG0193	J	1	1	1	1	1	1	1	1	1	1	Peptidyl-tRNA hydrolase
COG0194	F	1	1	1	1	1	1	1	1	1	1	Guanylate kinase
COG0195	K	1	1	1	1	1	1	1	1	1	1	Transcription elongation factor
COG0196	H	1	1	1	1	1	1	1	1	1	1	FAD synthase
COG0197	J	1	1	1	1	1	1	1	1	1	1	Ribosomal protein L16/L10E
COG0198	J	1	1	1	1	1	1	1	1	1	1	Ribosomal protein L24
COG0199	J	1	1	1	1	1	1	1	1	1	1	Ribosomal protein S14
COG0200	J	1	1	1	1	1	1	1	1	1	1	Ribosomal protein L15
COG0201	U	1	1	1	1	1	1	1	1	1	1	Preprotein translocase subunit SecY
COG0202	K	1	1	1	1	1	1	1	1	1	1	DNA-directed RNA polymerase, alpha subunit/40 kD subunit
COG0203	J	1	1	1	1	1	1	1	1	1	1	Ribosomal protein L17
COG0204	I	2	2	2	2	2	2	2	2	2	2	1-acyl-sn-glycerol-3-phosphate acyltransferase
COG0206	D	1	1	1	1	1	1	2	1	1	1	Cell division GTPase
COG0207	F	1	1	3	1	1	1	1	1	1	1	Thymidylate synthase
COG0208	F	1	0	1	1	0	0	0	0	1	1	Ribonucleotide reductase, beta subunit
COG0209	F	3	1	1	3	1	1	1	1	3	3	Ribonucleotide reductase, alpha subunit
COG0210	L	1	2	2	4	2	3	2	2	2	2	Superfamily I DNA and RNA helicases
COG0211	J	1	1	1	1	1	1	1	1	1	1	Ribosomal protein L27
COG0212	H	1	1	1	1	1	1	1	1	1	1	5-formyltetrahydrofolate cyclo-ligase
COG0213	F	1	1	1	1	1	1	0	1	1	1	Thymidine phosphorylase
COG0215	J	1	1	2	1	1	1	1	1	1	1	Cysteinyl-tRNA synthetase
COG0216	J	1	1	1	1	1	1	1	1	1	1	Protein chain release factor A
COG0217	S	1	1	1	1	1	1	1	1	1	1	Uncharacterized conserved protein
COG0218	R	1	1	1	1	1	1	1	1	1	1	Predicted GTPase
COG0219	J	1	1	1	1	1	1	1	1	1	1	Predicted rRNA methylase (SpoU class)
COG0220	R	1	1	1	1	1	1	1	1	1	1	Predicted S-adenosylmethionine-dependent methyltransferase
COG0221	C	1	1	1	1	1	1	1	1	1	1	Inorganic pyrophosphatase
COG0222	J	1	1	1	1	1	1	1	1	1	1	Ribosomal protein L7/L12
COG0223	J	1	1	1	2	2	1	2	1	1	1	Methionyl-tRNA formyltransferase
COG0224	C	1	1	1	1	1	1	1	1	2	1	F0F1-type ATP synthase, gamma subunit
COG0225	O	2	2	2	2	2	2	2	2	2	2	Peptide methionine sulfoxide reductase
COG0226	P	1	2	4	4	1	1	2	2	3	2	ABC-type phosphate transport system, periplasmic component
COG0227	J	1	1	1	1	1	1	1	1	1	1	Ribosomal protein L28
COG0228	J	1	1	1	1	1	1	1	1	1	1	Ribosomal protein S16
COG0229	O	2	2	2	3	2	2	2	2	2	2	Conserved domain frequently associated with peptide methionine sulfoxide reductase
COG0230	J	0	0	0	0	0	1	0	1	1	1	Ribosomal protein L34
COG0231	J	1	1	1	1	1	1	1	1	1	1	Translation elongation factor P (EF-P)/translation initiation factor 5A (eIF-5A)
COG0232	F	1	1	1	1	1	1	1	1	1	1	dGTP triphosphohydrolase
COG0233	J	1	1	1	1	1	1	1	1	1	1	Ribosome recycling factor
COG0234	O	2	2	2	2	2	2	2	2	2	2	Co-chaperonin GroES (HSP10)
COG0235	G	0	2	0	0	2	1	3	2	2	2	Ribulose-5-phosphate 4-epimerase and related epimerases and aldolases
COG0236	IQ	2	5	3	13	4	4	6	4	5	5	Acyl carrier protein
COG0237	H	1	1	1	1	1	1	1	1	1	1	Dephospho-CoA kinase
COG0238	J	1	1	1	1	1	1	1	1	1	1	Ribosomal protein S18
COG0239	D	2	1	2	2	1	3	4	3	3	5	Integral membrane protein possibly involved in chromosome condensation
COG0240	C	1	1	1	1	1	1	1	1	1	1	Glycerol-3-phosphate dehydrogenase
COG0241	E	1	1	2	1	1	1	1	1	1	1	Histidinol phosphatase and related phosphatases
COG0242	J	1	1	1	1	1	1	1	1	1	1	N-formylmethionyl-tRNA deformylase
COG0243	C	0	4	3	10	4	2	8	5	5	5	Anaerobic dehydrogenases, typically selenocysteine-containing
COG0244	J	1	1	1	1	1	1	1	1	1	1	Ribosomal protein L10
COG0245	I	1	1	1	1	1	1	1	1	1	1	2C-methyl-D-erythritol 2,4-cyclodiphosphate synthase
COG0247	C	1	1	1	2	1	2	1	1	1	1	Fe-S oxidoreductase
COG0248	FP	2	2	2	2	2	2	2	2	2	2	Exopolyphosphatase
COG0249	L	1	1	1	1	1	1	1	1	1	1	Mismatch repair ATPase (MutS family)
COG0250	K	1	1	1	1	1	1	1	2	1	1	Transcription antiterminator
COG0251	J	2	6	3	2	4	5	3	4	6	4	Putative translation initiation inhibitor, yjgF family
COG0253	E	1	1	1	1	1	1	1	1	1	1	Diaminopimelate epimerase
COG0254	J	1	1	1	1	1	1	1	1	1	1	Ribosomal protein L31
COG0255	J	1	1	1	1	1	1	1	1	1	1	Ribosomal protein L29
COG0256	J	1	1	1	1	1	1	1	1	1	1	Ribosomal protein L18
COG0257	J	1	1	1	1	1	1	1	1	1	1	Ribosomal protein L36
COG0258	L	1	1	1	1	1	3	1	1	1	1	5'-3' exonuclease (including N-terminal domain of PolI)
COG0259	H	1	1	1	1	1	1	1	1	1	1	Pyridoxamine-phosphate oxidase
COG0260	E	2	2	2	2	2	2	2	2	2	2	Leucyl aminopeptidase
COG0261	J	1	1	1	1	1	1	1	1	1	1	Ribosomal protein L21
COG0262	H	2	2	2	2	2	3	2	2	2	2	Dihydrofolate reductase
COG0263	E	1	1	1	1	1	1	1	1	1	1	Glutamate 5-kinase
COG0264	J	1	1	1	1	1	1	1	1	1	1	Translation elongation factor Ts
COG0265	O	8	12	8	8	9	10	10	11	12	11	Trypsin-like serine proteases, typically periplasmic, contain C-terminal PDZ domain
COG0266	L	1	1	1	1	1	1	1	1	1	1	Formamidopyrimidine-DNA glycosylase
COG0267	J	1	1	1	1	1	1	1	1	1	1	Ribosomal protein L33
COG0268	J	1	1	1	1	1	1	1	1	1	1	Ribosomal protein S20
COG0269	G	0	0	0	0	0	0	0	0	0	0	3-hexulose-6-phosphate synthase and related proteins
COG0270	L	0	2	1	1	2	3	4	2	3	1	Site-specific DNA methylase
COG0271	T	2	2	2	2	2	2	2	2	2	2	Stress-induced morphogen (activity unknown)
COG0272	L	1	1	1	1	1	1	1	1	1	1	NAD-dependent DNA ligase (contains BRCT domain type II)
COG0275	M	1	1	1	1	1	1	1	1	1	1	Predicted S-adenosylmethionine-dependent methyltransferase involved in cell envelope biogenesis
COG0276	H	1	1	1	1	1	1	1	1	1	1	Protoheme ferro-lyase (ferrochelatase)
COG0277	C	5	6	5	8	7	9	5	6	6	6	FAD/FMN-containing dehydrogenases
COG0278	O	1	1	1	1	1	1	1	1	1	1	Glutaredoxin-related protein
COG0279	G	0	2	1	0	1	2	2	3	2	2	Phosphoheptose isomerase
COG0280	C	3	2	4	5	3	3	3	2	2	2	Phosphotransacetylase
COG0281	C	1	1	1	1	1	1	1	1	1	1	Malic enzyme
COG0282	C	1	1	2	7	1	1	1	1	1	1	Acetate kinase
COG0283	F	1	1	1	1	1	1	1	1	1	1	Cytidylate kinase
COG0284	F	1	1	1	1	1	1	1	1	1	1	Orotidine-5'-phosphate decarboxylase
COG0285	H	1	1	3	1	2	1	2	1	1	1	Folylpolyglutamate synthase
COG0286	V	1	0	0	1	0	1	1	1	1	0	Type I restriction-modification system methyltransferase subunit
COG0287	E	1	1	1	1	1	1	1	1	1	1	Prephenate dehydrogenase
COG0288	P	1	4	1	1	2	2	2	3	4	3	Carbonic anhydrase
COG0289	E	1	1	1	1	1	1	1	1	1	1	Dihydrodipicolinate reductase
COG0290	J	1	1	1	1	1	1	1	1	1	1	Translation initiation factor 3 (IF-3)
COG0291	J	1	1	1	1	1	1	1	1	1	1	Ribosomal protein L35
COG0292	J	1	1	1	1	1	1	1	1	1	1	Ribosomal protein L20
COG0293	J	1	1	1	1	1	1	1	1	1	1	23S rRNA methylase
COG0294	H	1	1	1	1	1	1	1	1	1	1	Dihydropteroate synthase and related enzymes
COG0295	F	1	1	1	1	1	1	1	1	1	1	Cytidine deaminase
COG0296	G	2	3	2	2	3	3	3	3	3	3	1,4-alpha-glucan branching enzyme
COG0297	G	1	1	1	1	1	1	1	1	1	1	Glycogen synthase
COG0298	O	2	2	2	3	2	3	0	2	2	2	Hydrogenase maturation factor
COG0299	F	1	1	1	1	1	1	1	1	1	1	Folate-dependent phosphoribosylglycinamide formyltransferase PurN
COG0300	R	1	1	2	4	1	2	1	4	1	3	Short-chain dehydrogenases of various substrate specificities
COG0301	H	0	0	0	0	0	0	0	0	0	0	Thiamine biosynthesis ATP pyrophosphatase
COG0302	H	1	1	2	1	1	1	1	1	1	1	GTP cyclohydrolase I
COG0303	H	1	3	1	1	3	1	3	3	3	3	Molybdopterin biosynthesis enzyme
COG0304	IQ	4	4	4	5	4	4	4	4	4	4	3-oxoacyl-(acyl-carrier-protein) synthase
COG0305	L	1	3	2	1	1	1	1	1	3	1	Replicative DNA helicase
COG0306	P	1	1	1	1	1	1	1	2	2	2	Phosphate/sulphate permeases
COG0307	H	1	1	1	1	1	1	1	1	1	1	Riboflavin synthase alpha chain
COG0309	O	1	1	1	2	1	1	0	1	1	1	Hydrogenase maturation factor
COG0310	P	0	0	3	2	0	0	0	0	1	0	ABC-type Co2+ transport system, permease component
COG0312	R	2	2	2	2	2	2	2	2	2	2	Predicted Zn-dependent proteases and their inactivated homologs
COG0313	R	1	1	1	1	1	1	1	1	1	1	Predicted methyltransferases
COG0314	H	1	1	1	1	1	1	1	1	1	1	Molybdopterin converting factor, large subunit
COG0315	H	1	1	1	1	1	1	1	1	1	1	Molybdenum cofactor biosynthesis enzyme
COG0316	S	4	4	4	4	4	4	4	4	4	4	Uncharacterized conserved protein
COG0317	TK	2	2	2	1	1	1	2	2	2	2	Guanosine polyphosphate pyrophosphohydrolases/synthetases
COG0318	IQ	14	28	18	17	28	27	28	26	27	30	Acyl-CoA synthetases (AMP-forming)/AMP-acid ligases II
COG0319	R	1	1	1	1	1	1	1	1	1	1	Predicted metal-dependent hydrolase
COG0320	H	1	1	1	1	1	1	1	1	1	1	Lipoate synthase
COG0321	H	1	1	1	1	1	1	1	1	1	1	Lipoate-protein ligase B
COG0322	L	1	1	1	1	1	1	1	1	1	1	Nuclease subunit of the excinuclease complex
COG0323	L	2	2	2	2	3	2	2	3	2	3	DNA mismatch repair enzyme (predicted ATPase)
COG0324	J	1	1	1	1	1	1	1	1	1	1	tRNA delta(2)-isopentenylpyrophosphate transferase
COG0325	R	2	2	1	1	2	2	1	2	2	2	Predicted enzyme with a TIM-barrel fold
COG0326	O	1	1	1	1	1	1	1	1	1	1	Molecular chaperone, HSP90 family
COG0327	S	0	0	0	0	0	0	0	0	0	0	Uncharacterized conserved protein
COG0328	L	1	1	1	1	1	1	1	1	1	1	Ribonuclease HI
COG0329	EM	3	5	2	5	4	4	4	4	5	5	Dihydrodipicolinate synthase/N-acetylneuraminate lyase
COG0330	O	3	4	3	3	3	3	3	3	3	3	Membrane protease subunits, stomatin/prohibitin homologs
COG0331	I	1	1	1	2	1	1	1	1	1	1	(acyl-carrier-protein) S-malonyltransferase
COG0332	I	2	2	3	2	2	2	2	2	2	2	3-oxoacyl-[acyl-carrier-protein] synthase III
COG0333	J	1	1	1	1	1	1	1	1	1	1	Ribosomal protein L32
COG0334	E	1	0	0	0	0	0	0	0	0	0	Glutamate dehydrogenase/leucine dehydrogenase
COG0335	J	1	1	1	1	1	1	1	1	1	1	Ribosomal protein L19
COG0336	J	1	1	1	1	1	1	1	1	1	1	tRNA-(guanine-N1)-methyltransferase
COG0337	E	1	2	1	2	1	1	1	1	1	1	3-dehydroquinate synthetase
COG0338	L	0	0	0	0	0	0	0	1	0	0	Site-specific DNA methylase
COG0339	E	1	1	1	1	1	1	1	1	1	1	Zn-dependent oligopeptidases
COG0340	H	1	1	1	2	1	1	2	1	1	1	Biotin-(acetyl-CoA carboxylase) ligase
COG0341	U	1	1	1	1	1	1	1	1	1	1	Preprotein translocase subunit SecF
COG0342	U	1	1	1	1	1	1	2	1	1	1	Preprotein translocase subunit SecD
COG0343	J	1	1	1	1	1	1	1	1	1	1	Queuine/archaeosine tRNA-ribosyltransferase
COG0344	S	1	1	1	1	1	1	1	1	1	1	Predicted membrane protein
COG0345	E	1	1	1	1	1	1	1	1	1	1	Pyrroline-5-carboxylate reductase
COG0346	E	5	15	9	2	12	11	11	15	14	18	Lactoylglutathione lyase and related lyases
COG0347	E	2	3	3	3	3	3	4	3	3	3	Nitrogen regulatory protein PII
COG0348	C	2	2	3	2	2	2	3	3	2	3	Polyferredoxin
COG0349	J	2	2	2	2	2	2	2	2	2	2	Ribonuclease D
COG0350	L	3	3	3	3	3	3	3	3	3	3	Methylated DNA-protein cysteine methyltransferase
COG0351	H	1	1	1	1	1	1	1	1	1	1	Hydroxymethylpyrimidine/phosphomethylpyrimidine kinase
COG0352	H	2	2	2	2	2	2	2	2	2	2	Thiamine monophosphate synthase
COG0353	L	1	1	1	1	1	1	1	1	1	1	Recombinational DNA repair protein (RecF pathway)
COG0354	R	1	1	1	1	1	1	1	1	1	1	Predicted aminomethyltransferase related to GcvT
COG0355	C	1	1	1	1	1	1	1	1	2	1	F0F1-type ATP synthase, epsilon subunit (mitochondrial delta subunit)
COG0356	C	1	1	1	1	1	1	1	1	2	1	F0F1-type ATP synthase, subunit a
COG0357	M	1	1	1	1	1	1	1	1	1	1	Predicted S-adenosylmethionine-dependent methyltransferase involved in bacterial cell division
COG0358	L	1	2	1	1	2	1	1	1	2	1	DNA primase (bacterial type)
COG0359	J	1	1	1	1	1	1	1	1	1	1	Ribosomal protein L9
COG0360	J	1	1	1	1	1	1	1	1	1	1	Ribosomal protein S6
COG0361	J	1	1	1	1	1	1	1	1	1	1	Translation initiation factor 1 (IF-1)
COG0363	G	1	1	1	1	1	1	1	1	1	1	6-phosphogluconolactonase/Glucosamine-6-phosphate isomerase/deaminase
COG0364	G	1	1	1	1	1	1	1	1	1	1	Glucose-6-phosphate 1-dehydrogenase
COG0365	I	5	10	7	6	10	8	6	9	11	8	Acyl-coenzyme A synthetases/AMP-(fatty) acid ligases
COG0366	G	4	2	4	4	2	2	2	3	2	3	Glycosidases
COG0367	E	1	0	1	2	0	1	3	2	1	2	Asparagine synthase (glutamine-hydrolyzing)
COG0368	H	2	2	2	1	2	2	2	2	2	2	Cobalamin-5-phosphate synthase
COG0369	P	0	1	1	0	1	1	2	1	1	1	Sulfite reductase, alpha subunit (flavoprotein)
COG0370	P	2	2	2	0	2	2	2	2	2	2	Fe2+ transport system protein B
COG0372	C	2	2	1	2	1	1	1	1	2	2	Citrate synthase
COG0373	H	0	0	0	0	0	1	0	0	0	0	Glutamyl-tRNA reductase
COG0374	C	3	1	3	3	3	3	0	3	3	3	Ni,Fe-hydrogenase I large subunit
COG0375	R	2	1	1	3	1	2	1	1	1	1	Zn finger protein HypA/HybF (possibly regulating hydrogenase expression)
COG0376	P	1	1	1	1	1	1	1	1	1	1	Catalase (peroxidase I)
COG0377	C	2	2	2	2	2	2	2	2	2	2	NADH:ubiquinone oxidoreductase 20 kD subunit and related Fe-S oxidoreductases
COG0378	OK	1	3	2	4	2	2	1	2	2	2	Ni2+-binding GTPase involved in regulation of expression and maturation of urease and hydrogenase
COG0379	H	1	1	1	1	1	1	1	1	1	1	Quinolinate synthase
COG0380	G	1	1	2	2	1	2	2	1	2	1	Trehalose-6-phosphate synthase
COG0381	M	0	0	0	1	2	1	1	0	1	0	UDP-N-acetylglucosamine 2-epimerase
COG0382	H	2	2	2	3	2	2	2	2	2	2	4-hydroxybenzoate polyprenyltransferase and related prenyltransferases
COG0384	R	0	1	0	1	0	0	0	1	1	1	Predicted epimerase, PhzC/PhzF homolog
COG0385	R	0	0	2	0	0	0	0	0	0	0	Predicted Na+-dependent transporter
COG0386	O	1	1	2	1	1	1	1	1	1	1	Glutathione peroxidase
COG0387	P	1	0	1	1	0	0	0	0	0	0	Ca2+/H+ antiporter
COG0388	R	2	9	2	4	2	8	4	8	9	8	Predicted amidohydrolase
COG0389	L	2	2	2	2	3	2	2	2	2	2	Nucleotidyltransferase/DNA polymerase involved in DNA repair
COG0391	S	0	0	0	0	0	0	1	0	0	0	Uncharacterized conserved protein
COG0392	S	2	3	2	3	2	3	3	3	3	3	Predicted integral membrane protein
COG0393	S	0	1	0	0	0	0	0	0	0	0	Uncharacterized conserved protein
COG0394	T	1	2	2	2	2	2	2	1	2	2	Protein-tyrosine-phosphatase
COG0395	G	1	5	3	3	5	5	5	4	4	5	ABC-type sugar transport system, permease component
COG0396	O	1	1	1	1	1	1	1	1	1	1	ABC-type transport system involved in Fe-S cluster assembly, ATPase component
COG0397	S	1	1	1	1	1	1	1	1	1	1	Uncharacterized conserved protein
COG0398	S	0	0	1	0	0	0	0	0	0	0	Uncharacterized conserved protein
COG0399	M	1	2	3	1	1	2	2	3	2	2	Predicted pyridoxal phosphate-dependent enzyme apparently involved in regulation of cell wall biogenesis
COG0400	R	0	1	0	0	1	1	1	1	1	1	Predicted esterase
COG0401	S	0	0	1	0	1	0	1	0	0	0	Uncharacterized homolog of Blt101
COG0402	FR	0	0	0	0	0	0	1	0	0	0	Cytosine deaminase and related metal-dependent hydrolases
COG0403	E	0	0	0	0	0	0	0	0	0	0	Glycine cleavage system protein P (pyridoxal-binding), N-terminal domain
COG0404	E	1	1	1	1	1	1	2	1	1	1	Glycine cleavage system T protein (aminomethyltransferase)
COG0405	E	2	5	2	3	5	5	4	5	5	5	Gamma-glutamyltransferase
COG0406	G	2	3	3	4	3	3	1	3	3	3	Fructose-2,6-bisphosphatase
COG0407	H	1	1	1	1	1	1	1	1	1	1	Uroporphyrinogen-III decarboxylase
COG0408	H	1	1	1	1	1	1	1	1	1	1	Coproporphyrinogen III oxidase
COG0409	O	1	1	1	2	1	1	0	1	1	1	Hydrogenase maturation factor
COG0410	E	9	21	15	15	20	17	24	22	23	21	ABC-type branched-chain amino acid transport systems, ATPase component
COG0411	E	9	16	13	12	16	13	19	16	18	16	ABC-type branched-chain amino acid transport systems, ATPase component
COG0412	Q	0	5	2	2	5	3	3	4	5	3	Dienelactone hydrolase and related enzymes
COG0413	H	1	1	1	1	1	1	1	1	1	1	Ketopantoate hydroxymethyltransferase
COG0414	H	1	1	1	1	1	1	1	1	1	1	Panthothenate synthetase
COG0415	L	1	1	1	1	1	1	1	1	1	1	Deoxyribodipyrimidine photolyase
COG0416	I	1	1	1	1	1	1	1	1	1	1	Fatty acid/phospholipid biosynthesis enzyme
COG0419	L	3	1	0	0	1	0	1	1	1	1	ATPase involved in DNA repair
COG0420	L	1	0	1	1	1	1	0	0	0	0	DNA repair exonuclease
COG0421	E	2	1	1	1	1	1	0	1	1	1	Spermidine synthase
COG0422	H	1	1	1	1	1	1	1	1	1	1	Thiamine biosynthesis protein ThiC
COG0424	D	2	2	2	2	2	2	2	2	2	2	Nucleotide-binding protein implicated in inhibition of septum formation
COG0425	O	1	1	1	1	1	1	1	1	1	1	Predicted redox protein, regulator of disulfide bond formation
COG0427	C	1	2	1	1	2	0	1	2	3	3	Acetyl-CoA hydrolase
COG0428	P	0	1	1	0	0	0	0	0	0	0	Predicted divalent heavy-metal cations transporter
COG0429	R	1	1	1	1	1	1	1	1	1	1	Predicted hydrolase of the alpha/beta-hydrolase fold
COG0431	R	1	3	3	2	1	2	3	2	2	2	Predicted flavoprotein
COG0432	S	3	3	3	3	3	3	3	3	3	3	Uncharacterized conserved protein
COG0433	R	3	3	3	4	3	3	3	3	3	3	Predicted ATPase
COG0435	O	0	0	0	0	0	0	0	0	0	0	Predicted glutathione S-transferase
COG0436	E	6	5	5	5	5	5	7	5	5	5	Aspartate/tyrosine/aromatic aminotransferase
COG0437	C	0	0	0	0	1	0	0	0	0	0	Fe-S-cluster-containing hydrogenase components 1
COG0438	M	11	8	17	14	9	18	12	11	16	10	Glycosyltransferase
COG0439	I	1	1	1	1	0	0	0	1	1	1	Biotin carboxylase
COG0440	E	1	1	1	1	1	1	1	1	1	1	Acetolactate synthase, small (regulatory) subunit
COG0441	J	1	1	1	1	1	1	1	1	1	1	Threonyl-tRNA synthetase
COG0442	J	2	2	2	2	2	2	2	2	2	2	Prolyl-tRNA synthetase
COG0443	O	3	1	3	3	1	1	1	1	1	1	Molecular chaperone
COG0444	EP	0	3	0	2	1	5	4	3	3	3	ABC-type dipeptide/oligopeptide/nickel transport system, ATPase component
COG0445	D	1	1	1	1	1	1	1	1	1	1	NAD/FAD-utilizing enzyme apparently involved in cell division
COG0446	R	4	3	4	2	4	5	6	3	4	4	Uncharacterized NAD(FAD)-dependent dehydrogenases
COG0447	H	0	1	2	1	1	1	0	1	1	1	Dihydroxynaphthoic acid synthase
COG0448	G	1	1	1	1	1	1	1	1	1	1	ADP-glucose pyrophosphorylase
COG0449	M	1	1	1	1	1	1	1	1	1	1	Glucosamine 6-phosphate synthetase, contains amidotransferase and phosphosugar isomerase domains
COG0450	O	1	1	2	2	1	2	2	1	1	1	Peroxiredoxin
COG0451	MG	5	13	16	11	5	8	9	13	9	12	Nucleoside-diphosphate-sugar epimerases
COG0452	H	1	1	1	1	1	1	1	1	1	1	Phosphopantothenoylcysteine synthetase/decarboxylase
COG0454	KR	7	12	13	7	6	9	6	8	10	9	Histone acetyltransferase HPA2 and related acetyltransferases
COG0455	D	0	0	0	0	0	0	0	0	0	0	ATPases involved in chromosome partitioning
COG0456	R	5	6	8	8	10	7	6	7	6	7	Acetyltransferases
COG0457	R	7	8	20	9	12	7	11	9	14	12	FOG: TPR repeat
COG0458	EF	3	3	3	3	3	3	3	3	3	3	Carbamoylphosphate synthase large subunit (split gene in MJ)
COG0459	O	2	2	2	2	2	2	2	2	2	2	Chaperonin GroEL (HSP60 family)
COG0460	E	1	1	1	1	1	1	1	1	1	1	Homoserine dehydrogenase
COG0461	F	1	1	1	1	1	1	1	1	1	1	Orotate phosphoribosyltransferase
COG0462	FE	2	2	2	1	2	2	1	2	2	2	Phosphoribosylpyrophosphate synthetase
COG0463	M	5	6	5	8	5	4	6	4	3	4	Glycosyltransferases involved in cell wall biogenesis
COG0464	O	1	4	3	2	0	2	2	1	0	1	ATPases of the AAA+ class
COG0465	O	1	1	2	1	1	2	1	2	1	3	ATP-dependent Zn proteases
COG0466	O	1	1	1	1	1	1	1	1	2	1	ATP-dependent Lon protease, bacterial type
COG0467	T	0	2	0	0	2	2	0	2	2	2	RecA-superfamily ATPases implicated in signal transduction
COG0468	L	1	1	1	1	1	1	1	1	1	1	RecA/RadA recombinase
COG0469	G	2	1	2	1	1	1	1	1	1	1	Pyruvate kinase
COG0470	L	0	0	1	0	0	0	0	0	0	0	ATPase involved in DNA replication
COG0471	P	0	0	1	2	0	1	0	0	0	0	Di- and tricarboxylate transporters
COG0472	M	1	2	2	2	1	2	2	2	2	2	UDP-N-acetylmuramyl pentapeptide phosphotransferase/UDP-N-acetylglucosamine-1-phosphate transferase
COG0473	CE	1	2	1	2	2	2	2	2	2	2	Isocitrate/isopropylmalate dehydrogenase
COG0474	P	2	2	1	2	2	3	2	3	2	3	Cation transport ATPase
COG0475	P	2	2	2	2	2	3	2	2	2	2	Kef-type K+ transport systems, membrane components
COG0476	H	1	1	1	2	2	1	1	1	1	1	Dinucleotide-utilizing enzymes involved in molybdopterin and thiamine biosynthesis family 2
COG0477	GEPR	28	61	41	64	51	49	48	54	61	55	Permeases of the major facilitator superfamily
COG0479	C	1	1	1	1	1	1	1	1	1	1	Succinate dehydrogenase/fumarate reductase, Fe-S protein subunit
COG0480	J	2	2	2	2	2	2	2	2	2	2	Translation elongation factors (GTPases)
COG0481	M	1	1	1	1	1	1	1	1	1	1	Membrane GTPase LepA
COG0482	J	1	1	1	1	1	1	1	1	1	1	Predicted tRNA(5-methylaminomethyl-2-thiouridylate) methyltransferase, contains the PP-loop ATPase domain
COG0483	G	3	3	3	3	3	3	3	3	3	3	Archaeal fructose-1,6-bisphosphatase and related enzymes of inositol monophosphatase family
COG0484	O	3	3	4	4	4	3	4	3	3	3	DnaJ-class molecular chaperone with C-terminal Zn finger domain
COG0486	R	1	1	1	1	1	1	1	1	1	1	Predicted GTPase
COG0488	R	5	6	6	6	5	5	5	5	8	5	ATPase components of ABC transporters with duplicated ATPase domains
COG0489	D	4	4	4	3	2	3	2	4	4	3	ATPases involved in chromosome partitioning
COG0491	R	5	8	7	8	8	8	10	9	8	8	Zn-dependent hydrolases, including glyoxylases
COG0492	O	2	3	4	4	2	3	4	3	3	3	Thioredoxin reductase
COG0493	ER	2	4	4	3	2	4	4	4	4	4	NADPH-dependent glutamate synthase beta chain and related oxidoreductases
COG0494	LR	11	11	11	10	11	12	12	11	11	10	NTP pyrophosphohydrolases including oxidative damage repair enzymes
COG0495	J	1	1	1	1	1	1	1	1	1	1	Leucyl-tRNA synthetase
COG0496	R	1	1	1	1	1	1	1	1	1	1	Predicted acid phosphatase
COG0497	L	1	1	1	1	1	1	1	1	1	1	ATPase involved in DNA repair
COG0498	E	1	1	1	1	1	1	2	1	1	1	Threonine synthase
COG0499	H	1	1	1	1	1	1	1	1	1	1	S-adenosylhomocysteine hydrolase
COG0500	QR	12	14	15	19	16	18	14	12	17	15	SAM-dependent methyltransferases
COG0501	O	3	2	5	2	2	2	2	2	2	2	Zn-dependent protease with chaperone function
COG0502	H	1	1	1	1	1	1	1	1	1	1	Biotin synthase and related enzymes
COG0503	F	2	1	2	2	1	1	1	1	1	1	Adenine/guanine phosphoribosyltransferases and related PRPP-binding proteins
COG0504	F	1	1	1	1	1	1	1	1	1	1	CTP synthase (UTP-ammonia lyase)
COG0505	EF	1	1	1	1	1	1	1	1	1	1	Carbamoylphosphate synthase small subunit
COG0506	E	1	1	1	1	1	1	1	1	1	1	Proline dehydrogenase
COG0507	L	1	1	3	4	3	1	1	1	1	1	ATP-dependent exoDNAse (exonuclease V), alpha subunit - helicase superfamily I member
COG0508	C	3	2	2	2	3	2	2	3	2	3	Pyruvate/2-oxoglutarate dehydrogenase complex, dihydrolipoamide acyltransferase (E2) component, and related enzymes
COG0509	E	1	1	1	1	1	1	1	1	1	1	Glycine cleavage system H protein (lipoate-binding)
COG0511	I	2	2	3	3	1	2	2	2	2	2	Biotin carboxyl carrier protein
COG0512	EH	1	1	1	1	2	1	1	1	1	1	Anthranilate/para-aminobenzoate synthases component II
COG0513	LKJ	4	4	4	6	6	5	4	4	4	4	Superfamily II DNA and RNA helicases
COG0514	L	0	1	1	1	1	1	1	1	1	1	Superfamily II DNA helicase
COG0515	RTKL	1	1	1	3	3	1	1	1	3	1	Serine/threonine protein kinase
COG0516	F	4	4	3	2	4	4	4	4	4	4	IMP dehydrogenase/GMP reductase
COG0517	R	3	5	4	7	6	5	6	5	5	5	FOG: CBS domain
COG0518	F	2	5	3	3	1	2	2	3	3	5	GMP synthase - Glutamine amidotransferase domain
COG0519	F	1	2	1	1	1	1	1	1	2	1	GMP synthase, PP-ATPase domain/subunit
COG0520	E	2	2	2	2	4	3	3	2	2	2	Selenocysteine lyase
COG0521	H	1	1	1	1	1	1	1	1	1	1	Molybdopterin biosynthesis enzymes
COG0522	J	1	1	1	1	1	1	1	1	1	1	Ribosomal protein S4 and related proteins
COG0523	R	1	5	3	3	3	5	4	4	5	4	Putative GTPases (G3E family)
COG0524	G	3	4	3	4	3	3	3	4	4	4	Sugar kinases, ribokinase family
COG0525	J	1	1	1	1	1	1	1	1	1	1	Valyl-tRNA synthetase
COG0526	OC	2	2	2	2	2	2	3	2	2	2	Thiol-disulfide isomerase and thioredoxins
COG0527	E	1	1	1	1	1	1	1	1	1	1	Aspartokinases
COG0528	F	3	4	3	1	4	1	1	3	4	3	Uridylate kinase
COG0529	P	1	1	1	1	1	1	1	1	1	1	Adenylylsulfate kinase and related kinases
COG0530	P	0	0	0	0	0	1	1	0	0	0	Ca2+/Na+ antiporter
COG0531	E	0	1	0	2	1	1	0	1	1	1	Amino acid transporters
COG0532	J	1	1	1	1	1	1	1	1	1	1	Translation initiation factor 2 (IF-2; GTPase)
COG0533	O	1	1	1	1	1	1	1	1	1	1	Metal-dependent proteases with possible chaperone activity
COG0534	V	2	4	4	2	4	4	4	4	4	4	Na+-driven multidrug efflux pump
COG0535	R	4	6	3	3	5	3	4	6	6	5	Predicted Fe-S oxidoreductases
COG0536	R	1	1	1	1	1	1	1	1	1	1	Predicted GTPase
COG0537	FGR	2	2	3	2	3	2	3	2	2	2	Diadenosine tetraphosphate (Ap4A) hydrolase and other HIT family hydrolases
COG0538	C	1	1	1	1	1	1	1	1	1	1	Isocitrate dehydrogenases
COG0539	J	1	1	1	1	1	1	1	1	1	1	Ribosomal protein S1
COG0540	F	1	1	1	1	1	1	1	1	1	1	Aspartate carbamoyltransferase, catalytic chain
COG0541	U	1	1	1	1	1	1	1	1	1	1	Signal recognition particle GTPase
COG0542	O	3	3	4	3	3	3	3	3	3	3	ATPases with chaperone activity, ATP-binding subunit
COG0543	HC	1	2	2	2	1	2	1	2	2	2	2-polyprenylphenol hydroxylase and related flavodoxin oxidoreductases
COG0544	O	1	1	1	1	1	1	1	1	1	1	FKBP-type peptidyl-prolyl cis-trans isomerase (trigger factor)
COG0545	O	1	1	1	1	2	1	1	1	1	1	FKBP-type peptidyl-prolyl cis-trans isomerases 1
COG0546	R	1	1	1	1	1	1	3	2	1	2	Predicted phosphatases
COG0547	E	1	1	1	1	1	1	1	1	1	1	Anthranilate phosphoribosyltransferase
COG0548	E	1	1	1	1	1	1	1	1	1	1	Acetylglutamate kinase
COG0549	E	0	0	0	0	0	0	0	0	0	0	Carbamate kinase
COG0550	L	1	1	1	1	1	1	1	1	1	1	Topoisomerase IA
COG0551	L	0	0	0	0	0	0	0	0	0	0	Zn-finger domain associated with topoisomerase type I
COG0552	U	1	1	1	1	1	1	1	1	1	1	Signal recognition particle GTPase
COG0554	C	1	1	1	1	2	1	1	1	1	1	Glycerol kinase
COG0555	O	2	2	2	3	2	3	3	2	2	2	ABC-type sulfate transport system, permease component
COG0556	L	1	1	1	1	1	1	1	1	1	1	Helicase subunit of the DNA excision repair complex
COG0557	K	1	1	1	1	1	1	1	1	1	1	Exoribonuclease R
COG0558	I	3	2	2	2	2	2	2	2	2	2	Phosphatidylglycerophosphate synthase
COG0559	E	9	20	16	14	21	17	25	22	23	21	Branched-chain amino acid ABC-type transport system, permease components
COG0560	E	1	1	2	2	1	1	1	3	1	1	Phosphoserine phosphatase
COG0561	R	0	1	1	1	1	1	1	1	1	1	Predicted hydrolases of the HAD superfamily
COG0563	F	1	1	1	1	1	2	1	1	1	1	Adenylate kinase and related kinases
COG0564	J	4	4	4	3	4	4	4	4	4	4	Pseudouridylate synthases, 23S RNA-specific
COG0565	J	1	1	1	1	1	1	1	1	1	1	rRNA methylase
COG0566	J	1	1	1	1	1	1	1	1	1	1	rRNA methylases
COG0567	C	1	1	1	1	1	1	1	1	1	1	2-oxoglutarate dehydrogenase complex, dehydrogenase (E1) component, and related enzymes
COG0568	K	3	3	3	3	3	3	4	4	4	4	DNA-directed RNA polymerase, sigma subunit (sigma70/sigma32)
COG0569	P	0	0	0	0	0	3	0	3	0	0	K+ transport systems, NAD-binding component
COG0571	K	1	1	1	1	1	1	1	1	1	1	dsRNA-specific ribonuclease
COG0572	F	0	0	0	0	0	0	0	0	0	0	Uridine kinase
COG0573	P	1	1	1	1	1	1	1	1	1	1	ABC-type phosphate transport system, permease component
COG0574	G	1	2	1	1	1	1	1	1	1	1	Phosphoenolpyruvate synthase/pyruvate phosphate dikinase
COG0575	I	1	1	1	1	1	1	1	1	1	1	CDP-diglyceride synthetase
COG0576	O	1	1	1	2	2	1	1	1	1	1	Molecular chaperone GrpE (heat shock protein)
COG0577	V	2	0	1	4	2	0	3	0	1	0	ABC-type antimicrobial peptide transport system, permease component
COG0578	C	1	1	1	1	2	1	1	1	1	1	Glycerol-3-phosphate dehydrogenase
COG0579	R	1	2	1	1	1	1	1	2	2	2	Predicted dehydrogenase
COG0580	G	0	1	0	0	2	0	0	1	0	0	Glycerol uptake facilitator and related permeases (Major Intrinsic Protein Family)
COG0581	P	1	1	1	1	1	1	1	1	1	1	ABC-type phosphate transport system, permease component
COG0582	L	3	5	6	6	2	8	4	1	9	2	Integrase
COG0583	K	9	26	16	33	15	27	25	26	26	26	Transcriptional regulator
COG0584	C	1	1	2	1	1	2	1	1	1	1	Glycerophosphoryl diester phosphodiesterase
COG0586	S	3	2	3	2	2	3	2	2	3	2	Uncharacterized membrane-associated protein
COG0587	L	2	3	3	2	2	2	2	2	3	3	DNA polymerase III, alpha subunit
COG0588	G	1	0	1	1	0	0	0	0	0	0	Phosphoglycerate mutase 1
COG0589	T	8	11	5	10	8	15	10	9	9	9	Universal stress protein UspA and related nucleotide-binding proteins
COG0590	FJ	1	2	1	1	1	1	2	2	2	1	Cytosine/adenosine deaminases
COG0591	ER	1	2	1	1	2	2	2	2	2	3	Na+/proline symporter
COG0592	L	1	1	1	1	1	1	1	2	1	1	DNA polymerase sliding clamp subunit (PCNA homolog)
COG0593	L	2	3	2	3	3	2	2	3	5	3	ATPase involved in DNA replication initiation
COG0594	J	1	1	1	1	1	1	1	1	1	1	RNase P protein component
COG0595	R	1	1	1	1	1	1	1	1	1	1	Predicted hydrolase of the metallo-beta-lactamase superfamily
COG0596	R	18	26	26	27	19	24	25	25	29	24	Predicted hydrolases or acyltransferases (alpha/beta hydrolase superfamily)
COG0597	MU	1	1	1	1	1	1	1	1	1	1	Lipoprotein signal peptidase
COG0598	P	2	2	2	2	1	2	2	2	2	2	Mg2+ and Co2+ transporters
COG0599	S	2	3	2	1	2	3	3	2	3	3	Uncharacterized homolog of gamma-carboxymuconolactone decarboxylase subunit
COG0600	P	2	15	7	5	4	12	15	15	17	13	ABC-type nitrate/sulfonate/bicarbonate transport system, permease component
COG0601	EP	0	7	0	4	3	8	10	7	7	7	ABC-type dipeptide/oligopeptide/nickel transport systems, permease components
COG0602	O	1	1	1	1	1	1	1	1	1	1	Organic radical activating enzymes
COG0603	R	1	2	1	1	2	1	2	1	2	1	Predicted PP-loop superfamily ATPase
COG0604	CR	8	13	9	10	11	12	11	13	13	13	NADPH:quinone reductase and related Zn-dependent oxidoreductases
COG0605	P	1	1	2	2	1	2	2	1	1	1	Superoxide dismutase
COG0606	O	1	1	1	1	1	1	1	1	1	1	Predicted ATPase with chaperone activity
COG0607	P	5	4	5	5	4	4	4	4	4	4	Rhodanese-related sulfurtransferase
COG0608	L	1	1	1	1	1	1	1	1	1	1	Single-stranded DNA-specific exonuclease
COG0609	P	4	4	4	5	4	4	3	4	3	4	ABC-type Fe3+-siderophore transport system, permease component
COG0610	V	0	0	0	1	0	0	1	1	0	0	Type I site-specific restriction-modification system, R (restriction) subunit and related helicases
COG0611	H	1	1	1	1	1	1	1	1	1	1	Thiamine monophosphate kinase
COG0612	R	3	3	3	3	3	3	3	3	3	3	Predicted Zn-dependent peptidases
COG0613	R	0	0	0	0	0	0	0	0	2	0	Predicted metal-dependent phosphoesterases (PHP family)
COG0614	P	2	4	3	4	3	4	2	4	3	4	ABC-type Fe3+-hydroxamate transport system, periplasmic component
COG0615	MI	0	0	0	0	0	0	0	0	0	0	Cytidylyltransferase
COG0616	OU	2	2	2	3	2	2	2	3	2	2	Periplasmic serine proteases (ClpP class)
COG0617	J	1	1	1	1	1	1	1	1	1	1	tRNA nucleotidyltransferase/poly(A) polymerase
COG0619	P	0	0	2	3	0	0	1	0	0	0	ABC-type cobalt transport system, permease component CbiQ and related transporters
COG0620	E	3	4	4	4	2	2	2	2	4	4	Methionine synthase II (cobalamin-independent)
COG0621	J	3	3	4	3	3	3	3	3	3	3	2-methylthioadenine synthetase
COG0622	R	1	0	0	0	4	0	1	0	0	0	Predicted phosphoesterase
COG0623	I	4	3	3	3	3	3	3	3	3	3	Enoyl-[acyl-carrier-protein] reductase (NADH)
COG0624	E	3	7	3	7	6	7	8	7	7	8	Acetylornithine deacetylase/Succinyl-diaminopimelate desuccinylase and related deacylases
COG0625	O	9	16	13	13	15	17	19	15	16	16	Glutathione S-transferase
COG0626	E	3	5	2	2	2	3	3	5	5	3	Cystathionine beta-lyases/cystathionine gamma-synthases
COG0627	R	0	0	1	1	0	0	0	0	0	0	Predicted esterase
COG0628	R	4	4	3	4	3	3	3	3	5	3	Predicted permease
COG0629	L	1	1	1	1	1	1	1	2	1	1	Single-stranded DNA-binding protein
COG0630	NU	0	0	0	0	0	0	0	0	0	0	Type IV secretory pathway, VirB11 components, and related ATPases involved in archaeal flagella biosynthesis
COG0631	T	0	1	0	0	0	1	0	1	1	1	Serine/threonine protein phosphatase
COG0632	L	1	1	1	1	1	1	1	1	1	1	Holliday junction resolvasome, DNA-binding subunit
COG0633	C	2	5	2	2	2	5	3	4	4	5	Ferredoxin
COG0635	H	3	3	3	4	3	3	4	3	3	3	Coproporphyrinogen III oxidase and related Fe-S oxidoreductases
COG0636	C	1	1	1	1	1	1	1	1	2	1	F0F1-type ATP synthase, subunit c/Archaeal/vacuolar-type H+-ATPase, subunit K
COG0637	R	4	3	3	3	3	3	3	3	3	4	Predicted phosphatase/phosphohexomutase
COG0639	T	0	1	1	1	1	3	1	2	2	1	Diadenosine tetraphosphatase and related serine/threonine protein phosphatases
COG0640	K	3	9	6	6	10	10	8	6	8	8	Predicted transcriptional regulators
COG0641	R	0	0	0	3	0	0	0	1	0	1	Arylsulfatase regulator (Fe-S oxidoreductase)
COG0642	T	28	38	44	47	36	37	43	40	40	40	Signal transduction histidine kinase
COG0643	NT	7	8	10	9	4	7	4	6	10	8	Chemotaxis protein histidine kinase and related kinases
COG0644	C	3	4	3	3	3	4	3	4	4	4	Dehydrogenases (flavoproteins)
COG0645	R	1	1	1	1	1	1	1	1	1	1	Predicted kinase
COG0646	E	1	1	1	1	1	1	1	1	1	1	Methionine synthase I (cobalamin-dependent), methyltransferase domain
COG0647	G	1	1	1	1	1	1	1	1	1	1	Predicted sugar phosphatases of the HAD superfamily
COG0648	L	0	0	0	1	0	0	0	0	0	0	Endonuclease IV
COG0649	C	2	2	2	2	2	2	2	2	2	2	NADH:ubiquinone oxidoreductase 49 kD subunit 7
COG0650	C	1	0	1	3	1	0	1	0	0	0	Formate hydrogenlyase subunit 4
COG0651	CP	2	1	3	8	3	5	3	1	1	1	Formate hydrogenlyase subunit 3/Multisubunit Na+/H+ antiporter, MnhD subunit
COG0652	O	2	2	2	2	2	2	2	2	2	2	Peptidyl-prolyl cis-trans isomerase (rotamase) - cyclophilin family
COG0653	U	1	1	2	3	1	1	1	1	1	1	Preprotein translocase subunit SecA (ATPase, RNA helicase)
COG0654	HC	3	6	7	4	5	6	8	6	6	6	2-polyprenyl-6-methoxyphenol hydroxylase and related FAD-dependent oxidoreductases
COG0655	R	1	1	1	1	1	1	1	1	1	1	Multimeric flavodoxin WrbA
COG0656	R	2	3	2	2	3	3	3	3	3	3	Aldo/keto reductases, related to diketogulonate reductase
COG0657	I	1	3	2	0	1	3	4	3	3	4	Esterase/lipase
COG0658	R	1	2	2	2	2	2	2	2	2	2	Predicted membrane metal-binding protein
COG0659	P	1	1	0	0	0	1	0	1	1	1	Sulfate permease and related transporters (MFS superfamily)
COG0661	R	2	1	2	1	2	2	2	1	1	1	Predicted unusual protein kinase
COG0662	G	1	5	2	3	2	6	3	3	5	4	Mannose-6-phosphate isomerase
COG0663	R	1	1	1	1	1	1	1	1	1	1	Carbonic anhydrases/acetyltransferases, isoleucine patch superfamily
COG0664	T	9	17	15	14	17	13	16	17	18	17	cAMP-binding proteins - catabolite gene activator and regulatory subunit of cAMP-dependent protein kinases
COG0665	E	3	7	3	4	5	5	9	6	7	6	Glycine/D-amino acid oxidases (deaminating)
COG0666	R	0	0	0	0	0	0	0	0	0	0	FOG: Ankyrin repeat
COG0667	C	1	3	2	4	1	2	1	3	3	3	Predicted oxidoreductases (related to aryl-alcohol dehydrogenases)
COG0668	M	1	1	2	1	2	2	1	1	1	1	Small-conductance mechanosensitive channel
COG0669	H	1	1	1	1	1	1	1	1	1	1	Phosphopantetheine adenylyltransferase
COG0670	R	1	1	1	3	1	1	1	1	1	1	Integral membrane protein, interacts with FtsH
COG0671	I	1	1	1	1	1	1	3	1	1	1	Membrane-associated phospholipid phosphatase
COG0672	P	0	1	1	3	1	0	0	1	1	1	High-affinity Fe2+/Pb2+ permease
COG0673	R	1	2	3	1	2	2	3	2	2	2	Predicted dehydrogenases and related proteins
COG0674	C	3	3	4	3	5	3	3	3	3	3	Pyruvate:ferredoxin oxidoreductase and related 2-oxoacid:ferredoxin oxidoreductases, alpha subunit
COG0675	L	0	0	0	0	0	0	0	0	0	1	Transposase and inactivated derivatives
COG0677	M	1	0	0	0	0	0	1	1	0	0	UDP-N-acetyl-D-mannosaminuronate dehydrogenase
COG0678	O	1	1	1	1	1	1	1	1	1	1	Peroxiredoxin
COG0679	R	2	1	2	3	1	1	1	1	1	1	Predicted permeases
COG0680	C	1	1	1	2	1	1	0	1	1	1	Ni,Fe-hydrogenase maturation factor
COG0681	U	1	2	1	2	1	2	2	2	2	2	Signal peptidase I
COG0682	M	1	1	1	1	1	1	1	1	1	1	Prolipoprotein diacylglyceryltransferase
COG0683	E	15	40	26	19	39	36	43	41	43	39	ABC-type branched-chain amino acid transport systems, periplasmic component
COG0684	H	1	3	2	4	3	2	3	3	3	3	Demethylmenaquinone methyltransferase
COG0685	E	1	1	1	1	1	1	1	1	1	1	5,10-methylenetetrahydrofolate reductase
COG0687	E	1	2	1	1	2	1	1	2	2	2	Spermidine/putrescine-binding periplasmic protein
COG0688	I	1	1	1	1	1	1	1	1	1	1	Phosphatidylserine decarboxylase
COG0689	J	1	1	1	1	1	1	1	1	1	1	RNase PH
COG0690	U	1	1	1	1	1	1	1	1	1	1	Preprotein translocase subunit SecE
COG0691	O	1	1	1	1	1	1	1	1	1	1	tmRNA-binding protein
COG0693	R	1	2	0	1	1	2	2	1	2	1	Putative intracellular protease/amidase
COG0694	O	2	3	2	2	2	2	2	3	3	3	Thioredoxin-like proteins and domains
COG0695	O	1	1	1	1	1	1	1	1	1	1	Glutaredoxin and related proteins
COG0696	G	0	1	0	0	1	1	1	1	1	1	Phosphoglyceromutase
COG0697	GER	9	13	13	13	16	14	14	12	13	13	Permeases of the drug/metabolite transporter (DMT) superfamily
COG0701	R	0	1	1	1	1	1	1	0	1	0	Predicted permeases
COG0702	MG	3	4	3	4	4	4	3	4	3	4	Predicted nucleoside-diphosphate-sugar epimerases
COG0703	E	2	2	2	2	2	2	2	2	2	2	Shikimate kinase
COG0704	P	1	1	1	1	1	1	1	1	1	1	Phosphate uptake regulator
COG0705	R	1	1	1	1	1	1	1	1	1	1	Uncharacterized membrane protein (homolog of Drosophila rhomboid)
COG0706	U	1	1	1	1	1	1	1	1	1	1	Preprotein translocase subunit YidC
COG0707	M	1	1	1	1	1	1	1	1	1	1	UDP-N-acetylglucosamine:LPS N-acetylglucosamine transferase
COG0708	L	2	3	3	3	3	3	4	3	3	3	Exonuclease III
COG0710	E	0	0	0	0	0	0	0	0	0	0	3-dehydroquinate dehydratase
COG0711	C	2	2	2	2	2	2	2	2	3	2	F0F1-type ATP synthase, subunit b
COG0712	C	1	1	1	1	1	1	1	1	1	1	F0F1-type ATP synthase, delta subunit (mitochondrial oligomycin sensitivity protein)
COG0713	C	2	2	2	2	2	2	2	2	2	2	NADH:ubiquinone oxidoreductase subunit 11 or 4L (chain K)
COG0714	R	7	6	8	6	6	6	5	6	6	7	MoxR-like ATPases
COG0715	P	3	17	10	6	4	13	16	18	19	15	ABC-type nitrate/sulfonate/bicarbonate transport systems, periplasmic components
COG0716	C	0	1	1	2	0	1	1	1	1	1	Flavodoxins
COG0717	F	2	2	2	3	2	2	2	2	2	2	Deoxycytidine deaminase
COG0718	S	1	1	1	1	1	1	1	1	1	1	Uncharacterized protein conserved in bacteria
COG0719	O	2	2	2	2	2	2	2	2	2	2	ABC-type transport system involved in Fe-S cluster assembly, permease component
COG0720	H	1	1	1	1	1	1	1	1	1	1	6-pyruvoyl-tetrahydropterin synthase
COG0721	J	1	1	1	1	1	1	1	1	1	1	Asp-tRNAAsn/Glu-tRNAGln amidotransferase C subunit
COG0722	E	1	1	0	0	1	1	0	1	1	1	3-deoxy-D-arabino-heptulosonate 7-phosphate (DAHP) synthase
COG0723	C	2	2	3	3	2	2	2	2	2	2	Rieske Fe-S protein
COG0725	P	1	1	1	1	1	2	2	2	2	2	ABC-type molybdate transport system, periplasmic component
COG0726	G	4	6	6	6	6	6	6	6	6	6	Predicted xylanase/chitin deacetylase
COG0727	R	1	1	1	1	1	0	1	1	1	1	Predicted Fe-S-cluster oxidoreductase
COG0728	R	3	2	2	2	2	2	2	2	2	2	Uncharacterized membrane protein, putative virulence factor
COG0729	M	0	0	0	0	0	0	0	0	0	0	Outer membrane protein
COG0730	R	2	10	3	3	6	7	7	7	10	7	Predicted permeases
COG0731	C	0	0	0	0	0	0	0	0	0	0	Fe-S oxidoreductases
COG0732	V	2	0	0	2	0	0	2	0	1	0	Restriction endonuclease S subunits
COG0733	R	0	0	0	0	0	0	0	1	0	0	Na+-dependent transporters of the SNF family
COG0735	P	3	4	5	4	3	4	3	4	4	4	Fe2+/Zn2+ uptake regulation proteins
COG0736	I	1	1	1	1	1	1	1	1	1	1	Phosphopantetheinyl transferase (holo-ACP synthase)
COG0737	F	2	2	2	1	2	3	3	2	2	2	5'-nucleotidase/2',3'-cyclic phosphodiesterase and related esterases
COG0738	G	0	0	0	0	0	0	1	0	0	0	Fucose permease
COG0739	M	4	3	3	4	4	3	3	3	3	3	Membrane proteins related to metalloendopeptidases
COG0740	OU	1	1	1	1	1	1	1	1	1	1	Protease subunit of ATP-dependent Clp proteases
COG0741	M	1	4	6	6	4	4	2	1	1	1	Soluble lytic murein transglycosylase and related regulatory proteins (some contain LysM/invasin domains)
COG0742	L	1	1	3	1	1	1	1	1	1	1	N6-adenine-specific methylase
COG0743	I	1	1	1	1	1	1	1	1	1	1	1-deoxy-D-xylulose 5-phosphate reductoisomerase
COG0744	M	3	3	3	3	3	3	3	3	3	3	Membrane carboxypeptidase (penicillin-binding protein)
COG0745	TK	15	23	27	25	21	22	20	21	20	17	Response regulators consisting of a CheY-like receiver domain and a winged-helix DNA-binding domain
COG0746	H	0	1	1	1	1	1	1	1	1	1	Molybdopterin-guanine dinucleotide biosynthesis protein A
COG0747	E	0	9	0	5	3	9	11	9	9	9	ABC-type dipeptide transport system, periplasmic component
COG0748	P	1	1	1	1	1	1	1	1	1	1	Putative heme iron utilization protein
COG0749	L	1	1	1	1	1	4	1	1	1	1	DNA polymerase I - 3'-5' exonuclease and polymerase domains
COG0750	M	1	1	1	1	1	1	1	1	1	1	Predicted membrane-associated Zn-dependent proteases 1
COG0751	J	1	1	1	1	2	1	1	1	1	1	Glycyl-tRNA synthetase, beta subunit
COG0752	J	1	1	1	1	1	1	1	1	1	1	Glycyl-tRNA synthetase, alpha subunit
COG0753	P	0	1	0	1	2	1	1	1	1	1	Catalase
COG0754	E	0	0	0	0	0	0	1	0	0	0	Glutathionylspermidine synthase
COG0755	O	1	1	1	1	1	1	1	1	1	1	ABC-type transport system involved in cytochrome c biogenesis, permease component
COG0756	F	1	1	1	1	1	1	1	1	1	1	dUTPase
COG0757	E	1	1	1	1	1	1	1	1	1	1	3-dehydroquinate dehydratase II
COG0758	LU	1	1	1	1	1	1	1	1	1	1	Predicted Rossmann fold nucleotide-binding protein involved in DNA uptake
COG0759	S	1	1	1	1	1	1	1	1	1	1	Uncharacterized conserved protein
COG0760	O	6	5	5	6	3	4	5	5	5	5	Parvulin-like peptidyl-prolyl isomerase
COG0761	IM	2	2	2	2	2	2	2	2	2	2	Penicillin tolerance protein
COG0762	S	1	1	1	1	1	1	1	1	1	1	Predicted integral membrane protein
COG0763	M	1	1	1	1	1	1	1	1	1	1	Lipid A disaccharide synthetase
COG0764	I	3	3	3	3	3	3	3	3	3	3	3-hydroxymyristoyl/3-hydroxydecanoyl-(acyl carrier protein) dehydratases
COG0765	E	1	2	1	2	1	1	1	2	2	1	ABC-type amino acid transport system, permease component
COG0766	M	1	1	1	1	1	1	1	1	1	1	UDP-N-acetylglucosamine enolpyruvyl transferase
COG0767	Q	2	2	2	2	2	2	2	2	2	2	ABC-type transport system involved in resistance to organic solvents, permease component
COG0768	M	1	1	1	1	1	1	1	1	1	1	Cell division protein FtsI/penicillin-binding protein 2
COG0769	M	1	1	1	1	1	1	1	1	1	1	UDP-N-acetylmuramyl tripeptide synthase
COG0770	M	1	1	1	1	1	1	1	1	1	1	UDP-N-acetylmuramyl pentapeptide synthase
COG0771	M	1	1	1	1	1	1	1	1	1	1	UDP-N-acetylmuramoylalanine-D-glutamate ligase
COG0772	D	1	1	1	1	1	1	1	1	1	1	Bacterial cell division membrane protein
COG0773	M	1	1	1	1	1	1	1	1	1	1	UDP-N-acetylmuramate-alanine ligase
COG0774	M	1	1	1	1	1	1	1	1	1	1	UDP-3-O-acyl-N-acetylglucosamine deacetylase
COG0775	F	0	1	0	0	0	3	1	2	1	2	Nucleoside phosphorylase
COG0776	L	4	3	6	4	3	3	3	3	3	3	Bacterial nucleoid DNA-binding protein
COG0777	I	1	1	1	3	1	1	2	1	1	1	Acetyl-CoA carboxylase beta subunit
COG0778	C	3	6	5	3	4	5	4	5	6	5	Nitroreductase
COG0779	S	1	1	1	1	1	1	1	1	1	1	Uncharacterized protein conserved in bacteria
COG0780	R	1	1	1	1	1	1	1	1	1	1	Enzyme related to GTP cyclohydrolase I
COG0781	K	1	1	1	1	1	1	1	1	1	1	Transcription termination factor
COG0782	K	3	3	2	3	5	3	3	3	3	3	Transcription elongation factor
COG0783	P	1	2	2	1	1	3	4	3	3	3	DNA-binding ferritin-like protein (oxidative damage protectant)
COG0784	T	14	21	20	25	15	22	21	20	24	24	FOG: CheY-like receiver
COG0785	O	1	3	2	1	3	3	4	3	3	3	Cytochrome c biogenesis protein
COG0786	E	0	1	0	0	0	1	0	1	1	1	Na+/glutamate symporter
COG0787	M	1	1	1	1	1	1	2	1	1	1	Alanine racemase
COG0788	F	1	1	1	1	1	1	2	1	1	1	Formyltetrahydrofolate hydrolase
COG0789	K	1	3	1	1	4	3	2	2	3	3	Predicted transcriptional regulators
COG0790	R	7	5	6	7	6	6	6	6	6	6	FOG: TPR repeat, SEL1 subfamily
COG0791	M	2	2	1	2	2	2	2	2	2	2	Cell wall-associated hydrolases (invasion-associated proteins)
COG0792	L	1	1	1	1	1	1	1	1	1	1	Predicted endonuclease distantly related to archaeal Holliday junction resolvase
COG0793	M	1	2	1	1	1	2	1	2	2	2	Periplasmic protease
COG0794	M	1	1	1	1	1	1	1	1	1	1	Predicted sugar phosphate isomerase involved in capsule formation
COG0795	R	2	2	2	2	2	2	2	2	2	2	Predicted permeases
COG0796	M	1	1	1	1	1	1	1	1	1	1	Glutamate racemase
COG0797	M	2	2	2	3	2	2	2	2	3	2	Lipoproteins
COG0798	P	1	1	1	1	2	1	1	1	1	1	Arsenite efflux pump ACR3 and related permeases
COG0799	S	1	1	1	1	1	1	1	1	1	1	Uncharacterized homolog of plant Iojap protein
COG0801	H	1	1	1	1	1	1	1	1	1	1	7,8-dihydro-6-hydroxymethylpterin-pyrophosphokinase
COG0802	R	1	1	1	1	1	1	1	1	1	1	Predicted ATPase or kinase
COG0803	P	1	1	2	1	1	2	2	1	1	1	ABC-type metal ion transport system, periplasmic component/surface adhesin
COG0804	E	0	1	1	1	1	1	1	1	1	1	Urea amidohydrolase (urease) alpha subunit
COG0805	U	1	1	1	1	1	1	1	1	1	1	Sec-independent protein secretion pathway component TatC
COG0806	J	1	1	1	1	1	1	1	1	1	1	RimM protein, required for 16S rRNA processing
COG0807	H	1	1	1	1	1	1	1	1	1	1	GTP cyclohydrolase II
COG0809	J	1	1	1	1	1	1	1	1	1	1	S-adenosylmethionine:tRNA-ribosyltransferase-isomerase (queuine synthetase)
COG0810	M	4	10	6	8	6	6	8	7	7	7	Periplasmic protein TonB, links inner and outer membranes
COG0811	U	3	8	5	6	4	5	6	5	6	5	Biopolymer transport proteins
COG0812	M	1	1	1	1	1	1	1	1	1	1	UDP-N-acetylmuramate dehydrogenase
COG0814	E	0	1	0	0	0	0	0	0	1	0	Amino acid permeases
COG0815	M	1	1	2	2	2	2	1	1	1	1	Apolipoprotein N-acyltransferase
COG0816	L	1	1	1	1	1	1	1	1	1	1	Predicted endonuclease involved in recombination (possible Holliday junction resolvase in Mycoplasmas and B. subtilis)
COG0817	L	1	1	1	1	1	1	1	1	1	1	Holliday junction resolvasome, endonuclease subunit
COG0818	M	1	1	1	1	1	1	1	1	1	1	Diacylglycerol kinase
COG0820	R	1	1	1	1	2	1	1	1	1	1	Predicted Fe-S-cluster redox enzyme
COG0821	I	1	1	1	1	1	1	1	1	1	1	Enzyme involved in the deoxyxylulose pathway of isoprenoid biosynthesis
COG0822	C	2	2	2	2	2	2	2	2	2	2	NifU homolog involved in Fe-S cluster formation
COG0823	U	1	1	1	1	1	1	1	1	1	1	Periplasmic component of the Tol biopolymer transport system
COG0824	R	4	5	6	4	6	5	5	5	5	5	Predicted thioesterase
COG0825	I	1	1	1	2	1	2	3	1	1	1	Acetyl-CoA carboxylase alpha subunit
COG0826	O	2	2	2	2	2	2	2	2	2	2	Collagenase and related proteases
COG0827	L	0	0	0	0	0	0	0	0	0	0	Adenine-specific DNA methylase
COG0828	J	1	2	1	1	1	2	1	1	2	1	Ribosomal protein S21
COG0829	O	0	1	1	1	1	1	1	1	1	1	Urease accessory protein UreH
COG0830	O	0	1	1	1	1	1	1	1	1	1	Urease accessory protein UreF
COG0831	E	0	1	1	1	1	1	1	1	1	1	Urea amidohydrolase (urease) gamma subunit
COG0832	E	0	1	1	1	1	1	1	1	1	1	Urea amidohydrolase (urease) beta subunit
COG0833	E	0	0	0	0	0	0	0	0	0	0	Amino acid transporters
COG0834	ET	3	4	6	3	3	3	3	4	4	3	ABC-type amino acid transport/signal transduction systems, periplasmic component/domain
COG0835	NT	2	4	8	7	1	3	1	4	4	4	Chemotaxis signal transduction protein
COG0836	M	1	1	2	1	1	2	1	1	1	1	Mannose-1-phosphate guanylyltransferase
COG0837	G	1	0	1	1	0	0	0	0	0	0	Glucokinase
COG0838	C	2	2	2	2	2	2	2	2	2	2	NADH:ubiquinone oxidoreductase subunit 3 (chain A)
COG0839	C	2	2	2	2	2	2	2	2	2	2	NADH:ubiquinone oxidoreductase subunit 6 (chain J)
COG0840	NT	27	29	44	40	26	30	25	32	32	31	Methyl-accepting chemotaxis protein
COG0841	V	12	19	12	17	14	16	13	15	17	15	Cation/multidrug efflux pump
COG0842	V	6	7	6	10	3	5	4	4	5	4	ABC-type multidrug transport system, permease component
COG0843	C	1	1	2	2	2	2	3	3	1	3	Heme/copper-type cytochrome/quinol oxidases, subunit 1
COG0845	M	22	30	20	23	27	29	25	28	33	29	Membrane-fusion protein
COG0846	K	1	1	1	1	1	1	1	1	1	1	NAD-dependent protein deacetylases, SIR2 family
COG0847	L	1	1	1	2	1	1	1	1	2	1	DNA polymerase III, epsilon subunit and related 3'-5' exonucleases
COG0848	U	3	7	5	6	4	4	5	5	5	5	Biopolymer transport protein
COG0849	D	1	1	1	1	1	1	1	1	1	1	Actin-like ATPase involved in cell division
COG0850	D	0	0	1	0	0	0	0	0	0	0	Septum formation inhibitor
COG0851	D	0	0	1	0	0	0	0	0	0	0	Septum formation topological specificity factor
COG0852	C	2	2	2	3	2	2	2	2	2	2	NADH:ubiquinone oxidoreductase 27 kD subunit
COG0854	H	1	1	1	1	1	1	1	1	1	1	Pyridoxal phosphate biosynthesis protein
COG0855	P	1	1	1	1	1	1	1	1	1	1	Polyphosphate kinase
COG0858	J	1	1	1	1	1	1	1	1	1	1	Ribosome-binding factor A
COG0859	M	3	2	2	3	2	2	2	2	2	2	ADP-heptose:LPS heptosyltransferase
COG0860	M	1	1	1	1	1	1	1	1	1	1	N-acetylmuramoyl-L-alanine amidase
COG0861	P	2	3	2	2	4	3	1	3	3	3	Membrane protein TerC, possibly involved in tellurium resistance
COG0863	L	1	1	1	2	1	1	1	1	5	2	DNA modification methylase
COG0864	K	1	1	1	1	1	1	1	1	1	1	Predicted transcriptional regulators containing the CopG/Arc/MetJ DNA-binding domain and a metal-binding domain
COG1002	V	0	0	0	0	0	0	0	0	1	0	Type II restriction enzyme, methylase subunits
COG1003	E	3	3	3	3	3	3	3	3	3	3	Glycine cleavage system protein P (pyridoxal-binding), C-terminal domain
COG1004	M	1	1	4	1	1	1	1	1	1	1	Predicted UDP-glucose 6-dehydrogenase
COG1005	C	2	2	2	2	2	2	2	2	2	2	NADH:ubiquinone oxidoreductase subunit 1 (chain H)
COG1006	P	0	1	1	1	1	3	1	1	1	1	Multisubunit Na+/H+ antiporter, MnhC subunit
COG1007	C	2	2	2	2	2	2	2	2	2	2	NADH:ubiquinone oxidoreductase subunit 2 (chain N)
COG1008	C	2	2	2	2	2	2	2	2	2	2	NADH:ubiquinone oxidoreductase subunit 4 (chain M)
COG1009	CP	3	4	3	4	4	4	3	4	4	4	NADH:ubiquinone oxidoreductase subunit 5 (chain L)/Multisubunit Na+/H+ antiporter, MnhA subunit
COG1010	H	1	1	1	1	1	1	1	1	1	1	Precorrin-3B methylase
COG1011	R	4	7	4	5	4	5	5	6	6	6	Predicted hydrolase (HAD superfamily)
COG1012	C	4	9	8	12	7	9	10	9	10	9	NAD-dependent aldehyde dehydrogenases
COG1013	C	3	3	4	3	5	3	3	3	3	3	Pyruvate:ferredoxin oxidoreductase and related 2-oxoacid:ferredoxin oxidoreductases, beta subunit
COG1014	C	4	4	5	4	6	4	4	4	5	4	Pyruvate:ferredoxin oxidoreductase and related 2-oxoacid:ferredoxin oxidoreductases, gamma subunit
COG1017	C	0	2	1	0	0	2	2	1	2	2	Hemoglobin-like flavoprotein
COG1018	C	0	3	1	1	1	3	4	3	4	3	Flavodoxin reductases (ferredoxin-NADPH reductases) family 1
COG1020	Q	0	1	0	13	0	1	0	1	1	0	Non-ribosomal peptide synthetase modules and related proteins
COG1021	Q	0	0	0	0	0	0	0	0	0	0	Peptide arylation enzymes
COG1022	I	3	4	5	1	3	3	3	4	4	4	Long-chain acyl-CoA synthetases (AMP-forming)
COG1023	G	1	1	1	1	1	1	1	1	1	1	Predicted 6-phosphogluconate dehydrogenase
COG1024	I	14	30	19	19	31	29	25	31	30	33	Enoyl-CoA hydratase/carnithine racemase
COG1028	IQR	28	55	37	39	44	49	46	54	54	57	Dehydrogenases with different specificities (related to short-chain alcohol dehydrogenases)
COG1030	O	0	0	0	0	0	0	0	0	0	0	Membrane-bound serine protease (ClpP class)
COG1032	C	3	5	5	2	5	5	7	5	5	5	Fe-S oxidoreductase
COG1033	R	5	3	4	3	4	3	3	3	3	3	Predicted exporters of the RND superfamily
COG1034	C	2	2	2	2	2	2	2	2	2	2	NADH dehydrogenase/NADH:ubiquinone oxidoreductase 75 kD subunit (chain G)
COG1035	C	1	1	1	1	1	1	1	1	1	1	Coenzyme F420-reducing hydrogenase, beta subunit
COG1038	C	1	0	1	0	0	0	0	0	0	0	Pyruvate carboxylase
COG1039	L	0	0	0	0	0	0	0	0	0	0	Ribonuclease HIII
COG1040	R	1	1	1	1	2	1	1	1	1	2	Predicted amidophosphoribosyltransferases
COG1041	L	0	0	0	0	0	0	0	0	0	0	Predicted DNA modification methylase
COG1042	C	2	2	3	1	5	2	4	2	2	2	Acyl-CoA synthetase (NDP forming)
COG1043	M	1	1	1	1	1	1	1	1	1	1	Acyl-[acyl carrier protein]--UDP-N-acetylglucosamine O-acyltransferase
COG1044	M	1	1	2	2	1	1	1	1	1	1	UDP-3-O-[3-hydroxymyristoyl] glucosamine N-acyltransferase
COG1045	E	2	2	2	3	2	2	1	2	2	2	Serine acetyltransferase
COG1048	C	1	1	1	1	1	1	1	1	1	1	Aconitase A
COG1051	F	1	3	1	3	1	1	1	2	1	1	ADP-ribose pyrophosphatase
COG1052	CHR	2	3	3	5	3	3	4	3	3	3	Lactate dehydrogenase and related dehydrogenases
COG1053	C	2	2	2	2	2	2	4	3	3	2	Succinate dehydrogenase/fumarate reductase, flavoprotein subunit
COG1054	R	0	0	0	0	0	0	0	0	0	0	Predicted sulfurtransferase
COG1055	P	2	5	2	2	2	4	1	4	3	3	Na+/H+ antiporter NhaD and related arsenite permeases
COG1056	H	0	0	0	0	0	0	0	0	0	0	Nicotinamide mononucleotide adenylyltransferase
COG1057	H	1	1	1	1	1	1	1	1	1	1	Nicotinic acid mononucleotide adenylyltransferase
COG1058	R	1	1	1	1	1	1	1	1	1	1	Predicted nucleotide-utilizing enzyme related to molybdopterin-biosynthesis enzyme MoeA
COG1060	HR	0	0	0	0	0	0	2	0	0	0	Thiamine biosynthesis enzyme ThiH and related uncharacterized enzymes
COG1061	KL	5	3	3	0	2	4	0	0	3	0	DNA or RNA helicases of superfamily II
COG1062	C	0	4	2	2	1	4	3	4	4	4	Zn-dependent alcohol dehydrogenases, class III
COG1063	ER	1	3	2	3	1	3	2	3	3	3	Threonine dehydrogenase and related Zn-dependent dehydrogenases
COG1064	R	1	3	2	3	2	3	2	3	3	3	Zn-dependent alcohol dehydrogenases
COG1066	O	1	1	1	1	1	1	1	1	1	1	Predicted ATP-dependent serine protease
COG1067	O	0	0	0	0	0	0	0	0	0	0	Predicted ATP-dependent protease
COG1071	C	2	2	1	1	1	2	2	2	2	2	Pyruvate/2-oxoglutarate dehydrogenase complex, dehydrogenase (E1) component, eukaryotic type, alpha subunit
COG1072	H	1	1	1	1	1	1	1	1	1	1	Panthothenate kinase
COG1073	R	0	0	0	1	1	1	0	0	0	0	Hydrolases of the alpha/beta superfamily
COG1074	L	2	3	1	1	2	1	1	1	1	1	ATP-dependent exoDNAse (exonuclease V) beta subunit (contains helicase and exonuclease domains)
COG1076	O	0	0	0	0	0	1	0	0	0	0	DnaJ-domain-containing proteins 1
COG1078	R	0	0	0	0	0	0	0	0	0	0	HD superfamily phosphohydrolases
COG1079	R	0	1	0	0	1	1	0	1	1	1	Uncharacterized ABC-type transport system, permease component
COG1082	G	0	2	0	0	0	1	0	0	1	0	Sugar phosphate isomerases/epimerases
COG1083	M	0	0	1	0	0	0	1	0	0	0	CMP-N-acetylneuraminic acid synthetase
COG1086	MG	1	1	1	1	2	1	1	1	2	1	Predicted nucleoside-diphosphate sugar epimerases
COG1087	M	1	2	3	2	2	2	2	2	2	2	UDP-glucose 4-epimerase
COG1088	M	0	3	1	1	1	2	2	2	2	2	dTDP-D-glucose 4,6-dehydratase
COG1089	M	0	1	1	0	1	1	2	1	1	2	GDP-D-mannose dehydratase
COG1091	M	0	1	0	1	2	1	1	1	2	1	dTDP-4-dehydrorhamnose reductase
COG1100	R	0	0	0	0	0	0	0	1	0	1	GTPase SAR1 and related small G proteins
COG1104	E	3	2	2	2	2	2	2	2	2	2	Cysteine sulfinate desulfinase/cysteine desulfurase and related enzymes
COG1105	G	1	1	1	1	1	1	1	1	1	1	Fructose-1-phosphate kinase and related fructose-6-phosphate kinase (PfkB)
COG1106	R	0	0	0	0	0	0	0	0	0	0	Predicted ATPases
COG1108	P	1	1	4	1	1	3	3	1	1	1	ABC-type Mn2+/Zn2+ transport systems, permease components
COG1109	G	2	2	3	2	2	3	2	3	3	2	Phosphomannomutase
COG1110	L	0	0	0	0	0	0	0	0	0	0	Reverse gyrase
COG1111	L	0	0	0	0	0	0	0	0	0	0	ERCC4-like helicases
COG1115	E	0	0	0	0	0	0	0	0	0	0	Na+/alanine symporter
COG1116	P	3	14	6	5	4	12	14	14	15	12	ABC-type nitrate/sulfonate/bicarbonate transport system, ATPase component
COG1117	P	1	1	1	1	1	1	1	1	1	1	ABC-type phosphate transport system, ATPase component
COG1118	P	1	2	1	1	1	2	2	2	2	2	ABC-type sulfate/molybdate transport systems, ATPase component
COG1120	PH	3	3	3	4	3	3	2	3	2	3	ABC-type cobalamin/Fe3+-siderophores transport systems, ATPase components
COG1121	P	1	1	2	1	1	2	2	1	1	1	ABC-type Mn/Zn transport systems, ATPase component
COG1122	P	0	0	2	3	0	1	1	2	2	0	ABC-type cobalt transport system, ATPase component
COG1123	R	0	4	0	1	1	2	5	3	4	3	ATPase components of various ABC-type transport systems, contain duplicated ATPase
COG1125	E	0	1	1	1	1	1	1	1	1	1	ABC-type proline/glycine betaine transport systems, ATPase components
COG1126	E	1	1	1	1	1	1	1	1	1	1	ABC-type polar amino acid transport system, ATPase component
COG1127	Q	2	2	2	2	2	2	2	2	2	2	ABC-type transport system involved in resistance to organic solvents, ATPase component
COG1129	G	0	0	0	0	0	1	0	0	0	1	ABC-type sugar transport system, ATPase component
COG1131	V	7	8	7	12	4	6	6	6	6	6	ABC-type multidrug transport system, ATPase component
COG1132	V	4	4	5	11	7	4	5	6	4	4	ABC-type multidrug transport system, ATPase and permease components
COG1134	GM	2	0	1	1	0	1	0	0	1	1	ABC-type polysaccharide/polyol phosphate transport system, ATPase component
COG1135	P	2	2	1	1	1	1	0	3	3	3	ABC-type metal ion transport system, ATPase component
COG1136	V	5	4	4	5	3	4	4	3	3	3	ABC-type antimicrobial peptide transport system, ATPase component
COG1137	R	2	1	1	1	1	1	1	1	1	1	ABC-type (unclassified) transport system, ATPase component
COG1138	O	1	1	1	1	1	1	1	1	1	1	Cytochrome c biogenesis factor
COG1140	C	0	0	0	0	0	0	0	0	0	0	Nitrate reductase beta subunit
COG1141	C	0	1	0	0	1	0	1	1	1	1	Ferredoxin
COG1142	C	0	0	0	3	1	0	0	1	0	0	Fe-S-cluster-containing hydrogenase components 2
COG1143	C	2	2	2	6	2	4	2	2	2	4	Formate hydrogenlyase subunit 6/NADH:ubiquinone oxidoreductase 23 kD subunit (chain I)
COG1144	C	0	0	2	0	3	0	0	0	0	0	Pyruvate:ferredoxin oxidoreductase and related 2-oxoacid:ferredoxin oxidoreductases, delta subunit
COG1145	C	5	5	4	6	4	5	6	6	5	5	Ferredoxin
COG1146	C	3	2	4	2	2	2	4	2	2	2	Ferredoxin
COG1151	C	0	0	0	2	0	0	0	0	0	0	6Fe-6S prismane cluster-containing protein
COG1154	HI	1	1	1	1	1	1	1	1	1	1	Deoxyxylulose-5-phosphate synthase
COG1157	NU	1	1	2	2	1	1	1	1	1	1	Flagellar biosynthesis/type III secretory pathway ATPase
COG1158	K	1	1	1	1	1	1	1	1	1	1	Transcription termination factor
COG1159	R	1	1	1	1	1	1	1	1	1	1	GTPase
COG1160	R	1	1	1	1	1	1	1	1	1	1	Predicted GTPases
COG1162	R	0	0	1	0	0	0	0	0	0	0	Predicted GTPases
COG1164	E	1	1	1	1	1	1	1	1	1	1	Oligoendopeptidase F
COG1167	KE	1	3	1	2	1	4	2	2	2	3	Transcriptional regulators containing a DNA-binding HTH domain and an aminotransferase domain (MocR family) and their eukaryotic orthologs
COG1171	E	1	1	2	2	2	2	1	1	1	1	Threonine dehydratase
COG1172	G	0	0	0	0	0	2	0	0	0	2	Ribose/xylose/arabinose/galactoside ABC-type transport systems, permease components
COG1173	EP	0	7	0	4	3	8	10	7	7	8	ABC-type dipeptide/oligopeptide/nickel transport systems, permease components
COG1174	E	0	1	1	1	1	1	1	1	1	1	ABC-type proline/glycine betaine transport systems, permease component
COG1175	G	1	5	3	3	5	5	5	4	4	5	ABC-type sugar transport systems, permease components
COG1176	E	1	1	1	1	3	1	1	1	1	1	ABC-type spermidine/putrescine transport system, permease component I
COG1177	E	1	4	1	2	1	2	2	4	4	4	ABC-type spermidine/putrescine transport system, permease component II
COG1178	P	1	1	1	1	1	1	1	1	1	1	ABC-type Fe3+ transport system, permease component
COG1180	O	1	0	2	4	0	2	0	0	1	1	Pyruvate-formate lyase-activating enzyme
COG1181	M	1	2	1	1	1	1	3	1	1	1	D-alanine-D-alanine ligase and related ATP-grasp enzymes
COG1182	I	0	0	0	1	0	0	0	0	0	0	Acyl carrier protein phosphodiesterase
COG1183	I	2	2	2	2	2	2	2	2	2	2	Phosphatidylserine synthase
COG1185	J	1	1	1	1	1	1	1	1	1	1	Polyribonucleotide nucleotidyltransferase (polynucleotide phosphorylase)
COG1186	J	2	2	2	2	2	2	2	2	2	2	Protein chain release factor B
COG1187	J	1	1	1	1	1	1	1	1	1	1	16S rRNA uridine-516 pseudouridylate synthase and related pseudouridylate synthases
COG1188	J	1	0	1	0	0	1	1	1	1	1	Ribosome-associated heat shock protein implicated in the recycling of the 50S subunit (S4 paralog)
COG1189	J	1	1	1	1	1	1	1	1	1	1	Predicted rRNA methylase
COG1192	D	6	6	6	6	4	5	5	4	4	4	ATPases involved in chromosome partitioning
COG1194	L	1	1	1	1	1	1	1	1	1	1	A/G-specific DNA glycosylase
COG1195	L	1	1	3	1	1	1	1	1	1	1	Recombinational DNA repair ATPase (RecF pathway)
COG1196	D	2	4	5	7	3	3	2	7	6	5	Chromosome segregation ATPases
COG1197	LK	1	1	1	1	1	1	1	1	1	1	Transcription-repair coupling factor (superfamily II helicase)
COG1198	L	1	1	1	1	1	1	1	1	1	1	Primosomal protein N' (replication factor Y) - superfamily II helicase
COG1200	LK	1	1	1	1	1	1	1	1	1	1	RecG-like helicase
COG1201	R	1	1	3	2	1	4	3	1	2	1	Lhr-like helicases
COG1204	R	0	0	1	0	0	2	1	0	0	1	Superfamily II helicase
COG1205	R	0	0	3	0	0	0	0	0	0	0	Distinct helicase family with a unique C-terminal domain including a metal-binding cysteine cluster
COG1206	J	1	1	1	1	1	1	1	1	1	1	NAD(FAD)-utilizing enzyme possibly involved in translation
COG1207	M	1	1	1	1	1	1	1	1	1	1	N-acetylglucosamine-1-phosphate uridyltransferase (contains nucleotidyltransferase and I-patch acetyltransferase domains)
COG1208	MJ	2	3	2	2	1	2	3	3	2	3	Nucleoside-diphosphate-sugar pyrophosphorylase involved in lipopolysaccharide biosynthesis/translation initiation factor 2B, gamma/epsilon subunits (eIF-2Bgamma/eIF-2Bepsilon)
COG1209	M	0	1	0	1	1	1	1	1	1	1	dTDP-glucose pyrophosphorylase
COG1210	M	1	1	1	1	1	1	1	1	1	1	UDP-glucose pyrophosphorylase
COG1211	I	1	1	1	1	1	1	1	1	1	1	4-diphosphocytidyl-2-methyl-D-erithritol synthase
COG1212	M	1	1	1	1	1	1	1	1	1	1	CMP-2-keto-3-deoxyoctulosonic acid synthetase
COG1213	M	0	0	0	2	0	0	0	0	0	0	Predicted sugar nucleotidyltransferases
COG1214	O	1	1	1	1	1	1	1	1	1	1	Inactive homolog of metal-dependent proteases, putative molecular chaperone
COG1215	M	2	1	3	1	2	1	2	1	1	2	Glycosyltransferases, probably involved in cell wall biogenesis
COG1216	R	0	1	1	0	1	1	0	1	2	1	Predicted glycosyltransferases
COG1217	T	1	1	1	1	1	1	1	1	1	1	Predicted membrane GTPase involved in stress response
COG1218	P	1	1	1	2	1	1	1	1	1	1	3'-Phosphoadenosine 5'-phosphosulfate (PAPS) 3'-phosphatase
COG1219	O	1	1	1	1	1	1	1	1	1	1	ATP-dependent protease Clp, ATPase subunit
COG1220	O	1	1	1	1	1	1	1	1	1	1	ATP-dependent protease HslVU (ClpYQ), ATPase subunit
COG1222	O	0	0	0	0	0	0	0	0	0	0	ATP-dependent 26S proteasome regulatory subunit
COG1223	R	0	0	0	1	1	0	0	1	1	0	Predicted ATPase (AAA+ superfamily)
COG1225	O	2	2	1	1	2	2	1	2	2	2	Peroxiredoxin
COG1226	P	4	5	2	1	6	2	2	3	5	5	Kef-type K+ transport systems, predicted NAD-binding component
COG1227	C	0	0	0	0	0	0	0	0	0	0	Inorganic pyrophosphatase/exopolyphosphatase
COG1228	Q	0	0	1	0	0	0	0	0	0	0	Imidazolonepropionase and related amidohydrolases
COG1230	P	2	1	2	1	3	1	1	1	2	1	Co/Zn/Cd efflux system component
COG1231	E	3	4	3	3	5	4	4	3	3	3	Monoamine oxidase
COG1232	H	0	0	2	2	0	0	4	2	2	2	Protoporphyrinogen oxidase
COG1233	Q	6	5	5	6	5	5	5	5	5	7	Phytoene dehydrogenase and related proteins
COG1234	R	2	1	1	1	1	1	1	1	1	1	Metal-dependent hydrolases of the beta-lactamase superfamily III
COG1235	R	1	2	3	3	2	2	3	2	2	2	Metal-dependent hydrolases of the beta-lactamase superfamily I
COG1236	J	2	2	2	2	2	2	1	2	3	2	Predicted exonuclease of the beta-lactamase fold involved in RNA processing
COG1237	R	0	0	0	0	1	0	0	0	0	0	Metal-dependent hydrolases of the beta-lactamase superfamily II
COG1238	S	1	1	1	1	1	1	1	1	1	1	Predicted membrane protein
COG1239	H	1	2	1	1	1	1	1	1	1	1	Mg-chelatase subunit ChlI
COG1240	H	1	1	1	1	2	1	1	2	2	1	Mg-chelatase subunit ChlD
COG1244	R	0	0	0	0	0	0	0	0	0	0	Predicted Fe-S oxidoreductase
COG1246	E	0	0	1	0	0	0	0	0	0	0	N-acetylglutamate synthase and related acetyltransferases
COG1247	M	1	2	2	1	1	2	1	2	2	2	Sortase and related acyltransferases
COG1249	C	3	3	3	4	3	4	3	3	3	3	Pyruvate/2-oxoglutarate dehydrogenase complex, dihydrolipoamide dehydrogenase (E3) component, and related enzymes
COG1250	I	5	5	7	5	5	5	5	5	5	7	3-hydroxyacyl-CoA dehydrogenase
COG1251	C	0	0	1	0	1	0	1	0	0	0	NAD(P)H-nitrite reductase
COG1252	C	1	1	3	3	3	4	3	3	1	3	NADH dehydrogenase, FAD-containing subunit
COG1253	R	3	3	3	2	2	2	2	3	3	3	Hemolysins and related proteins containing CBS domains
COG1254	C	1	1	1	1	1	1	1	1	1	1	Acylphosphatases
COG1255	S	0	0	1	0	0	0	0	0	0	0	Uncharacterized protein conserved in archaea
COG1256	N	1	2	3	5	1	2	2	2	2	2	Flagellar hook-associated protein
COG1260	I	1	0	0	0	0	0	0	0	0	0	Myo-inositol-1-phosphate synthase
COG1261	NO	0	1	2	2	1	1	1	1	1	1	Flagellar basal body P-ring biosynthesis protein
COG1262	S	2	3	3	2	2	3	2	3	3	3	Uncharacterized conserved protein
COG1266	R	1	2	1	1	2	1	2	1	2	1	Predicted metal-dependent membrane protease
COG1267	I	1	0	0	0	0	0	0	0	0	0	Phosphatidylglycerophosphatase A and related proteins
COG1268	R	1	1	0	1	0	2	2	1	1	1	Uncharacterized conserved protein
COG1269	C	0	1	0	1	2	1	0	1	1	1	Archaeal/vacuolar-type H+-ATPase subunit I
COG1270	H	1	1	1	1	1	1	1	1	1	1	Cobalamin biosynthesis protein CobD/CbiB
COG1271	C	2	2	1	1	1	2	3	2	2	2	Cytochrome bd-type quinol oxidase, subunit 1
COG1272	R	2	2	3	2	1	1	2	2	2	1	Predicted membrane protein, hemolysin III homolog
COG1273	S	1	2	3	3	2	2	2	2	2	2	Uncharacterized conserved protein
COG1275	P	1	0	1	0	0	0	0	0	0	0	Tellurite resistance protein and related permeases
COG1276	P	0	1	2	1	1	1	1	1	2	1	Putative copper export protein
COG1277	R	0	1	1	2	0	1	2	2	1	2	ABC-type transport system involved in multi-copper enzyme maturation, permease component
COG1278	K	7	6	8	6	6	6	6	6	6	6	Cold shock proteins
COG1280	E	3	4	3	3	4	6	3	4	4	4	Putative threonine efflux protein
COG1281	O	1	1	1	1	1	1	2	1	1	1	Disulfide bond chaperones of the HSP33 family
COG1282	C	1	1	1	1	1	1	1	1	1	1	NAD/NADP transhydrogenase beta subunit
COG1285	S	3	2	2	1	2	2	2	2	3	2	Uncharacterized membrane protein
COG1286	R	2	1	2	2	1	1	1	1	1	1	Uncharacterized membrane protein, required for colicin V production
COG1287	R	0	0	0	0	0	0	0	1	0	0	Uncharacterized membrane protein, required for N-linked glycosylation
COG1288	S	0	0	0	0	0	0	0	0	0	0	Predicted membrane protein
COG1289	S	1	5	2	3	4	2	3	5	5	5	Predicted membrane protein
COG1290	C	1	1	1	1	1	1	1	1	1	1	Cytochrome b subunit of the bc complex
COG1291	N	1	1	3	2	1	1	1	1	1	1	Flagellar motor component
COG1292	M	0	0	0	0	0	0	0	0	0	0	Choline-glycine betaine transporter
COG1294	C	2	2	1	1	1	2	3	2	2	2	Cytochrome bd-type quinol oxidase, subunit 2
COG1295	S	2	2	2	2	2	2	2	2	3	2	Predicted membrane protein
COG1296	E	1	2	2	2	2	2	2	2	2	2	Predicted branched-chain amino acid permease (azaleucine resistance)
COG1297	S	0	0	0	0	0	0	0	0	0	1	Predicted membrane protein
COG1298	NU	1	3	2	2	1	1	1	3	1	3	Flagellar biosynthesis pathway, component FlhA
COG1300	S	0	0	0	0	1	0	0	0	0	0	Uncharacterized membrane protein
COG1301	C	1	2	0	1	1	2	2	2	2	2	Na+/H+-dicarboxylate symporters
COG1304	C	1	1	1	1	1	1	1	1	1	1	L-lactate dehydrogenase (FMN-dependent) and related alpha-hydroxy acid dehydrogenases
COG1305	E	2	6	5	6	7	6	7	5	6	5	Transglutaminase-like enzymes, putative cysteine proteases
COG1308	K	0	0	0	0	0	0	0	0	0	0	Transcription factor homologous to NACalpha-BTF3
COG1309	K	18	41	19	27	27	36	26	34	38	38	Transcriptional regulator
COG1310	R	0	0	0	1	0	0	0	0	0	0	Predicted metal-dependent protease of the PAD1/JAB1 superfamily
COG1314	U	1	1	1	1	1	1	1	1	1	1	Preprotein translocase subunit SecG
COG1317	NU	1	1	1	1	1	1	1	1	1	1	Flagellar biosynthesis/type III secretory pathway protein
COG1318	K	0	0	0	0	0	0	0	0	0	1	Predicted transcriptional regulators
COG1319	C	2	3	4	6	4	4	7	5	3	5	Aerobic-type carbon monoxide dehydrogenase, middle subunit CoxM/CutM homologs
COG1320	P	0	1	1	2	1	3	1	1	1	1	Multisubunit Na+/H+ antiporter, MnhG subunit
COG1321	K	0	0	0	0	0	1	1	0	0	0	Mn-dependent transcriptional regulator
COG1322	S	1	1	1	1	1	1	1	1	1	1	Uncharacterized protein conserved in bacteria
COG1324	P	1	1	1	0	1	1	0	1	1	1	Uncharacterized protein involved in tolerance to divalent cations
COG1326	R	0	1	0	2	0	0	1	0	1	0	Uncharacterized archaeal Zn-finger protein
COG1327	K	1	1	1	1	1	1	1	1	1	1	Predicted transcriptional regulator, consists of a Zn-ribbon and ATP-cone domains
COG1328	F	1	0	2	1	0	1	0	0	1	1	Oxygen-sensitive ribonucleoside-triphosphate reductase
COG1329	K	1	1	1	1	2	1	1	2	1	1	Transcriptional regulators, similar to M. xanthus CarD
COG1335	Q	0	3	0	1	0	2	5	5	4	5	Amidases related to nicotinamidase
COG1338	NU	1	1	2	2	1	1	1	1	1	1	Flagellar biosynthesis pathway, component FliP
COG1340	S	0	0	0	0	0	0	0	0	0	3	Uncharacterized archaeal coiled-coil protein
COG1343	L	1	0	0	0	0	1	0	0	0	1	Uncharacterized protein predicted to be involved in DNA repair
COG1344	N	7	11	14	12	4	8	8	11	8	8	Flagellin and related hook-associated proteins
COG1345	N	0	1	1	1	0	1	1	1	1	1	Flagellar capping protein
COG1346	M	1	1	1	2	1	1	1	1	1	1	Putative effector of murein hydrolase
COG1348	P	4	8	5	4	3	5	3	7	7	7	Nitrogenase subunit NifH (ATPase)
COG1349	KG	1	1	1	3	1	2	1	1	2	1	Transcriptional regulators of sugar metabolism
COG1350	R	1	2	1	1	1	1	1	2	2	1	Predicted alternative tryptophan synthase beta-subunit (paralog of TrpB)
COG1351	F	0	0	0	0	0	0	0	0	0	0	Predicted alternative thymidylate synthase
COG1352	NT	2	4	5	4	2	2	2	3	4	3	Methylase of chemotaxis methyl-accepting proteins
COG1353	R	0	0	0	0	0	0	0	0	0	0	Predicted hydrolase of the HD superfamily (permuted catalytic motifs)
COG1354	S	1	1	1	1	1	1	1	1	1	1	Uncharacterized conserved protein
COG1357	S	0	0	0	1	2	2	0	0	0	0	Uncharacterized low-complexity proteins
COG1359	S	1	2	2	1	2	2	2	1	2	1	Uncharacterized conserved protein
COG1360	N	5	3	5	4	3	3	3	3	3	3	Flagellar motor protein
COG1363	G	0	0	0	0	0	0	0	0	0	0	Cellulase M and related proteins
COG1364	E	1	1	1	1	1	1	1	1	1	1	N-acetylglutamate synthase (N-acetylornithine aminotransferase)
COG1366	T	2	3	5	1	2	3	1	3	3	3	Anti-anti-sigma regulatory factor (antagonist of anti-sigma factor)
COG1368	M	0	1	0	1	0	1	0	0	1	0	Phosphoglycerol transferase and related proteins, alkaline phosphatase superfamily
COG1370	O	1	0	1	0	0	0	0	0	0	0	Prefoldin, molecular chaperone implicated in de novo protein folding, alpha subunit
COG1373	R	0	0	0	0	0	0	0	0	0	0	Predicted ATPase (AAA+ superfamily)
COG1376	S	8	9	8	9	11	11	10	9	9	9	Uncharacterized protein conserved in bacteria
COG1377	NU	1	1	2	2	1	1	1	1	1	1	Flagellar biosynthesis pathway, component FlhB
COG1378	K	0	1	0	0	0	1	0	1	1	1	Predicted transcriptional regulators
COG1379	S	0	0	0	0	0	0	0	0	0	0	Uncharacterized conserved protein
COG1380	R	1	1	1	1	1	1	1	1	1	1	Putative effector of murein hydrolase LrgA
COG1381	L	1	1	1	1	1	1	1	1	1	1	Recombinational DNA repair protein (RecF pathway)
COG1382	O	0	0	0	0	0	0	1	0	0	0	Prefoldin, chaperonin cofactor
COG1384	J	1	1	1	1	1	1	1	1	1	1	Lysyl-tRNA synthetase (class I)
COG1385	S	1	1	1	1	1	1	1	1	1	1	Uncharacterized protein conserved in bacteria
COG1386	K	1	1	1	1	1	1	1	1	1	1	Predicted transcriptional regulator containing the HTH domain
COG1388	M	0	0	0	2	0	0	0	0	1	0	FOG: LysM repeat
COG1391	OT	1	1	1	1	1	1	1	1	1	1	Glutamine synthetase adenylyltransferase
COG1392	P	1	1	1	1	1	1	1	1	1	1	Phosphate transport regulator (distant homolog of PhoU)
COG1393	P	2	4	3	3	3	3	3	3	3	3	Arsenate reductase and related proteins, glutaredoxin family
COG1396	K	4	9	9	4	7	17	8	9	12	11	Predicted transcriptional regulators
COG1397	O	3	2	3	3	2	2	2	2	2	2	ADP-ribosylglycohydrolase
COG1399	R	1	1	1	0	1	1	1	1	2	1	Predicted metal-binding, possibly nucleic acid-binding protein
COG1402	R	1	1	1	1	1	1	1	1	1	1	Uncharacterized protein, putative amidase
COG1403	V	1	1	1	1	1	1	1	1	3	1	Restriction endonuclease
COG1404	O	0	0	2	1	1	0	1	0	0	0	Subtilisin-like serine proteases
COG1407	R	1	1	1	1	1	1	1	1	1	1	Predicted ICC-like phosphoesterases
COG1408	R	0	0	0	0	0	0	0	0	0	0	Predicted phosphohydrolases
COG1409	R	2	5	2	4	3	4	6	4	8	4	Predicted phosphohydrolases
COG1410	E	1	1	1	1	1	1	1	1	1	1	Methionine synthase I, cobalamin-binding domain
COG1413	C	0	2	2	2	2	0	4	2	2	2	FOG: HEAT repeat
COG1414	K	3	7	3	7	5	4	6	7	7	7	Transcriptional regulator
COG1415	S	0	0	0	1	0	0	0	0	0	0	Uncharacterized conserved protein
COG1416	S	0	1	1	0	1	1	1	1	1	1	Uncharacterized conserved protein
COG1418	R	0	0	0	0	0	0	0	1	0	0	Predicted HD superfamily hydrolase
COG1419	N	0	0	0	0	0	0	0	0	0	0	Flagellar GTP-binding protein
COG1420	K	1	1	1	1	1	1	1	1	1	1	Transcriptional regulator of heat shock gene
COG1421	L	0	0	0	0	0	0	0	0	0	0	Uncharacterized protein predicted to be involved in DNA repair
COG1426	S	0	0	1	0	0	0	1	0	0	0	Uncharacterized protein conserved in bacteria
COG1429	H	1	4	3	6	4	4	3	3	5	3	Cobalamin biosynthesis protein CobN and related Mg-chelatases
COG1430	S	1	1	1	1	1	1	1	1	1	1	Uncharacterized conserved protein
COG1432	S	1	4	1	1	1	3	1	3	4	4	Uncharacterized conserved protein
COG1433	S	4	8	3	5	2	4	4	2	5	3	Uncharacterized conserved protein
COG1434	S	2	2	2	2	2	3	2	2	2	2	Uncharacterized conserved protein
COG1436	C	0	0	1	0	1	1	1	1	0	1	Archaeal/vacuolar-type H+-ATPase subunit F
COG1450	NU	0	0	2	1	0	0	0	0	0	0	Type II secretory pathway, component PulD
COG1451	R	1	1	1	1	1	1	1	1	1	1	Predicted metal-dependent hydrolase
COG1452	M	1	1	1	1	1	1	1	1	1	1	Organic solvent tolerance protein OstA
COG1454	C	1	2	3	5	2	1	2	2	2	2	Alcohol dehydrogenase, class IV
COG1457	F	0	1	1	0	0	1	0	1	1	1	Purine-cytosine permease and related proteins
COG1459	NU	0	0	1	1	0	0	0	0	0	0	Type II secretory pathway, component PulF
COG1462	M	0	2	0	0	1	2	0	2	2	0	Uncharacterized protein involved in formation of curli polymers
COG1463	Q	3	4	1	1	2	4	2	5	4	7	ABC-type transport system involved in resistance to organic solvents, periplasmic component
COG1464	P	3	3	2	2	2	2	0	4	4	4	ABC-type metal ion transport system, periplasmic component/surface antigen
COG1465	E	0	0	0	0	0	0	0	0	0	0	Predicted alternative 3-dehydroquinate synthase
COG1466	L	1	1	1	1	1	1	1	1	1	1	DNA polymerase III, delta subunit
COG1468	L	1	0	0	0	0	1	0	0	0	1	RecB family exonuclease
COG1472	G	2	1	1	2	1	1	1	1	1	1	Beta-glucosidase-related glycosidases
COG1473	R	1	3	1	2	2	3	3	3	3	3	Metal-dependent amidase/aminoacylase/carboxypeptidase
COG1474	LO	0	0	0	0	0	0	0	0	0	0	Cdc6-related protein, AAA superfamily ATPase
COG1475	K	1	3	2	3	1	3	1	1	3	2	Predicted transcriptional regulators
COG1476	K	2	1	3	5	3	2	1	4	4	4	Predicted transcriptional regulators
COG1477	H	0	1	2	2	0	1	1	1	1	1	Membrane-associated lipoprotein involved in thiamine biosynthesis
COG1478	S	0	0	0	0	0	0	1	0	0	0	Uncharacterized conserved protein
COG1479	S	0	0	0	0	0	0	0	0	0	0	Uncharacterized conserved protein
COG1480	R	0	0	0	0	0	0	0	0	0	0	Predicted membrane-associated HD superfamily hydrolase
COG1483	R	0	1	0	0	0	0	0	0	0	0	Predicted ATPase (AAA+ superfamily)
COG1484	L	1	0	0	6	1	0	1	0	4	0	DNA replication protein
COG1485	R	1	1	1	1	1	1	1	1	1	1	Predicted ATPase
COG1486	G	2	1	0	0	0	1	1	1	1	1	Alpha-galactosidases/6-phospho-beta-glucosidases, family 4 of glycosyl hydrolases
COG1487	R	1	3	5	7	6	5	6	2	3	2	Predicted nucleic acid-binding protein, contains PIN domain
COG1488	H	0	0	0	0	0	0	1	0	0	0	Nicotinic acid phosphoribosyltransferase
COG1492	H	2	2	2	2	2	2	2	2	2	2	Cobyric acid synthase
COG1493	T	1	1	1	1	1	1	1	1	1	1	Serine kinase of the HPr protein, regulates carbohydrate metabolism
COG1494	G	2	1	2	1	1	1	1	1	1	1	Fructose-1,6-bisphosphatase/sedoheptulose 1,7-bisphosphatase and related proteins
COG1495	O	1	1	1	1	1	1	1	1	1	1	Disulfide bond formation protein DsbB
COG1496	S	1	1	1	1	1	1	1	1	1	1	Uncharacterized conserved protein
COG1502	I	0	0	2	2	0	0	0	0	0	2	Phosphatidylserine/phosphatidylglycerophosphate/cardiolipin synthases and related enzymes
COG1505	E	0	0	1	1	0	0	0	0	0	0	Serine proteases of the peptidase family S9A
COG1506	E	0	0	0	1	0	0	0	0	0	0	Dipeptidyl aminopeptidases/acylaminoacyl-peptidases
COG1508	K	1	1	1	1	1	1	1	1	1	1	DNA-directed RNA polymerase specialized sigma subunit, sigma54 homolog
COG1509	E	1	1	1	2	1	1	1	1	1	1	Lysine 2,3-aminomutase
COG1511	S	0	0	0	0	0	0	0	0	0	0	Predicted membrane protein
COG1512	R	3	2	1	1	1	1	1	2	1	1	Beta-propeller domains of methanol dehydrogenase type
COG1513	P	0	1	1	0	0	1	1	1	1	1	Cyanate lyase
COG1514	J	3	1	1	1	1	3	1	1	1	1	2'-5' RNA ligase
COG1516	NUO	0	1	1	1	0	1	1	1	1	1	Flagellin-specific chaperone FliS
COG1518	L	2	0	0	1	1	1	0	0	0	1	Uncharacterized protein predicted to be involved in DNA repair
COG1519	M	1	1	1	1	1	1	1	1	1	1	3-deoxy-D-manno-octulosonic-acid transferase
COG1521	K	0	0	0	0	0	0	0	0	0	0	Putative transcriptional regulator, homolog of Bvg accessory factor
COG1522	K	3	6	4	5	5	5	8	6	6	5	Transcriptional regulators
COG1523	G	2	2	2	3	2	2	2	2	2	2	Type II secretory pathway, pullulanase PulA and related glycosidases
COG1524	R	0	0	3	0	0	0	0	0	0	0	Uncharacterized proteins of the AP superfamily
COG1525	L	3	6	4	4	4	6	5	6	5	5	Micrococcal nuclease (thermonuclease) homologs
COG1526	C	0	1	1	2	1	1	1	1	1	1	Uncharacterized protein required for formate dehydrogenase activity
COG1527	C	0	0	1	0	0	0	0	0	0	0	Archaeal/vacuolar-type H+-ATPase subunit C
COG1529	C	2	6	6	8	6	6	14	7	7	7	Aerobic-type carbon monoxide dehydrogenase, large subunit CoxL/CutL homologs
COG1530	J	1	1	1	1	1	1	1	1	1	1	Ribonucleases G and E
COG1532	R	0	0	0	1	0	0	0	0	0	0	Predicted RNA-binding protein
COG1533	L	1	1	1	1	1	1	1	1	1	1	DNA repair photolyase
COG1536	N	1	1	2	2	1	1	1	1	1	1	Flagellar motor switch protein
COG1537	R	1	1	1	1	1	1	1	1	1	1	Predicted RNA-binding proteins
COG1538	MU	7	8	2	6	7	5	6	5	9	6	Outer membrane protein
COG1539	H	1	1	1	1	1	1	1	1	1	1	Dihydroneopterin aldolase
COG1540	R	1	1	1	1	1	1	1	1	1	1	Uncharacterized proteins, homologs of lactam utilization protein B
COG1541	H	7	3	8	4	4	4	2	4	4	4	Coenzyme F390 synthetase
COG1542	S	0	0	0	0	0	0	0	0	0	0	Uncharacterized conserved protein
COG1544	J	1	1	1	1	1	1	1	1	1	1	Ribosome-associated protein Y (PSrp-1)
COG1545	R	1	3	1	3	3	3	3	3	3	3	Predicted nucleic-acid-binding protein containing a Zn-ribbon
COG1546	R	1	2	2	1	2	2	2	2	2	2	Uncharacterized protein (competence- and mitomycin-induced)
COG1552	J	0	0	0	0	0	0	0	0	0	0	Ribosomal protein L40E
COG1555	L	1	1	1	1	1	1	1	1	1	1	DNA uptake protein and related DNA-binding proteins
COG1558	N	1	2	2	2	2	2	2	2	2	2	Flagellar basal body rod protein
COG1559	R	1	1	1	1	1	1	1	1	1	1	Predicted periplasmic solute-binding protein
COG1560	M	1	1	1	2	1	1	1	1	1	1	Lauroyl/myristoyl acyltransferase
COG1561	S	1	1	1	1	1	1	1	1	1	1	Uncharacterized stress-induced protein
COG1562	I	4	4	4	4	4	4	4	4	4	4	Phytoene/squalene synthetase
COG1565	S	1	1	1	1	1	1	1	1	1	1	Uncharacterized conserved protein
COG1566	V	6	10	6	10	4	5	5	8	8	8	Multidrug resistance efflux pump
COG1568	R	0	0	0	0	1	0	1	0	0	0	Predicted methyltransferases
COG1569	R	0	0	0	1	0	0	0	0	0	1	Predicted nucleic acid-binding protein, contains PIN domain
COG1570	L	1	1	2	1	1	1	1	1	2	1	Exonuclease VII, large subunit
COG1571	R	0	0	0	0	1	0	1	0	0	0	Predicted DNA-binding protein containing a Zn-ribbon domain
COG1573	L	2	3	3	2	3	3	2	3	3	3	Uracil-DNA glycosylase
COG1574	R	2	3	0	0	0	2	2	3	3	3	Predicted metal-dependent hydrolase with the TIM-barrel fold
COG1576	S	1	1	1	1	1	1	1	1	1	1	Uncharacterized conserved protein
COG1579	R	1	0	4	4	2	1	2	0	2	0	Zn-ribbon protein, possibly nucleic acid-binding
COG1580	N	1	1	2	2	1	1	1	1	2	1	Flagellar basal body-associated protein
COG1584	S	0	0	1	0	0	0	0	0	0	0	Predicted membrane protein
COG1585	OU	2	2	3	1	2	1	1	2	2	2	Membrane protein implicated in regulation of membrane protease activity
COG1586	E	0	0	0	0	1	0	1	0	0	0	S-adenosylmethionine decarboxylase
COG1587	H	1	2	2	2	1	2	2	2	2	2	Uroporphyrinogen-III synthase
COG1589	M	1	1	1	1	1	1	1	1	1	1	Cell division septal protein
COG1591	L	0	0	0	0	0	0	0	0	0	0	Holliday junction resolvase - archaeal type
COG1593	G	2	5	3	2	3	5	3	5	5	5	TRAP-type C4-dicarboxylate transport system, large permease component
COG1595	K	7	17	20	11	10	13	20	11	17	12	DNA-directed RNA polymerase specialized sigma subunit, sigma24 homolog
COG1596	M	1	3	4	1	2	3	1	3	3	1	Periplasmic protein involved in polysaccharide export
COG1597	IR	0	1	0	0	0	1	0	1	1	1	Sphingosine kinase and enzymes related to eukaryotic diacylglycerol kinase
COG1598	S	2	1	4	3	2	4	7	3	2	1	Uncharacterized conserved protein
COG1600	C	1	1	1	1	1	1	1	1	1	1	Uncharacterized Fe-S protein
COG1602	S	0	0	0	0	0	0	0	0	1	0	Uncharacterized conserved protein
COG1605	E	1	1	1	1	1	1	1	1	1	1	Chorismate mutase
COG1607	I	1	0	1	1	0	0	0	0	1	1	Acyl-CoA hydrolase
COG1608	R	0	0	0	0	0	0	0	0	0	0	Predicted archaeal kinase
COG1609	K	0	0	0	0	0	0	0	0	1	1	Transcriptional regulators
COG1610	S	1	2	1	1	2	2	2	2	2	2	Uncharacterized conserved protein
COG1611	R	1	1	1	1	1	1	1	1	2	1	Predicted Rossmann fold nucleotide-binding protein
COG1612	O	1	1	1	1	1	1	1	1	1	1	Uncharacterized protein required for cytochrome oxidase assembly
COG1613	P	1	1	1	1	1	1	1	1	1	1	ABC-type sulfate transport system, periplasmic component
COG1618	F	2	3	2	2	2	2	2	2	3	3	Predicted nucleotide kinase
COG1620	C	0	1	0	1	1	0	1	1	1	1	L-lactate permease
COG1622	C	1	1	2	2	2	2	3	3	1	3	Heme/copper-type cytochrome/quinol oxidases, subunit 2
COG1629	P	6	24	7	9	8	20	17	16	22	22	Outer membrane receptor proteins, mostly Fe transport
COG1633	S	6	8	9	6	8	7	6	8	8	8	Uncharacterized conserved protein
COG1635	H	0	0	0	0	0	0	0	0	0	0	Flavoprotein involved in thiazole biosynthesis
COG1636	S	1	1	1	1	0	0	0	0	1	0	Uncharacterized protein conserved in bacteria
COG1638	G	2	5	3	3	4	4	3	5	5	5	TRAP-type C4-dicarboxylate transport system, periplasmic component
COG1640	G	1	1	3	1	1	1	1	1	1	1	4-alpha-glucanotransferase
COG1643	L	1	1	1	1	1	1	1	1	1	1	HrpA-like helicases
COG1647	R	0	1	0	0	0	1	1	1	1	1	Esterase/lipase
COG1648	H	1	1	1	1	1	1	1	1	1	1	Siroheme synthase (precorrin-2 oxidase/ferrochelatase domain)
COG1651	O	3	4	3	4	4	5	4	3	4	3	Protein-disulfide isomerase
COG1652	S	0	1	0	0	0	0	0	0	1	1	Uncharacterized protein containing LysM domain
COG1653	G	1	6	5	4	6	6	6	5	5	6	ABC-type sugar transport system, periplasmic component
COG1656	S	0	0	1	0	1	0	0	0	0	0	Uncharacterized conserved protein
COG1657	I	3	1	2	1	1	1	1	1	1	1	Squalene cyclase
COG1658	L	0	0	0	0	0	0	0	0	0	0	Small primase-like proteins (Toprim domain)
COG1661	R	0	0	0	0	0	0	0	0	0	0	Predicted DNA-binding protein with PD1-like DNA-binding motif
COG1662	L	0	0	0	0	0	0	0	0	0	0	Transposase and inactivated derivatives, IS1 family
COG1663	M	1	1	1	1	1	1	1	1	1	1	Tetraacyldisaccharide-1-P 4'-kinase
COG1668	CP	1	0	0	0	0	0	0	0	0	0	ABC-type Na+ efflux pump, permease component
COG1669	R	0	1	4	2	1	3	3	3	1	2	Predicted nucleotidyltransferases
COG1670	J	4	5	5	6	5	5	6	4	7	5	Acetyltransferases, including N-acetylases of ribosomal proteins
COG1671	S	1	1	1	1	1	1	1	1	1	1	Uncharacterized protein conserved in bacteria
COG1673	S	0	0	0	0	2	0	0	0	0	0	Uncharacterized protein conserved in archaea
COG1674	D	2	2	2	2	2	2	2	2	2	2	DNA segregation ATPase FtsK/SpoIIIE and related proteins
COG1677	NU	1	1	2	2	1	1	4	1	1	3	Flagellar hook-basal body protein
COG1678	K	1	1	1	1	1	1	1	1	1	1	Putative transcriptional regulator
COG1680	V	3	6	6	6	6	7	6	6	6	6	Beta-lactamase class C and other penicillin binding proteins
COG1682	GM	1	0	1	1	0	1	0	0	1	1	ABC-type polysaccharide/polyol phosphate export systems, permease component
COG1684	NU	1	1	2	2	1	1	1	1	1	1	Flagellar biosynthesis pathway, component FliR
COG1686	M	4	4	4	4	4	4	3	4	3	4	D-alanyl-D-alanine carboxypeptidase
COG1690	S	0	0	0	0	0	0	0	0	0	1	Uncharacterized conserved protein
COG1692	S	1	1	1	1	1	1	1	1	1	1	Uncharacterized protein conserved in bacteria
COG1694	R	0	0	0	0	0	0	0	0	0	0	Predicted pyrophosphatase
COG1695	K	1	1	3	2	2	2	1	1	2	1	Predicted transcriptional regulators
COG1696	M	1	3	2	0	1	2	1	0	3	2	Predicted membrane protein involved in D-alanine export
COG1702	T	1	1	1	1	1	1	1	1	1	1	Phosphate starvation-inducible protein PhoH, predicted ATPase
COG1703	E	1	1	1	1	1	1	1	1	1	1	Putative periplasmic protein kinase ArgK and related GTPases of G3E family
COG1704	S	2	3	3	2	2	2	2	2	2	2	Uncharacterized conserved protein
COG1706	N	1	1	2	2	1	1	1	1	1	1	Flagellar basal-body P-ring protein
COG1707	R	0	0	0	0	0	0	0	0	0	0	ACT domain-containing protein
COG1708	R	0	0	1	1	0	0	1	2	0	1	Predicted nucleotidyltransferases
COG1712	R	0	0	0	0	0	0	2	0	0	0	Predicted dinucleotide-utilizing enzyme
COG1714	S	1	1	1	1	1	1	1	1	1	1	Predicted membrane protein/domain
COG1715	V	0	0	0	1	0	0	0	0	0	0	Restriction endonuclease
COG1719	R	1	1	1	1	1	1	1	1	1	1	Predicted hydrocarbon binding protein (contains V4R domain)
COG1720	S	2	2	2	2	2	1	1	2	1	2	Uncharacterized conserved protein
COG1721	R	1	1	2	2	1	1	1	1	1	1	Uncharacterized conserved protein (some members contain a von Willebrand factor type A (vWA) domain)
COG1722	L	1	1	1	1	1	1	1	1	1	1	Exonuclease VII small subunit
COG1723	S	0	0	1	0	0	0	0	0	0	0	Uncharacterized conserved protein
COG1724	N	0	0	1	2	0	3	4	2	0	1	Predicted periplasmic or secreted lipoprotein
COG1725	K	0	0	0	0	0	1	0	0	0	0	Predicted transcriptional regulators
COG1729	S	1	1	1	1	2	1	1	1	2	2	Uncharacterized protein conserved in bacteria
COG1730	O	2	0	2	2	0	0	0	0	1	0	Predicted prefoldin, molecular chaperone implicated in de novo protein folding
COG1732	M	0	1	1	1	1	1	1	1	1	1	Periplasmic glycine betaine/choline-binding (lipo)protein of an ABC-type transport system (osmoprotectant binding protein)
COG1733	K	1	4	0	2	2	2	2	5	4	4	Predicted transcriptional regulators
COG1734	T	1	1	1	1	1	1	1	1	2	1	DnaK suppressor protein
COG1739	S	0	0	0	0	0	0	0	0	0	0	Uncharacterized conserved protein
COG1740	C	2	2	2	2	2	2	0	2	2	2	Ni,Fe-hydrogenase I small subunit
COG1741	R	2	2	2	2	2	2	2	2	2	2	Pirin-related protein
COG1742	S	0	1	0	0	1	1	1	1	1	1	Uncharacterized conserved protein
COG1743	L	0	1	0	0	2	0	0	0	0	0	Adenine-specific DNA methylase containing a Zn-ribbon
COG1744	R	0	1	0	0	1	1	1	1	1	1	Uncharacterized ABC-type transport system, periplasmic component/surface lipoprotein
COG1749	N	1	4	3	4	1	2	2	4	4	4	Flagellar hook protein FlgE
COG1752	R	4	4	3	6	2	4	3	4	3	5	Predicted esterase of the alpha-beta hydrolase superfamily
COG1753	S	0	0	0	0	0	0	0	0	0	0	Uncharacterized conserved protein
COG1754	R	2	1	1	1	1	1	1	1	1	1	Uncharacterized C-terminal domain of topoisomerase IA
COG1758	K	1	1	1	1	1	1	1	1	1	1	DNA-directed RNA polymerase, subunit K/omega
COG1762	GT	1	2	1	1	2	1	1	1	2	2	Phosphotransferase system mannitol/fructose-specific IIA domain (Ntr-type)
COG1764	O	0	3	1	2	1	2	2	2	2	2	Predicted redox protein, regulator of disulfide bond formation
COG1765	O	0	2	2	1	2	2	3	3	2	1	Predicted redox protein, regulator of disulfide bond formation
COG1766	NU	1	1	2	2	1	1	1	1	1	1	Flagellar biosynthesis/type III secretory pathway lipoprotein
COG1767	H	0	0	1	2	0	0	1	0	0	0	Triphosphoribosyl-dephospho-CoA synthetase
COG1770	E	1	1	1	1	1	1	1	1	1	1	Protease II
COG1773	C	0	1	1	1	3	1	0	1	1	1	Rubredoxin
COG1775	E	0	2	2	5	2	2	0	2	2	2	Benzoyl-CoA reductase/2-hydroxyglutaryl-CoA dehydratase subunit, BcrC/BadD/HgdB
COG1776	NT	0	0	2	2	0	0	0	0	0	0	Chemotaxis protein CheC, inhibitor of MCP methylation
COG1778	R	0	0	1	0	0	0	0	0	0	0	Low specificity phosphatase (HAD superfamily)
COG1779	R	0	0	1	0	1	0	0	0	0	0	C4-type Zn-finger protein
COG1785	P	1	1	1	1	1	1	1	1	1	1	Alkaline phosphatase
COG1788	I	1	4	1	5	2	2	2	4	4	4	Acyl CoA:acetate/3-ketoacid CoA transferase, alpha subunit
COG1791	S	1	1	0	0	0	0	0	1	1	1	Uncharacterized conserved protein, contains double-stranded beta-helix domain
COG1792	M	0	0	0	0	0	0	0	1	0	0	Cell shape-determining protein
COG1793	L	2	2	2	2	3	2	2	3	3	3	ATP-dependent DNA ligase
COG1794	M	0	0	0	1	1	0	1	0	0	0	Aspartate racemase
COG1797	H	1	1	1	1	1	1	1	1	1	1	Cobyrinic acid a,c-diamide synthase
COG1801	S	1	1	1	2	1	2	1	2	1	2	Uncharacterized conserved protein
COG1802	K	1	8	2	1	3	6	6	6	9	7	Transcriptional regulators
COG1804	C	4	12	6	5	11	12	12	12	14	10	Predicted acyl-CoA transferases/carnitine dehydratase
COG1806	S	1	1	1	1	1	1	1	1	1	1	Uncharacterized protein conserved in bacteria
COG1807	M	3	5	5	6	5	4	5	4	6	4	4-amino-4-deoxy-L-arabinose transferase and related glycosyltransferases of PMT family
COG1808	S	1	0	0	0	1	0	0	0	0	0	Predicted membrane protein
COG1811	R	0	0	0	0	0	1	0	0	0	0	Uncharacterized membrane protein, possible Na+ channel or pump
COG1813	K	1	0	0	0	0	1	0	0	0	0	Predicted transcription factor, homolog of eukaryotic MBF1
COG1814	S	2	1	1	0	1	0	1	0	1	0	Uncharacterized membrane protein
COG1815	N	1	1	2	2	1	1	1	1	1	1	Flagellar basal body protein
COG1816	F	0	0	0	1	0	0	0	0	0	0	Adenosine deaminase
COG1819	GC	0	0	1	0	0	0	0	0	0	0	Glycosyl transferases, related to UDP-glucuronosyltransferase
COG1820	G	0	0	0	0	0	0	0	0	0	0	N-acetylglucosamine-6-phosphate deacetylase
COG1825	J	1	1	1	1	1	1	1	1	1	1	Ribosomal protein L25 (general stress protein Ctc)
COG1826	U	2	2	2	2	2	2	2	2	2	2	Sec-independent protein secretion pathway components
COG1828	F	1	1	1	1	1	1	1	1	1	1	Phosphoribosylformylglycinamidine (FGAM) synthase, PurS component
COG1832	R	1	1	1	1	1	1	1	1	1	1	Predicted CoA-binding protein
COG1833	S	0	1	0	0	1	1	1	1	1	1	Uncharacterized conserved protein
COG1835	I	1	4	6	1	3	3	2	5	5	1	Predicted acyltransferases
COG1838	C	1	1	1	1	1	1	1	1	1	1	Tartrate dehydratase beta subunit/Fumarate hydratase class I, C-terminal domain
COG1840	P	1	3	1	2	1	2	2	2	2	2	ABC-type Fe3+ transport system, periplasmic component
COG1841	J	1	1	1	1	1	1	1	1	1	1	Ribosomal protein L30/L7E
COG1842	KT	0	0	3	0	0	0	0	0	0	0	Phage shock protein A (IM30), suppresses sigma54-dependent transcription
COG1843	N	1	2	3	3	1	2	2	2	2	2	Flagellar hook capping protein
COG1844	S	0	0	0	0	0	0	0	0	0	1	Uncharacterized protein conserved in archaea
COG1845	C	1	2	2	1	2	2	2	3	2	3	Heme/copper-type cytochrome/quinol oxidase, subunit 3
COG1846	K	5	18	12	13	14	16	18	20	20	19	Transcriptional regulators
COG1848	R	0	0	2	1	1	0	0	2	1	1	Predicted nucleic acid-binding protein, contains PIN domain
COG1850	G	5	4	4	4	5	4	4	4	4	5	Ribulose 1,5-bisphosphate carboxylase, large subunit
COG1852	S	0	0	1	0	0	0	0	0	0	0	Uncharacterized conserved protein
COG1853	R	1	4	2	2	3	3	6	4	4	4	Conserved protein/domain typically associated with flavoprotein oxygenases, DIM6/NTAB family
COG1858	P	0	0	1	1	0	1	1	1	0	2	Cytochrome c peroxidase
COG1861	M	0	0	0	0	0	0	0	0	0	0	Spore coat polysaccharide biosynthesis protein F, CMP-KDO synthetase homolog
COG1862	U	1	1	1	1	1	1	1	1	1	1	Preprotein translocase subunit YajC
COG1863	P	0	1	1	1	1	3	1	1	1	1	Multisubunit Na+/H+ antiporter, MnhE subunit
COG1864	F	0	0	1	0	0	0	0	0	0	0	DNA/RNA endonuclease G, NUC1
COG1866	C	1	1	1	2	1	1	1	1	1	1	Phosphoenolpyruvate carboxykinase (ATP)
COG1867	J	0	0	0	0	0	0	0	0	0	0	N2,N2-dimethylguanosine tRNA methyltransferase
COG1868	N	1	1	2	2	1	1	1	1	1	1	Flagellar motor switch protein
COG1871	NT	0	0	1	0	0	0	0	0	0	0	Chemotaxis protein; stimulates methylation of MCP proteins
COG1872	S	1	1	1	1	1	1	1	1	1	1	Uncharacterized conserved protein
COG1873	S	1	2	1	1	2	3	2	1	3	1	Uncharacterized conserved protein
COG1875	T	0	1	0	0	0	0	0	0	1	0	Predicted ATPase related to phosphate starvation-inducible protein PhoH
COG1876	M	0	0	0	0	0	0	0	0	0	0	D-alanyl-D-alanine carboxypeptidase
COG1877	G	1	1	1	1	1	1	1	1	1	1	Trehalose-6-phosphatase
COG1878	R	0	1	1	0	2	1	2	0	1	0	Predicted metal-dependent hydrolase
COG1879	G	0	0	0	0	0	1	0	0	0	1	ABC-type sugar transport system, periplasmic component
COG1881	R	1	1	1	0	0	1	0	1	1	1	Phospholipid-binding protein
COG1882	C	0	0	1	3	0	0	0	0	0	0	Pyruvate-formate lyase
COG1883	C	0	0	0	1	0	0	1	0	0	0	Na+-transporting methylmalonyl-CoA/oxaloacetate decarboxylase, beta subunit
COG1884	I	2	2	3	2	2	2	2	2	2	2	Methylmalonyl-CoA mutase, N-terminal domain/subunit
COG1886	NU	2	2	3	3	2	2	2	2	2	2	Flagellar motor switch/type III secretory pathway protein
COG1888	S	0	0	0	0	0	0	0	0	0	0	Uncharacterized protein conserved in archaea
COG1892	S	0	0	0	0	0	0	0	0	0	0	Uncharacterized protein conserved in archaea
COG1893	H	2	3	2	2	3	2	4	3	3	4	Ketopantoate reductase
COG1894	C	2	3	3	3	3	3	3	3	3	3	NADH:ubiquinone oxidoreductase, NADH-binding (51 kD) subunit
COG1896	R	1	2	2	2	2	2	1	2	2	2	Predicted hydrolases of HD superfamily
COG1897	E	0	1	0	0	1	1	1	1	1	1	Homoserine trans-succinylase
COG1898	M	1	1	1	2	1	1	1	1	1	1	dTDP-4-dehydrorhamnose 3,5-epimerase and related enzymes
COG1899	O	0	0	0	0	0	0	0	0	0	0	Deoxyhypusine synthase
COG1901	S	0	0	0	0	0	0	0	0	0	0	Uncharacterized conserved protein
COG1902	C	2	3	2	1	2	2	2	3	3	3	NADH:flavin oxidoreductases, Old Yellow Enzyme family
COG1905	C	2	3	3	3	3	3	3	4	3	3	NADH:ubiquinone oxidoreductase 24 kD subunit
COG1914	P	1	3	1	1	1	2	0	3	3	2	Mn2+ and Fe2+ transporters of the NRAMP family
COG1916	S	0	0	0	0	0	0	0	1	0	0	Uncharacterized homolog of PrgY (pheromone shutdown protein)
COG1917	S	3	5	6	5	5	3	4	5	5	4	Uncharacterized conserved protein, contains double-stranded beta-helix domain
COG1918	P	1	1	1	0	1	1	1	1	1	1	Fe2+ transport system protein A
COG1920	S	0	0	0	0	0	0	1	0	0	0	Uncharacterized conserved protein
COG1922	M	1	1	2	1	1	1	1	1	1	1	Teichoic acid biosynthesis proteins
COG1923	R	1	1	1	1	1	1	1	1	1	1	Uncharacterized host factor I protein
COG1924	I	2	3	3	4	3	3	0	3	3	3	Activator of 2-hydroxyglutaryl-CoA dehydratase (HSP70-class ATPase domain)
COG1925	G	1	1	1	1	1	1	1	1	1	1	Phosphotransferase system, HPr-related proteins
COG1932	HE	1	1	1	1	1	1	1	1	1	1	Phosphoserine aminotransferase
COG1933	L	0	0	0	0	0	0	0	0	0	0	Archaeal DNA polymerase II, large subunit
COG1934	S	1	1	1	1	1	1	1	1	1	1	Uncharacterized protein conserved in bacteria
COG1936	F	0	0	0	0	0	0	0	0	0	0	Predicted nucleotide kinase (related to CMP and AMP kinases)
COG1937	S	1	1	1	1	1	1	1	1	1	1	Uncharacterized protein conserved in bacteria
COG1939	S	0	0	0	0	0	0	0	0	0	0	Uncharacterized protein conserved in bacteria
COG1940	KG	0	2	0	0	0	2	3	2	2	2	Transcriptional regulator/sugar kinase
COG1942	R	2	4	1	2	1	3	3	4	4	6	Uncharacterized protein, 4-oxalocrotonate tautomerase homolog
COG1943	L	1	0	2	4	1	1	1	1	0	0	Transposase and inactivated derivatives
COG1946	I	3	1	3	1	1	1	1	1	1	3	Acyl-CoA thioesterase
COG1947	I	1	1	1	1	1	1	1	1	1	1	4-diphosphocytidyl-2C-methyl-D-erythritol 2-phosphate synthase
COG1951	C	1	1	1	1	1	1	1	1	1	2	Tartrate dehydratase alpha subunit/Fumarate hydratase class I, N-terminal domain
COG1952	U	1	1	1	1	1	1	1	1	1	1	Preprotein translocase subunit SecB
COG1955	NU	1	0	0	0	0	0	0	0	0	0	Archaeal flagella assembly protein J
COG1959	K	0	1	2	2	1	2	1	1	1	1	Predicted transcriptional regulator
COG1960	I	20	32	23	17	34	33	33	33	33	35	Acyl-CoA dehydrogenases
COG1961	L	1	3	2	1	0	3	1	0	0	0	Site-specific recombinases, DNA invertase Pin homologs
COG1966	T	0	1	0	2	1	0	0	1	1	1	Carbon starvation protein, predicted membrane protein
COG1967	S	0	0	0	0	0	0	0	0	0	0	Predicted membrane protein
COG1968	V	1	1	1	1	1	1	1	1	1	1	Uncharacterized bacitracin resistance protein
COG1969	C	1	1	1	1	1	1	1	1	1	1	Ni,Fe-hydrogenase I cytochrome b subunit
COG1970	M	0	1	1	1	1	2	1	1	1	1	Large-conductance mechanosensitive channel
COG1971	S	0	0	1	1	0	0	0	0	0	0	Predicted membrane protein
COG1972	F	1	1	1	1	1	1	1	1	1	1	Nucleoside permease
COG1974	KT	1	1	2	1	1	1	1	1	3	1	SOS-response transcriptional repressors (RecA-mediated autopeptidases)
COG1975	O	2	2	2	2	2	2	2	2	2	2	Xanthine and CO dehydrogenases maturation factor, XdhC/CoxF family
COG1977	H	1	1	1	1	1	1	1	1	1	1	Molybdopterin converting factor, small subunit
COG1981	S	1	1	2	2	1	2	2	2	1	2	Predicted membrane protein
COG1982	E	0	1	1	0	0	1	0	1	1	1	Arginine/lysine/ornithine decarboxylases
COG1983	KT	0	0	0	0	0	0	0	0	0	0	Putative stress-responsive transcriptional regulator
COG1984	E	1	2	2	2	2	2	1	2	2	2	Allophanate hydrolase subunit 2
COG1985	H	1	1	1	1	1	1	1	1	1	1	Pyrimidine reductase, riboflavin biosynthesis
COG1987	NU	1	1	2	2	2	1	1	1	1	1	Flagellar biosynthesis pathway, component FliQ
COG1988	R	0	0	0	0	0	0	0	0	0	0	Predicted membrane-bound metal-dependent hydrolases
COG1989	NOU	0	0	1	1	0	0	0	0	0	0	Type II secretory pathway, prepilin signal peptidase PulO and related peptidases
COG1993	S	1	0	1	1	0	2	2	0	0	0	Uncharacterized conserved protein
COG1994	R	0	1	0	0	1	1	1	1	1	1	Zn-dependent proteases
COG1995	H	1	1	1	2	1	1	1	1	1	1	Pyridoxal phosphate biosynthesis protein
COG1996	K	0	2	1	2	2	1	3	2	1	1	DNA-directed RNA polymerase, subunit RPC10 (contains C4-type Zn-finger)
COG1997	J	1	1	1	0	0	1	1	1	1	0	Ribosomal protein L37AE/L43A
COG1998	J	0	1	0	3	0	2	0	3	1	2	Ribosomal protein S27AE
COG1999	R	1	1	2	1	1	1	2	1	1	1	Uncharacterized protein SCO1/SenC/PrrC, involved in biogenesis of respiratory and photosynthetic systems
COG2000	R	0	0	0	2	0	0	0	0	0	0	Predicted Fe-S protein
COG2002	K	0	1	2	2	2	2	1	1	0	1	Regulators of stationary/sporulation gene expression
COG2003	L	1	1	1	1	1	1	1	1	1	1	DNA repair proteins
COG2005	R	3	3	3	3	2	1	1	2	1	2	N-terminal domain of molybdenum-binding protein
COG2008	E	2	2	1	1	1	1	2	2	2	2	Threonine aldolase
COG2009	C	1	1	1	1	1	1	2	1	1	1	Succinate dehydrogenase/fumarate reductase, cytochrome b subunit
COG2010	C	9	10	11	12	8	9	12	9	11	9	Cytochrome c, mono- and diheme variants
COG2011	P	2	2	1	1	1	1	0	3	3	3	ABC-type metal ion transport system, permease component
COG2014	S	0	1	0	0	0	0	0	0	0	0	Uncharacterized conserved protein
COG2015	Q	2	2	1	0	0	1	2	2	2	2	Alkyl sulfatase and related hydrolases
COG2017	G	0	0	0	1	0	0	0	0	0	0	Galactose mutarotase and related enzymes
COG2019	F	0	0	0	0	0	0	0	0	0	0	Archaeal adenylate kinase
COG2020	O	1	2	2	1	2	1	1	2	2	2	Putative protein-S-isoprenylcysteine methyltransferase
COG2021	E	1	1	1	1	1	1	1	1	1	1	Homoserine acetyltransferase
COG2022	H	1	1	1	1	1	1	1	1	1	1	Uncharacterized enzyme of thiazole biosynthesis
COG2023	J	0	0	0	0	0	0	1	0	0	0	RNase P subunit RPR2
COG2025	C	2	2	2	2	2	2	2	2	2	2	Electron transfer flavoprotein, alpha subunit
COG2026	JD	0	0	0	0	0	0	0	1	0	1	Cytotoxic translational repressor of toxin-antitoxin stability system
COG2030	I	6	14	9	10	11	9	9	13	14	12	Acyl dehydratase
COG2031	I	0	0	0	1	0	0	0	0	0	0	Short chain fatty acids transporter
COG2032	P	1	1	0	0	1	0	0	1	1	1	Cu/Zn superoxide dismutase
COG2034	S	1	0	1	0	0	0	0	0	0	0	Predicted membrane protein
COG2038	H	2	2	2	1	2	3	2	2	2	2	NaMN:DMB phosphoribosyltransferase
COG2039	O	1	1	1	1	1	1	1	1	1	1	Pyrrolidone-carboxylate peptidase (N-terminal pyroglutamyl peptidase)
COG2040	E	0	0	0	0	0	0	0	0	0	0	Homocysteine/selenocysteine methylase (S-methylmethionine-dependent)
COG2041	R	2	3	3	2	2	2	3	3	3	3	Sulfite oxidase and related enzymes
COG2043	S	0	1	0	0	1	1	1	1	1	1	Uncharacterized protein conserved in archaea
COG2049	E	1	2	2	2	2	2	1	2	2	2	Allophanate hydrolase subunit 1
COG2050	Q	8	12	8	6	14	16	13	11	12	11	Uncharacterized protein, possibly involved in aromatic compounds catabolism
COG2051	J	0	0	0	0	0	0	1	0	0	0	Ribosomal protein S27E
COG2055	C	0	1	0	2	1	1	1	1	1	1	Malate/L-lactate dehydrogenases
COG2057	I	1	4	1	5	2	2	2	4	4	4	Acyl CoA:acetate/3-ketoacid CoA transferase, beta subunit
COG2058	J	0	0	1	0	0	0	0	1	0	0	Ribosomal protein L12E/L44/L45/RPP1/RPP2
COG2059	P	0	4	2	0	2	4	2	4	4	4	Chromate transport protein ChrA
COG2060	P	1	1	1	1	1	1	1	1	1	1	K+-transporting ATPase, A chain
COG2062	T	1	1	1	1	1	1	1	1	1	1	Phosphohistidine phosphatase SixA
COG2063	N	1	1	2	2	1	1	1	1	1	1	Flagellar basal body L-ring protein
COG2064	NU	1	1	1	1	1	1	1	1	1	1	Flp pilus assembly protein TadC
COG2066	E	0	1	0	1	1	1	1	1	1	1	Glutaminase
COG2067	I	0	0	0	0	0	0	0	0	0	0	Long-chain fatty acid transport protein
COG2068	R	1	1	1	1	1	1	1	1	1	1	Uncharacterized MobA-related protein
COG2070	R	2	5	2	2	5	4	4	4	5	4	Dioxygenases related to 2-nitropropane dioxygenase
COG2071	R	0	1	0	0	1	1	1	1	1	1	Predicted glutamine amidotransferases
COG2072	P	0	2	3	1	2	2	2	2	2	2	Predicted flavoprotein involved in K+ transport
COG2073	H	1	1	1	1	1	1	1	1	1	1	Cobalamin biosynthesis protein CbiG
COG2075	J	0	0	0	0	0	0	0	0	0	0	Ribosomal protein L24E
COG2076	P	2	3	2	3	2	2	2	3	3	3	Membrane transporters of cations and cationic drugs
COG2079	R	2	1	1	2	1	1	1	1	2	2	Uncharacterized protein involved in propionate catabolism
COG2080	C	2	3	5	7	4	4	9	5	3	5	Aerobic-type carbon monoxide dehydrogenase, small subunit CoxS/CutS homologs
COG2081	R	1	1	1	2	1	1	1	1	1	1	Predicted flavoproteins
COG2082	H	1	1	1	1	1	1	1	1	1	1	Precorrin isomerase
COG2084	I	2	4	3	7	4	3	4	4	4	4	3-hydroxyisobutyrate dehydrogenase and related beta-hydroxyacid dehydrogenases
COG2085	R	0	0	0	0	0	0	1	0	0	0	Predicted dinucleotide-binding enzymes
COG2086	C	2	2	2	2	2	2	2	2	2	2	Electron transfer flavoprotein, beta subunit
COG2087	H	1	1	1	1	1	1	1	1	1	1	Adenosyl cobinamide kinase/adenosyl cobinamide phosphate guanylyltransferase
COG2089	M	0	0	1	0	0	0	1	0	0	0	Sialic acid synthase
COG2091	H	0	1	0	2	0	1	0	1	1	0	Phosphopantetheinyl transferase
COG2094	L	1	1	1	1	2	1	1	1	1	1	3-methyladenine DNA glycosylase
COG2096	S	1	1	1	1	1	1	1	1	1	1	Uncharacterized conserved protein
COG2099	H	1	1	1	1	1	1	1	1	1	1	Precorrin-6x reductase
COG2104	H	1	1	1	1	1	1	1	1	1	1	Sulfur transfer protein involved in thiamine biosynthesis
COG2105	S	1	1	1	1	1	1	1	1	1	1	Uncharacterized conserved protein
COG2109	H	0	1	1	1	1	1	1	1	1	1	ATP:corrinoid adenosyltransferase
COG2110	R	1	0	1	1	0	1	1	1	3	1	Predicted phosphatase homologous to the C-terminal domain of histone macroH2A1
COG2111	P	0	2	0	0	0	4	2	2	2	2	Multisubunit Na+/H+ antiporter, MnhB subunit
COG2112	T	0	1	0	0	0	1	0	0	1	0	Predicted Ser/Thr protein kinase
COG2114	T	3	7	8	3	7	6	9	7	7	6	Adenylate cyclase, family 3 (some proteins contain HAMP domain)
COG2116	P	0	2	1	1	0	1	0	2	2	2	Formate/nitrite family of transporters
COG2120	S	0	0	0	0	1	0	2	0	0	0	Uncharacterized proteins, LmbE homologs
COG2121	S	1	1	1	1	1	1	1	1	1	1	Uncharacterized protein conserved in bacteria
COG2122	S	0	0	0	0	0	0	1	0	0	0	Uncharacterized conserved protein
COG2123	J	0	0	0	0	0	0	0	0	0	0	RNase PH-related exoribonuclease
COG2124	Q	1	7	5	3	9	6	10	7	7	7	Cytochrome P450
COG2126	J	0	0	0	0	1	0	0	0	0	0	Ribosomal protein L37E
COG2127	S	2	2	2	2	2	2	2	2	2	2	Uncharacterized conserved protein
COG2128	S	2	3	2	2	3	3	3	4	3	4	Uncharacterized conserved protein
COG2129	R	0	0	0	0	2	0	0	0	0	0	Predicted phosphoesterases, related to the Icc protein
COG2130	R	1	2	2	1	2	2	2	2	2	2	Putative NADP-dependent oxidoreductases
COG2131	F	0	0	0	1	0	1	0	0	1	0	Deoxycytidylate deaminase
COG2132	Q	1	4	2	2	3	3	1	3	8	2	Putative multicopper oxidases
COG2133	G	1	2	3	2	3	3	2	3	2	3	Glucose/sorbosone dehydrogenases
COG2135	S	1	1	1	1	4	2	1	1	3	1	Uncharacterized conserved protein
COG2140	GR	0	0	0	0	0	0	3	2	2	2	Thermophilic glucose-6-phosphate isomerase and related metalloenzymes
COG2141	C	0	3	2	1	1	2	5	3	3	3	Coenzyme F420-dependent N5,N10-methylene tetrahydromethanopterin reductase and related flavin-dependent oxidoreductases
COG2142	C	1	1	1	1	1	1	1	1	1	1	Succinate dehydrogenase, hydrophobic anchor subunit
COG2143	O	2	3	1	0	3	3	3	3	3	3	Thioredoxin-related protein
COG2145	H	0	0	1	0	0	0	0	0	0	0	Hydroxyethylthiazole kinase, sugar kinase family
COG2146	PR	0	1	0	0	0	2	1	2	1	3	Ferredoxin subunits of nitrite reductase and ring-hydroxylating dioxygenases
COG2148	M	3	2	3	1	2	2	1	2	2	1	Sugar transferases involved in lipopolysaccharide synthesis
COG2150	R	1	0	1	1	0	0	0	1	0	1	Predicted regulator of amino acid metabolism, contains ACT domain
COG2151	R	1	2	2	2	2	2	2	2	2	2	Predicted metal-sulfur cluster biosynthetic enzyme
COG2153	R	0	0	0	0	0	0	0	0	0	0	Predicted acyltransferase
COG2154	H	1	1	1	1	1	1	1	1	1	1	Pterin-4a-carbinolamine dehydratase
COG2155	S	0	1	0	1	1	1	0	1	1	1	Uncharacterized conserved protein
COG2156	P	1	1	1	1	1	1	1	1	1	1	K+-transporting ATPase, c chain
COG2158	R	1	1	1	1	1	1	1	1	1	1	Uncharacterized protein containing a Zn-finger-like domain
COG2159	R	0	2	2	0	2	2	3	2	2	3	Predicted metal-dependent hydrolase of the TIM-barrel fold
COG2161	D	0	0	2	1	1	0	0	1	1	0	Antitoxin of toxin-antitoxin stability system
COG2164	S	0	0	0	0	0	0	0	0	0	0	Uncharacterized conserved protein
COG2165	NU	1	0	2	1	1	2	0	0	0	0	Type II secretory pathway, pseudopilin PulG
COG2166	R	1	1	1	1	1	1	1	1	1	1	SufE protein probably involved in Fe-S center assembly
COG2167	J	0	1	0	0	0	1	0	1	1	1	Ribosomal protein L39E
COG2170	S	0	0	0	0	0	1	0	1	0	1	Uncharacterized conserved protein
COG2171	E	1	1	1	1	1	1	1	1	1	1	Tetrahydrodipicolinate N-succinyltransferase
COG2172	T	2	0	4	0	0	1	0	0	0	0	Anti-sigma regulatory factor (Ser/Thr protein kinase)
COG2173	M	1	0	1	1	1	0	1	0	0	0	D-alanyl-D-alanine dipeptidase
COG2175	Q	0	0	0	0	0	0	0	0	0	0	Probable taurine catabolism dioxygenase
COG2176	L	0	0	0	0	0	0	0	0	0	0	DNA polymerase III, alpha subunit (gram-positive type)
COG2177	D	3	1	1	1	1	1	1	1	1	1	Cell division protein
COG2178	J	0	0	0	0	0	0	0	2	0	0	Predicted RNA-binding protein of the translin family
COG2180	C	0	0	0	0	0	0	0	0	0	0	Nitrate reductase delta subunit
COG2181	C	0	0	0	3	0	0	0	0	0	0	Nitrate reductase gamma subunit
COG2183	K	1	1	1	1	1	1	1	1	1	1	Transcriptional accessory protein
COG2184	D	0	2	2	0	1	0	2	0	1	2	Protein involved in cell division
COG2185	I	2	1	3	2	1	1	2	1	1	1	Methylmalonyl-CoA mutase, C-terminal domain/subunit (cobalamin-binding)
COG2186	K	0	1	0	1	0	2	2	1	1	1	Transcriptional regulators
COG2187	S	1	1	1	1	1	1	1	1	1	1	Uncharacterized protein conserved in bacteria
COG2188	K	1	1	1	2	1	1	3	1	1	1	Transcriptional regulators
COG2189	L	0	0	0	0	0	0	0	0	0	0	Adenine specific DNA methylase Mod
COG2192	O	1	1	2	1	1	1	1	1	1	1	Predicted carbamoyl transferase, NodU family
COG2193	P	1	1	1	1	1	1	1	1	1	1	Bacterioferritin (cytochrome b1)
COG2194	R	2	1	1	0	1	0	1	0	1	0	Predicted membrane-associated, metal-dependent hydrolase
COG2195	E	1	1	1	1	1	1	1	1	1	1	Di- and tripeptidases
COG2197	TK	5	7	10	5	6	6	8	9	7	7	Response regulator containing a CheY-like receiver domain and an HTH DNA-binding domain
COG2198	T	2	3	3	4	3	1	3	4	3	4	FOG: HPt domain
COG2199	T	10	21	16	15	9	22	16	20	20	20	FOG: GGDEF domain
COG2200	T	2	5	3	4	4	5	3	3	4	4	FOG: EAL domain
COG2201	NT	1	2	4	3	1	2	1	2	2	2	Chemotaxis response regulator containing a CheY-like receiver domain and a methylesterase domain
COG2202	T	6	18	15	16	12	19	13	16	19	19	FOG: PAS/PAC domain
COG2203	T	0	0	1	1	0	0	0	2	1	1	FOG: GAF domain
COG2204	T	6	6	6	7	6	6	5	7	6	6	Response regulator containing CheY-like receiver, AAA-type ATPase, and DNA-binding domains
COG2205	T	1	1	1	1	1	1	1	1	1	1	Osmosensitive K+ channel histidine kinase
COG2206	T	1	2	2	1	3	1	3	3	2	2	HD-GYP domain
COG2207	K	8	21	10	13	8	16	15	17	21	20	AraC-type DNA-binding domain-containing proteins
COG2208	TK	1	0	1	0	0	0	0	0	0	0	Serine phosphatase RsbU, regulator of sigma subunit
COG2212	P	0	1	1	1	1	3	1	1	1	1	Multisubunit Na+/H+ antiporter, MnhF subunit
COG2214	O	0	0	0	2	0	2	0	0	0	0	DnaJ-class molecular chaperone
COG2215	R	2	2	1	2	1	2	2	2	2	2	ABC-type uncharacterized transport system, permease component
COG2216	P	1	1	1	1	1	1	1	1	1	1	High-affinity K+ transport system, ATPase chain B
COG2217	P	3	4	3	3	7	4	3	4	7	4	Cation transport ATPase
COG2220	R	2	1	4	2	2	2	1	1	1	1	Predicted Zn-dependent hydrolases of the beta-lactamase fold
COG2223	P	0	0	0	0	0	0	0	0	0	0	Nitrate/nitrite transporter
COG2224	C	1	1	1	1	1	1	1	1	1	1	Isocitrate lyase
COG2225	C	1	1	1	1	1	1	1	1	1	1	Malate synthase
COG2226	H	6	8	6	7	5	6	5	7	7	7	Methylase involved in ubiquinone/menaquinone biosynthesis
COG2227	H	3	2	6	2	3	2	5	2	2	2	2-polyprenyl-3-methyl-5-hydroxy-6-metoxy-1,4-benzoquinol methylase
COG2229	R	0	0	0	0	0	0	0	0	0	0	Predicted GTPase
COG2230	M	2	4	2	5	2	4	3	4	4	3	Cyclopropane fatty acid synthase and related methyltransferases
COG2235	E	0	0	0	0	0	0	0	0	0	0	Arginine deiminase
COG2236	R	0	1	0	0	1	1	1	1	1	1	Predicted phosphoribosyltransferases
COG2238	J	0	0	0	1	0	0	0	0	0	0	Ribosomal protein S19E (S16A)
COG2239	P	1	1	1	1	2	1	1	1	2	1	Mg/Co/Ni transporter MgtE (contains CBS domain)
COG2240	H	1	1	0	0	1	1	0	1	1	1	Pyridoxal/pyridoxine/pyridoxamine kinase
COG2241	H	1	1	1	1	1	1	1	1	1	1	Precorrin-6B methylase 1
COG2242	H	1	1	1	1	1	2	1	1	1	2	Precorrin-6B methylase 2
COG2243	H	2	2	2	2	2	2	2	2	2	2	Precorrin-2 methylase
COG2244	R	2	3	4	2	3	3	3	3	3	2	Membrane protein involved in the export of O-antigen and teichoic acid
COG2245	S	0	0	0	0	0	0	0	0	0	0	Predicted membrane protein
COG2246	S	3	1	1	1	1	0	1	1	0	0	Predicted membrane protein
COG2249	R	0	1	0	1	0	2	1	1	1	2	Putative NADPH-quinone reductase (modulator of drug activity B)
COG2250	S	0	0	1	3	0	0	0	1	0	2	Uncharacterized conserved protein related to C-terminal domain of eukaryotic chaperone, SACSIN
COG2251	R	0	2	0	2	2	2	2	2	2	2	Predicted nuclease (RecB family)
COG2253	S	0	0	3	0	0	2	0	0	0	0	Uncharacterized conserved protein
COG2255	L	1	1	1	1	1	1	1	1	1	1	Holliday junction resolvasome, helicase subunit
COG2256	L	1	1	1	1	1	1	1	1	1	1	ATPase related to the helicase subunit of the Holliday junction resolvase
COG2257	S	1	1	1	1	1	1	1	1	1	1	Uncharacterized homolog of the cytoplasmic domain of flagellar protein FhlB
COG2258	S	0	0	0	0	1	0	1	0	0	0	Uncharacterized protein conserved in bacteria
COG2259	S	1	3	3	1	2	2	2	3	3	3	Predicted membrane protein
COG2261	S	1	3	3	3	2	3	4	2	3	3	Predicted membrane protein
COG2262	R	1	1	1	1	1	1	1	1	1	1	GTPases
COG2263	J	0	1	1	2	0	1	0	0	0	0	Predicted RNA methylase
COG2264	J	1	1	2	1	1	1	1	1	1	1	Ribosomal protein L11 methylase
COG2265	J	1	1	1	1	1	1	1	1	1	1	SAM-dependent methyltransferases related to tRNA (uracil-5-)-methyltransferase
COG2267	I	1	1	2	1	1	1	2	1	1	1	Lysophospholipase
COG2268	S	0	0	0	0	0	0	0	0	0	0	Uncharacterized protein conserved in bacteria
COG2269	J	1	1	1	1	1	1	1	1	1	1	Truncated, possibly inactive, lysyl-tRNA synthetase (class II)
COG2270	R	1	1	1	1	1	1	1	1	1	1	Permeases of the major facilitator superfamily
COG2271	G	0	0	0	4	0	0	0	0	0	0	Sugar phosphate permease
COG2272	I	0	2	2	0	0	0	0	1	2	1	Carboxylesterase type B
COG2274	V	2	0	1	2	0	0	2	0	0	0	ABC-type bacteriocin/lantibiotic exporters, contain an N-terminal double-glycine peptidase domain
COG2301	G	1	2	2	1	2	2	1	2	2	2	Citrate lyase beta subunit
COG2302	S	0	0	0	0	0	0	0	0	0	0	Uncharacterized conserved protein, contains S4-like domain
COG2303	E	2	5	3	4	2	5	4	6	6	3	Choline dehydrogenase and related flavoproteins
COG2306	S	0	0	0	0	0	1	0	0	0	0	Uncharacterized conserved protein
COG2307	S	1	2	2	2	2	2	2	2	2	2	Uncharacterized protein conserved in bacteria
COG2308	S	1	2	2	2	2	2	2	2	2	2	Uncharacterized conserved protein
COG2309	E	0	0	0	1	0	0	0	0	0	0	Leucyl aminopeptidase (aminopeptidase T)
COG2312	R	0	0	0	0	0	0	0	0	0	0	Erythromycin esterase homolog
COG2314	S	0	0	0	0	0	0	0	0	0	0	Predicted membrane protein
COG2318	S	0	0	0	0	0	0	0	1	0	1	Uncharacterized protein conserved in bacteria
COG2319	R	2	1	1	1	1	1	2	1	1	1	FOG: WD40 repeat
COG2320	S	0	1	0	1	1	0	0	1	1	1	Uncharacterized conserved protein
COG2321	R	1	1	1	1	1	1	1	1	1	1	Predicted metalloprotease
COG2322	S	0	0	0	0	0	0	0	0	0	0	Predicted membrane protein
COG2323	S	0	0	0	0	0	0	0	0	1	0	Predicted membrane protein
COG2326	S	2	1	2	1	2	1	2	1	1	1	Uncharacterized conserved protein
COG2327	S	0	0	0	0	0	0	0	0	0	0	Uncharacterized conserved protein
COG2329	R	2	2	2	3	3	3	3	2	2	2	Conserved protein involved in polyketide biosynthesis related to monooxygenase
COG2331	S	2	0	2	1	2	1	1	0	0	0	Uncharacterized protein conserved in bacteria
COG2332	O	1	1	1	1	1	1	1	1	1	1	Cytochrome c-type biogenesis protein CcmE
COG2333	R	0	0	0	2	0	0	0	0	0	0	Predicted hydrolase (metallo-beta-lactamase superfamily)
COG2334	R	1	2	1	2	1	1	1	1	1	1	Putative homoserine kinase type II (protein kinase fold)
COG2335	M	1	1	1	1	1	1	1	1	1	1	Secreted and surface protein containing fasciclin-like repeats
COG2336	T	1	1	3	2	1	2	1	2	1	2	Growth regulator
COG2337	T	0	1	2	5	2	0	1	0	1	2	Growth inhibitor
COG2339	S	0	0	0	0	0	1	0	1	0	1	Predicted membrane protein
COG2340	S	1	2	1	1	1	1	1	1	2	1	Uncharacterized protein with SCP/PR1 domains
COG2343	S	0	1	2	1	2	1	2	1	1	1	Uncharacterized protein conserved in bacteria
COG2345	K	0	0	0	0	0	0	0	0	0	1	Predicted transcriptional regulator
COG2346	R	0	1	0	0	0	1	1	1	1	1	Truncated hemoglobins
COG2350	S	0	0	0	0	0	0	0	0	0	0	Uncharacterized protein conserved in bacteria
COG2352	C	1	1	1	1	1	1	1	1	1	1	Phosphoenolpyruvate carboxylase
COG2353	S	0	1	0	2	0	1	0	1	1	1	Uncharacterized conserved protein
COG2357	S	0	0	0	1	0	0	0	1	0	0	Uncharacterized protein conserved in bacteria
COG2358	R	2	4	3	2	4	4	4	4	4	4	TRAP-type uncharacterized transport system, periplasmic component
COG2360	O	1	1	1	2	1	1	1	1	1	1	Leu/Phe-tRNA-protein transferase
COG2361	S	0	1	2	2	1	2	2	3	1	1	Uncharacterized conserved protein
COG2362	E	0	0	0	0	0	0	0	0	0	0	D-aminopeptidase
COG2363	S	2	1	1	1	1	1	1	1	1	1	Uncharacterized small membrane protein
COG2364	S	0	0	0	1	0	0	0	0	0	0	Predicted membrane protein
COG2365	T	1	0	1	1	1	0	0	1	0	0	Protein tyrosine/serine phosphatase
COG2367	V	0	1	1	1	0	1	0	1	1	1	Beta-lactamase class A
COG2368	Q	0	0	0	0	0	0	0	0	0	0	Aromatic ring hydroxylase
COG2369	S	0	0	0	0	0	0	0	0	4	0	Uncharacterized protein, homolog of phage Mu protein gp30
COG2370	O	2	1	0	0	1	1	0	1	1	1	Hydrogenase/urease accessory protein
COG2371	O	1	1	1	1	1	1	1	1	1	1	Urease accessory protein UreE
COG2372	R	0	1	0	1	1	1	1	1	1	1	Uncharacterized protein, homolog of Cu resistance protein CopC
COG2373	R	1	1	1	1	1	1	1	1	1	1	Large extracellular alpha-helical protein
COG2374	R	0	0	0	0	0	1	1	0	1	0	Predicted extracellular nuclease
COG2375	P	0	1	0	0	0	1	1	0	2	0	Siderophore-interacting protein
COG2377	O	1	1	1	1	1	1	1	1	1	1	Predicted molecular chaperone distantly related to HSP70-fold metalloproteases
COG2378	K	0	2	0	0	0	1	0	1	2	1	Predicted transcriptional regulator
COG2379	G	1	1	1	1	1	1	1	1	1	1	Putative glycerate kinase
COG2386	O	1	1	1	1	1	1	1	1	1	1	ABC-type transport system involved in cytochrome c biogenesis, permease component
COG2388	R	1	1	1	1	1	1	1	1	1	1	Predicted acetyltransferase
COG2391	R	6	4	3	0	3	4	7	5	6	5	Predicted transporter component
COG2401	R	0	0	0	0	0	0	0	0	0	0	ABC-type ATPase fused to a predicted acetyltransferase domain
COG2405	R	0	0	2	2	0	0	0	0	0	0	Predicted nucleic acid-binding protein, contains PIN domain
COG2409	R	0	0	0	0	0	0	0	0	0	0	Predicted drug exporters of the RND superfamily
COG2421	C	0	2	1	1	2	2	1	2	2	2	Predicted acetamidase/formamidase
COG2423	E	0	0	0	0	0	0	0	0	0	0	Predicted ornithine cyclodeaminase, mu-crystallin homolog
COG2433	S	0	0	1	0	0	0	0	0	0	0	Uncharacterized conserved protein
COG2440	C	1	1	1	1	1	1	1	1	1	1	Ferredoxin-like protein
COG2442	S	0	2	2	4	0	3	1	0	2	2	Uncharacterized conserved protein
COG2445	S	0	1	0	1	0	0	0	0	0	1	Uncharacterized conserved protein
COG2452	L	0	0	0	0	0	0	0	0	0	0	Predicted site-specific integrase-resolvase
COG2453	T	0	1	1	1	0	1	0	1	1	1	Predicted protein-tyrosine phosphatase
COG2456	S	0	0	0	0	0	0	0	0	0	0	Uncharacterized conserved protein
COG2509	R	2	0	0	3	0	0	0	0	0	0	Uncharacterized FAD-dependent dehydrogenases
COG2510	S	1	1	0	0	1	1	0	1	1	1	Predicted membrane protein
COG2513	G	2	3	2	3	2	2	2	2	3	3	PEP phosphonomutase and related enzymes
COG2514	R	0	0	0	0	0	0	2	0	0	0	Predicted ring-cleavage extradiol dioxygenase
COG2515	E	0	0	2	0	0	0	0	0	0	0	1-aminocyclopropane-1-carboxylate deaminase
COG2516	R	0	0	0	0	0	0	0	0	0	0	Biotin synthase-related enzyme
COG2518	O	2	3	3	3	2	3	3	3	3	3	Protein-L-isoaspartate carboxylmethyltransferase
COG2521	R	0	0	0	0	0	0	0	0	0	0	Predicted archaeal methyltransferase
COG2522	R	0	0	0	0	0	0	0	0	0	0	Predicted transcriptional regulator
COG2602	V	1	0	1	1	1	0	1	0	0	0	Beta-lactamase class D
COG2605	R	0	0	0	0	0	0	0	1	0	0	Predicted kinase related to galactokinase and mevalonate kinase
COG2606	S	2	2	2	2	2	2	2	2	2	2	Uncharacterized conserved protein
COG2607	R	1	1	1	1	1	1	1	1	1	1	Predicted ATPase (AAA+ superfamily)
COG2608	P	0	0	0	0	1	0	0	0	0	0	Copper chaperone
COG2609	C	0	0	0	0	1	0	1	0	0	0	Pyruvate dehydrogenase complex, dehydrogenase (E1) component
COG2610	GE	1	0	0	1	0	1	0	0	0	0	H+/gluconate symporter and related permeases
COG2703	P	1	1	1	1	0	2	0	3	1	1	Hemerythrin
COG2707	S	0	0	0	0	0	0	0	0	0	0	Predicted membrane protein
COG2710	C	11	22	13	11	11	11	11	18	18	18	Nitrogenase molybdenum-iron protein, alpha and beta chains
COG2717	S	0	0	0	0	0	0	0	1	0	0	Predicted membrane protein
COG2721	G	0	0	0	0	0	0	0	0	0	2	Altronate dehydratase
COG2723	G	0	1	1	0	1	1	1	1	1	1	Beta-glucosidase/6-phospho-beta-glucosidase/beta-galactosidase
COG2730	G	0	2	0	0	1	1	1	2	2	0	Endoglucanase
COG2740	K	1	1	1	1	1	1	1	1	1	1	Predicted nucleic-acid-binding protein implicated in transcription termination
COG2746	V	0	0	0	0	0	0	0	0	0	0	Aminoglycoside N3'-acetyltransferase
COG2747	KNU	0	0	0	1	0	0	0	0	0	0	Negative regulator of flagellin synthesis (anti-sigma28 factor)
COG2755	E	4	3	2	4	4	5	4	2	3	2	Lysophospholipase L1 and related esterases
COG2761	Q	1	1	1	1	1	1	1	2	1	1	Predicted dithiol-disulfide isomerase involved in polyketide biosynthesis
COG2764	S	3	1	2	2	2	2	1	1	1	2	Uncharacterized protein conserved in bacteria
COG2770	T	4	4	8	4	5	6	4	5	5	5	FOG: HAMP domain
COG2771	K	2	2	4	4	6	4	6	2	3	2	DNA-binding HTH domain-containing proteins
COG2801	L	3	7	4	3	4	8	2	1	10	19	Transposase and inactivated derivatives
COG2802	R	1	1	1	1	1	1	1	1	1	1	Uncharacterized protein, similar to the N-terminal domain of Lon protease
COG2804	NU	0	0	1	1	0	0	0	0	0	0	Type II secretory pathway, ATPase PulE/Tfp pilus assembly pathway, ATPase PilB
COG2807	P	0	0	0	0	0	0	0	0	0	0	Cyanate permease
COG2808	K	0	1	0	1	1	1	1	1	1	1	Transcriptional regulator
COG2810	V	0	0	0	0	1	1	1	0	1	0	Predicted type IV restriction endonuclease
COG2811	C	0	2	0	0	0	0	0	2	0	2	Archaeal/vacuolar-type H+-ATPase subunit H
COG2812	L	1	2	2	2	3	2	2	2	2	2	DNA polymerase III, gamma/tau subunits
COG2814	G	4	6	6	5	6	6	9	6	6	8	Arabinose efflux permease
COG2816	L	1	1	1	1	1	1	1	1	1	1	NTP pyrophosphohydrolases containing a Zn-finger, probably nucleic-acid-binding
COG2818	L	1	1	1	1	1	1	1	1	1	1	3-methyladenine DNA glycosylase
COG2819	R	0	0	1	1	0	1	0	0	0	0	Predicted hydrolase of the alpha/beta superfamily
COG2820	F	0	0	0	0	0	0	0	0	0	0	Uridine phosphorylase
COG2821	M	1	1	1	1	1	1	1	1	1	1	Membrane-bound lytic murein transglycosylase
COG2822	P	0	0	0	2	0	0	0	0	0	0	Predicted periplasmic lipoprotein involved in iron transport
COG2823	R	2	2	2	2	2	2	2	2	2	2	Predicted periplasmic or secreted lipoprotein
COG2824	P	1	1	1	1	1	1	1	1	1	1	Uncharacterized Zn-ribbon-containing protein involved in phosphonate metabolism
COG2825	M	0	0	0	0	0	0	1	0	0	0	Outer membrane protein
COG2826	L	0	0	0	0	0	1	0	0	0	0	Transposase and inactivated derivatives, IS30 family
COG2827	L	2	5	10	6	3	4	2	6	5	6	Predicted endonuclease containing a URI domain
COG2828	S	0	1	1	0	1	1	1	1	1	1	Uncharacterized protein conserved in bacteria
COG2831	U	0	1	1	2	0	0	1	1	0	0	Hemolysin activation/secretion protein
COG2834	M	1	1	1	1	1	1	1	1	1	1	Outer membrane lipoprotein-sorting protein
COG2835	S	1	1	1	1	1	1	1	1	1	1	Uncharacterized conserved protein
COG2837	P	0	0	1	1	1	0	1	0	0	0	Predicted iron-dependent peroxidase
COG2840	S	1	1	1	1	1	1	1	1	1	1	Uncharacterized protein conserved in bacteria
COG2842	R	0	0	0	1	0	0	0	0	2	0	Uncharacterized ATPase, putative transposase
COG2844	O	1	1	1	1	1	1	1	1	1	1	UTP:GlnB (protein PII) uridylyltransferase
COG2845	S	2	2	2	2	2	2	2	2	2	2	Uncharacterized protein conserved in bacteria
COG2847	S	1	1	2	2	1	1	1	1	1	1	Uncharacterized protein conserved in bacteria
COG2851	C	0	0	0	1	0	0	0	0	0	0	H+/citrate symporter
COG2852	S	4	4	6	4	4	5	5	4	6	7	Uncharacterized protein conserved in bacteria
COG2855	S	1	1	1	1	1	1	1	1	1	1	Predicted membrane protein
COG2856	E	0	0	2	0	1	3	0	0	0	0	Predicted Zn peptidase
COG2857	C	1	1	2	1	1	2	1	2	1	2	Cytochrome c1
COG2860	S	0	1	0	0	1	1	1	1	1	1	Predicted membrane protein
COG2861	S	1	1	1	1	1	1	1	1	1	1	Uncharacterized protein conserved in bacteria
COG2862	S	2	2	2	2	2	2	2	2	2	2	Predicted membrane protein
COG2863	C	2	4	4	2	4	4	2	6	4	4	Cytochrome c553
COG2865	K	0	0	0	0	0	0	0	0	0	0	Predicted transcriptional regulator containing an HTH domain and an uncharacterized domain shared with the mammalian protein Schlafen
COG2867	I	1	1	1	1	1	1	1	1	1	1	Oligoketide cyclase/lipid transport protein
COG2869	C	0	0	0	0	0	0	0	0	0	0	Na+-transporting NADH:ubiquinone oxidoreductase, subunit NqrC
COG2870	M	1	3	3	1	1	4	3	3	3	3	ADP-heptose synthase, bifunctional sugar kinase/adenylyltransferase
COG2872	R	0	0	0	1	0	1	0	0	0	0	Predicted metal-dependent hydrolases related to alanyl-tRNA synthetase HxxxH domain
COG2873	E	4	8	3	3	4	3	4	8	8	8	O-acetylhomoserine sulfhydrylase
COG2875	H	1	1	1	1	1	1	1	1	1	1	Precorrin-4 methylase
COG2877	M	1	1	1	1	1	1	1	1	1	1	3-deoxy-D-manno-octulosonic acid (KDO) 8-phosphate synthase
COG2879	S	0	0	0	1	1	0	0	0	0	0	Uncharacterized small protein
COG2882	NUO	1	1	2	1	1	1	1	3	1	3	Flagellar biosynthesis chaperone
COG2884	D	1	1	1	1	1	1	1	1	1	1	Predicted ATPase involved in cell division
COG2885	M	5	5	5	5	6	5	6	5	5	5	Outer membrane protein and related peptidoglycan-associated (lipo)proteins
COG2887	L	1	1	1	1	1	1	1	1	1	1	RecB family exonuclease
COG2888	J	1	2	2	3	1	2	0	2	2	3	Predicted Zn-ribbon RNA-binding protein with a function in translation
COG2890	J	2	2	2	2	2	2	2	3	2	3	Methylase of polypeptide chain release factors
COG2893	G	1	1	1	1	1	1	1	1	1	1	Phosphotransferase system, mannose/fructose-specific component IIA
COG2894	D	0	0	1	0	0	0	0	0	0	0	Septum formation inhibitor-activating ATPase
COG2895	P	1	1	2	2	1	1	1	1	1	1	GTPases - Sulfate adenylate transferase subunit 1
COG2896	H	1	1	1	3	1	1	1	1	1	1	Molybdenum cofactor biosynthesis enzyme
COG2897	P	1	1	1	1	1	2	2	2	1	1	Rhodanese-related sulfurtransferase
COG2898	S	0	0	0	0	0	0	0	0	0	0	Uncharacterized conserved protein
COG2900	S	2	1	1	3	1	2	1	1	1	1	Uncharacterized protein conserved in bacteria
COG2901	KL	0	1	1	0	0	0	1	1	1	1	Factor for inversion stimulation Fis, transcriptional activator
COG2905	T	0	0	0	0	0	0	0	0	0	0	Predicted signal-transduction protein containing cAMP-binding and CBS domains
COG2906	P	3	2	4	2	1	2	2	1	1	1	Bacterioferritin-associated ferredoxin
COG2907	R	1	1	1	1	1	1	1	1	1	1	Predicted NAD/FAD-binding protein
COG2908	S	1	1	2	1	1	2	1	1	1	1	Uncharacterized protein conserved in bacteria
COG2909	K	0	1	0	0	0	0	0	0	1	1	ATP-dependent transcriptional regulator
COG2910	R	1	0	1	0	0	0	0	0	0	0	Putative NADH-flavin reductase
COG2911	S	0	0	0	0	0	0	0	0	0	0	Uncharacterized protein conserved in bacteria
COG2913	J	1	1	1	1	1	1	1	1	1	1	Small protein A (tmRNA-binding)
COG2916	R	0	0	0	0	1	0	0	0	0	0	DNA-binding protein H-NS
COG2917	D	1	2	2	1	2	2	2	2	2	2	Intracellular septation protein A
COG2919	D	1	1	1	1	1	1	1	4	1	1	Septum formation initiator
COG2921	S	0	1	0	0	0	0	0	0	0	0	Uncharacterized conserved protein
COG2925	L	0	0	0	0	0	0	0	0	0	0	Exonuclease I
COG2927	L	1	1	1	1	1	1	1	1	1	1	DNA polymerase III, chi subunit
COG2928	S	1	1	1	2	1	2	1	1	1	1	Uncharacterized conserved protein
COG2929	S	1	1	4	3	1	2	3	4	4	2	Uncharacterized protein conserved in bacteria
COG2930	S	1	0	0	0	0	1	0	0	0	0	Uncharacterized conserved protein
COG2931	Q	0	0	8	2	4	10	6	0	6	0	RTX toxins and related Ca2+-binding proteins
COG2932	K	2	1	1	1	1	1	1	1	2	1	Predicted transcriptional regulator
COG2933	R	0	0	0	0	0	1	0	0	0	0	Predicted SAM-dependent methyltransferase
COG2935	O	1	1	1	1	1	1	1	1	1	1	Putative arginyl-tRNA:protein arginylyltransferase
COG2936	R	0	0	0	0	0	0	1	1	0	1	Predicted acyl esterases
COG2938	S	1	1	1	1	1	1	1	1	1	1	Uncharacterized conserved protein
COG2939	E	0	1	0	1	1	1	1	1	1	1	Carboxypeptidase C (cathepsin A)
COG2940	R	0	0	1	0	0	0	0	0	0	2	Proteins containing SET domain
COG2942	G	1	0	1	1	0	0	0	0	0	0	N-acyl-D-glucosamine 2-epimerase
COG2943	M	0	1	1	0	0	1	1	1	1	0	Membrane glycosyltransferase
COG2944	K	0	1	2	0	2	0	1	2	2	2	Predicted transcriptional regulator
COG2945	R	1	2	2	1	1	1	2	2	2	2	Predicted hydrolase of the alpha/beta superfamily
COG2947	S	1	1	1	1	1	1	1	1	1	1	Uncharacterized conserved protein
COG2948	U	0	2	3	2	0	4	0	0	0	0	Type IV secretory pathway, VirB10 components
COG2951	M	6	8	6	6	6	8	6	6	8	6	Membrane-bound lytic murein transglycosylase B
COG2959	H	0	0	0	1	0	0	1	0	0	0	Uncharacterized enzyme of heme biosynthesis
COG2960	S	1	2	1	1	2	2	3	1	2	1	Uncharacterized protein conserved in bacteria
COG2961	R	1	1	1	1	1	2	1	1	1	1	Protein involved in catabolism of external DNA
COG2963	L	2	4	6	2	1	4	1	0	3	1	Transposase and inactivated derivatives
COG2966	S	1	3	1	1	1	1	1	3	3	3	Uncharacterized conserved protein
COG2967	P	1	1	1	1	1	1	1	1	1	1	Uncharacterized protein affecting Mg2+/Co2+ transport
COG2968	S	1	1	1	1	1	1	1	1	1	1	Uncharacterized conserved protein
COG2976	S	0	0	1	0	0	0	0	0	0	0	Uncharacterized protein conserved in bacteria
COG2977	Q	0	0	0	1	0	0	0	0	0	0	Phosphopantetheinyl transferase component of siderophore synthetase
COG2981	E	1	1	1	1	1	1	1	1	1	1	Uncharacterized protein involved in cysteine biosynthesis
COG2982	M	2	5	5	3	3	5	3	5	6	5	Uncharacterized protein involved in outer membrane biogenesis
COG2983	S	1	1	1	1	1	1	1	1	1	1	Uncharacterized conserved protein
COG2984	R	0	0	0	0	0	0	0	0	0	0	ABC-type uncharacterized transport system, periplasmic component
COG2987	E	0	0	0	0	0	0	0	0	0	0	Urocanate hydratase
COG2988	E	0	0	1	0	0	0	0	0	0	0	Succinylglutamate desuccinylase
COG2989	S	1	1	1	1	1	1	1	1	1	1	Uncharacterized protein conserved in bacteria
COG2992	R	0	0	0	0	0	0	0	0	0	0	Uncharacterized FlgJ-related protein
COG2993	C	1	1	1	1	1	1	1	1	1	1	Cbb3-type cytochrome oxidase, cytochrome c subunit
COG3000	I	0	0	0	0	0	0	0	0	0	0	Sterol desaturase
COG3002	S	2	3	0	0	3	0	0	3	3	4	Uncharacterized protein conserved in bacteria
COG3004	P	1	0	0	0	0	0	0	0	0	0	Na+/H+ antiporter
COG3005	C	0	0	1	5	0	2	0	1	0	2	Nitrate/TMAO reductases, membrane-bound tetraheme cytochrome c subunit
COG3011	S	1	0	0	0	0	0	0	0	0	0	Uncharacterized protein conserved in bacteria
COG3012	S	1	1	1	1	1	1	1	1	1	1	Uncharacterized protein conserved in bacteria
COG3015	MP	0	1	0	0	0	0	0	0	1	0	Uncharacterized lipoprotein NlpE involved in copper resistance
COG3016	S	0	0	1	0	0	0	0	0	0	0	Uncharacterized iron-regulated protein
COG3019	R	0	0	0	0	0	0	0	0	1	0	Predicted metal-binding protein
COG3023	V	1	1	1	1	1	1	1	1	2	1	Negative regulator of beta-lactamase expression
COG3024	S	1	1	1	1	0	1	1	1	1	1	Uncharacterized protein conserved in bacteria
COG3026	T	0	0	0	0	0	2	0	0	0	0	Negative regulator of sigma E activity
COG3027	S	1	1	1	1	1	1	1	1	1	1	Uncharacterized protein conserved in bacteria
COG3029	C	0	0	0	0	0	1	0	0	0	0	Fumarate reductase subunit C
COG3030	R	0	0	0	0	0	2	0	2	0	0	Protein affecting phage T7 exclusion by the F plasmid
COG3033	E	1	1	1	1	1	1	1	1	1	1	Tryptophanase
COG3034	S	1	1	1	1	1	1	1	1	1	1	Uncharacterized protein conserved in bacteria
COG3038	C	3	4	5	3	5	2	2	3	4	4	Cytochrome B561
COG3039	L	0	1	2	0	6	0	0	1	2	0	Transposase and inactivated derivatives, IS5 family
COG3041	S	0	0	1	1	0	0	0	0	0	1	Uncharacterized protein conserved in bacteria
COG3043	C	0	0	0	1	0	0	0	0	0	0	Nitrate reductase cytochrome c-type subunit
COG3045	S	1	1	1	1	1	1	1	1	1	1	Uncharacterized protein conserved in bacteria
COG3046	R	0	0	0	0	0	0	0	0	0	0	Uncharacterized protein related to deoxyribodipyrimidine photolyase
COG3047	M	0	1	0	1	1	1	1	1	1	1	Outer membrane protein W
COG3049	M	1	1	1	1	1	1	1	1	1	1	Penicillin V acylase and related amidases
COG3051	C	0	0	1	0	0	0	0	0	0	0	Citrate lyase, alpha subunit
COG3052	C	0	0	1	2	0	0	1	0	0	0	Citrate lyase, gamma subunit
COG3053	C	0	0	1	0	0	0	0	0	0	0	Citrate lyase synthetase
COG3056	M	0	0	0	0	0	0	0	1	0	1	Uncharacterized lipoprotein
COG3062	P	0	0	0	1	0	0	0	0	0	0	Uncharacterized protein involved in formation of periplasmic nitrate reductase
COG3063	NU	0	0	0	0	5	0	0	2	0	2	Tfp pilus assembly protein PilF
COG3064	M	0	0	0	0	2	0	0	0	1	0	Membrane protein involved in colicin uptake
COG3065	M	0	0	0	0	0	0	0	0	0	0	Starvation-inducible outer membrane lipoprotein
COG3070	K	0	1	0	0	0	1	1	1	1	1	Regulator of competence-specific genes
COG3077	L	0	0	1	1	0	0	1	0	0	1	DNA-damage-inducible protein J
COG3080	C	0	0	0	0	0	0	1	0	0	0	Fumarate reductase subunit D
COG3082	S	0	0	0	0	0	0	0	0	1	0	Uncharacterized protein conserved in bacteria
COG3086	T	0	0	0	0	0	0	0	0	0	1	Positive regulator of sigma E activity
COG3087	D	0	0	0	0	0	0	0	0	0	0	Cell division protein
COG3088	O	1	2	1	1	1	2	2	2	2	2	Uncharacterized protein involved in biosynthesis of c-type cytochromes
COG3090	G	2	5	3	2	3	3	3	5	5	5	TRAP-type C4-dicarboxylate transport system, small permease component
COG3091	S	0	0	0	2	0	0	0	0	0	0	Uncharacterized protein conserved in bacteria
COG3093	R	1	2	3	7	1	2	2	1	5	5	Plasmid maintenance system antidote protein
COG3101	S	0	0	0	0	0	0	0	0	0	0	Uncharacterized protein conserved in bacteria
COG3105	S	0	0	0	0	0	0	0	0	0	0	Uncharacterized protein conserved in bacteria
COG3106	R	1	1	1	1	1	1	1	1	1	1	Predicted ATPase
COG3108	S	1	1	1	1	1	1	1	1	1	1	Uncharacterized protein conserved in bacteria
COG3109	T	0	0	0	0	0	0	0	0	0	0	Activator of osmoprotectant transporter ProP
COG3111	S	2	0	0	0	0	0	0	0	0	0	Uncharacterized conserved protein
COG3113	R	1	0	2	3	0	0	1	0	0	0	Predicted NTP binding protein (contains STAS domain)
COG3114	U	1	1	1	1	1	1	1	1	1	1	Heme exporter protein D
COG3115	D	0	0	0	0	0	0	0	0	0	1	Cell division protein
COG3118	O	3	4	3	2	3	4	3	4	3	4	Thioredoxin domain-containing protein
COG3119	P	3	4	0	0	3	0	0	1	4	1	Arylsulfatase A and related enzymes
COG3123	S	0	0	0	1	0	0	0	0	0	0	Uncharacterized protein conserved in bacteria
COG3125	C	0	0	0	0	1	0	1	1	0	1	Heme/copper-type cytochrome/quinol oxidase, subunit 4
COG3127	Q	2	1	5	1	1	1	1	1	1	4	Predicted ABC-type transport system involved in lysophospholipase L1 biosynthesis, permease component
COG3128	S	0	1	1	0	1	1	1	1	1	1	Uncharacterized iron-regulated protein
COG3131	P	0	1	1	0	0	1	1	1	1	0	Periplasmic glucans biosynthesis protein
COG3132	S	0	0	0	0	0	0	0	0	0	0	Uncharacterized protein conserved in bacteria
COG3133	M	0	0	0	0	0	0	0	0	0	0	Outer membrane lipoprotein
COG3134	S	0	0	0	0	0	0	0	0	0	0	Predicted outer membrane lipoprotein
COG3135	Q	1	1	0	0	1	1	0	1	1	1	Uncharacterized protein involved in benzoate metabolism
COG3143	NT	0	0	0	0	0	2	1	0	0	0	Chemotaxis protein
COG3144	N	1	1	2	2	1	1	1	1	1	0	Flagellar hook-length control protein
COG3145	L	0	1	0	1	1	1	1	1	1	1	Alkylated DNA repair protein
COG3146	S	1	1	1	1	1	1	1	1	1	1	Uncharacterized protein conserved in bacteria
COG3147	S	0	0	1	1	0	0	0	0	0	0	Uncharacterized protein conserved in bacteria
COG3148	S	1	1	1	1	1	1	1	1	1	1	Uncharacterized conserved protein
COG3152	S	1	3	2	1	0	2	0	3	4	3	Predicted membrane protein
COG3153	R	2	3	2	2	2	4	2	3	3	4	Predicted acetyltransferase
COG3154	I	1	1	1	1	1	1	1	1	1	1	Putative lipid carrier protein
COG3156	U	0	0	4	5	0	0	0	0	0	0	Type II secretory pathway, component PulK
COG3158	P	2	3	2	2	2	1	1	3	3	3	K+ transporter
COG3160	K	1	0	0	0	0	0	0	0	0	0	Regulator of sigma D
COG3161	H	0	1	0	0	1	1	0	1	1	0	4-hydroxybenzoate synthetase (chorismate lyase)
COG3162	S	0	0	0	2	0	0	0	0	0	0	Predicted membrane protein
COG3164	S	0	0	0	0	0	0	0	0	0	0	Predicted membrane protein
COG3166	NU	0	0	1	0	0	0	0	0	0	0	Tfp pilus assembly protein PilN
COG3168	NU	0	0	0	0	0	0	0	0	0	0	Tfp pilus assembly protein PilP
COG3169	S	1	0	1	1	1	0	1	0	0	0	Uncharacterized protein conserved in bacteria
COG3173	R	1	2	2	1	2	2	2	2	2	2	Predicted aminoglycoside phosphotransferase
COG3174	S	1	1	0	0	1	1	1	1	1	1	Predicted membrane protein
COG3175	O	1	1	1	1	1	1	1	1	1	1	Cytochrome oxidase assembly factor
COG3176	R	1	1	1	1	1	1	1	1	1	1	Putative hemolysin
[truncated: 1,003 more rows]
