# Supplementary material for: A Rhodopseudomonas strain with a substantially smaller genome retains the core metabolic versatility of its genus
Source: Appl Environ Microbiol. 2025 Mar 10;91(4):e02056-24. doi: 10.1128/aem.02056-24 (PMC12016538; doi:10.1128/aem.02056-24)
Supplement: Table S5 — Carbon source use by Rhodopseudomonas strains CGA009 and DSM127. [file aem.02056-24-s0008.xlsx]

## Sheet: TABLE S5
TABLE S5. Carbon source use by Rhodopseudomonas strains CGA009 and DSM127
Strain	Amino acid	Aromatic acid	Dicarboxylic acid	Fatty acid
CGA009	L-Leucine	Benzoate, Caffeate, Cinnamate, 4-Hydroxybenzoate, p-Coumerate	Azelate, Dodecanedioate, Pimelate, Sebacate	Acetate, Butyrate, Caproate, Citraconate, Citramalate, Glutarate, Itaconate, Succinate
DSM127	L-Leucine	No growth	Azelate, Dodecanedioate, Pimelate, Sebacate	Acetate, Butyrate, Caproate, Citraconate, Citramalate, Glutarate, Itaconate, Succinate
